# Supplementary material for: Integrative analysis of reference epigenomes in 20 rice varieties
Source: Nat Commun. 2020 May 27;11:2658. doi: 10.1038/s41467-020-16457-5 (PMC7253419; doi:10.1038/s41467-020-16457-5)
Supplement: Supplementary file 3 — Source Data [file 41467_2020_16457_MOESM3_ESM.xlsx]

## Sheet: Fig.1f
Figure 1f
	geneID	histone overlap	log2(FPKM+1)
	MH01g0011100	PII	3.01257
	MH01g0014800	PII	0.384503
	MH01g0017600	PII	0
	MH01g0032400	PII	0
	MH01g0032500	PII	0
	MH01g0038700	PII	0.0220804
	MH01g0041600	PII	1.92483
	MH01g0046900	PII	20.7741
	MH01g0047800	PII	0.0164558
	MH01g0047900	PII	0
	MH01g0057700	PII	0.0144464
	MH01g0060900	PII	0
	MH01g0077100	PII	15.5274
	MH01g0096300	PII	0
	MH01g0097100	PII	0
	MH01g0097800	PII	0
	MH01g0121300	PII	0
	MH01g0122500	PII	0
	MH01g0125700	PII	0
	MH01g0129500	PII	0
	MH01g0141700	PII	0
	MH01g0148100	PII	0.232714
	MH01g0151400	PII	0.156619
	MH01g0161500	PII	34.5024
	MH01g0162900	PII	0
	MH01g0164800	PII	0.431569
	MH01g0175900	PII	11.6179
	MH01g0189800	PII	0
	MH01g0190800	PII	0
	MH01g0193500	PII	0
	MH01g0223500	PII	0.100839
	MH01g0227200	PII	0
	MH01g0228800	PII	0
	MH01g0249100	PII	0
	MH01g0252800	PII	0
	MH01g0254500	PII	0
	MH01g0265800	PII	0
	MH01g0268100	PII	0
	MH01g0283900	PII	0
	MH01g0284000	PII	0
	MH01g0286600	PII	0
	MH01g0297700	PII	0
	MH01g0300700	PII	0
	MH01g0307200	PII	0
	MH01g0307300	PII	13.4596
	MH01g0309300	PII	0
	MH01g0321000	PII	0
	MH01g0358500	PII	0
	MH01g0360700	PII	0
	MH01g0365300	PII	16.3159
	MH01g0374300	PII	0
	MH01g0377300	PII	0
	MH01g0378100	PII	0.105604
	MH01g0380500	PII	0
	MH01g0399800	PII	0
	MH01g0399900	PII	0
	MH01g0400200	PII	0
	MH01g0401400	PII	8.94527
	MH01g0401500	PII	26.3952
	MH01g0404700	PII	6.67668
	MH01g0407300	PII	0
	MH01g0409600	PII	0.280637
	MH01g0415300	PII	0
	MH01g0416200	PII	20.318
	MH01g0416300	PII	0
	MH01g0423100	PII	0
	MH01g0425100	PII	60.0576
	MH01g0430800	PII	0.0396014
	MH01g0444500	PII	8.87557
	MH01g0446000	PII	0
	MH01g0471800	PII	0
	MH01g0472600	PII	32.302
	MH01g0474300	PII	0
	MH01g0485700	PII	0
	MH01g0485800	PII	0
	MH01g0490200	PII	0
	MH01g0492900	PII	0.143897
	MH01g0493800	PII	0
	MH01g0497000	PII	0.434202
	MH01g0497100	PII	0.076991
	MH01g0497700	PII	0
	MH01g0500600	PII	0
	MH01g0513900	PII	0
	MH01g0516700	PII	0
	MH01g0532800	PII	0
	MH01g0537900	PII	0
	MH01g0540000	PII	1.08732
	MH01g0546100	PII	0
	MH01g0549600	PII	0
	MH01g0562100	PII	0
	MH01g0562400	PII	0.0331784
	MH01g0566300	PII	0
	MH01g0573000	PII	0
	MH01g0577300	PII	0
	MH01g0580300	PII	0.154285
	MH01g0582700	PII	0
	MH01g0583600	PII	0
	MH01g0585200	PII	0
	MH01g0586700	PII	0
	MH01g0595800	PII	0.024815
	MH01g0598100	PII	4.47794
	MH01g0601300	PII	16.6794
	MH01g0630300	PII	0
	MH01g0631200	PII	2.6891
	MH01g0632100	PII	8.12322
	MH01g0650500	PII	0
	MH01g0657400	PII	0
	MH01g0658200	PII	0
	MH01g0663600	PII	1.473
	MH01g0670000	PII	0.0265424
	MH01g0670100	PII	0.189614
	MH01g0672300	PII	0
	MH01g0682600	PII	0.653241
	MH01g0690000	PII	0.616365
	MH01g0694700	PII	0
	MH01g0698300	PII	0
	MH01g0699900	PII	0
	MH01g0701800	PII	0.607825
	MH01g0704200	PII	0
	MH01g0704500	PII	0
	MH01g0747500	PII	0
	MH01g0751300	PII	0.183537
	MH01g0751800	PII	0.187688
	MH01g0755600	PII	0.318501
	MH01g0759700	PII	0
	MH01g0763100	PII	0
	MH01g0780500	PII	19.8815
	MH01g0782100	PII	0
	MH01g0786100	PII	0
	MH01g0787800	PII	1.28916
	MH01g0788100	PII	35.8492
	MH01g0792800	PII	0
	MH01g0800100	PII	0.760204
	MH01g0800700	PII	0.00603395
	MH01g0803500	PII	0
	MH01g0803600	PII	0.241178
	MH01g0803700	PII	0.983573
	MH01g0804200	PII	0
	MH01g0806900	PII	0.390863
	MH01g0807800	PII	4.08779
	MH01g0809000	PII	1.90443
	MH01g0811900	PII	1325.41
	MH01g0812800	PII	6.47318
	MH01g0814300	PII	0.527125
	MH01g0814400	PII	1296.08
	MH02g0010300	PII	0
	MH02g0010600	PII	1.15612
	MH02g0012900	PII	0
	MH02g0013000	PII	0
	MH02g0013600	PII	0
	MH02g0019100	PII	0
	MH02g0032700	PII	38.0258
	MH02g0047300	PII	20.51
	MH02g0052800	PII	0
	MH02g0052900	PII	10.9567
	MH02g0054400	PII	0
	MH02g0054500	PII	11.323
	MH02g0058200	PII	12.6788
	MH02g0058400	PII	0
	MH02g0061400	PII	0.725388
	MH02g0062000	PII	24.0402
	MH02g0066100	PII	0.800344
	MH02g0072600	PII	9.28729
	MH02g0072700	PII	77.3666
	MH02g0073600	PII	7.37235
	MH02g0073700	PII	4.04922
	MH02g0073900	PII	5.67472
	MH02g0074000	PII	5.22522
	MH02g0074100	PII	20.0164
	MH02g0076600	PII	0
	MH02g0078400	PII	0.48658
	MH02g0085200	PII	0
	MH02g0091800	PII	0
	MH02g0092300	PII	0
	MH02g0097000	PII	0
	MH02g0108200	PII	0
	MH02g0110800	PII	26.028
	MH02g0122000	PII	0
	MH02g0140900	PII	0
	MH02g0146300	PII	0
	MH02g0147600	PII	0
	MH02g0167200	PII	0
	MH02g0175500	PII	0
	MH02g0180100	PII	0
	MH02g0200800	PII	0
	MH02g0207400	PII	0
	MH02g0209700	PII	0
	MH02g0210600	PII	0
	MH02g0213100	PII	0
	MH02g0224900	PII	0
	MH02g0228500	PII	0
	MH02g0233700	PII	0
	MH02g0234600	PII	0.146193
	MH02g0236000	PII	0
	MH02g0243100	PII	0.433498
	MH02g0243800	PII	0
	MH02g0243900	PII	0
	MH02g0261900	PII	3.07749
	MH02g0262000	PII	9.57238
	MH02g0262200	PII	0
	MH02g0263800	PII	0
	MH02g0266200	PII	0.36747
	MH02g0267400	PII	0
	MH02g0267700	PII	0
	MH02g0290600	PII	0
	MH02g0297400	PII	1.69142
	MH02g0297500	PII	0.751206
	MH02g0297800	PII	0
	MH02g0297900	PII	3.24095
	MH02g0298000	PII	16.1787
	MH02g0301200	PII	1.48544
	MH02g0306600	PII	0
	MH02g0314300	PII	0
	MH02g0318000	PII	0
	MH02g0332700	PII	0
	MH02g0335800	PII	0.100138
	MH02g0336700	PII	0
	MH02g0339500	PII	0
	MH02g0341700	PII	0
	MH02g0341800	PII	0
	MH02g0342200	PII	0.438602
	MH02g0342900	PII	0
	MH02g0355500	PII	0
	MH02g0359700	PII	0
	MH02g0378000	PII	0
	MH02g0382300	PII	0
	MH02g0387200	PII	23.1163
	MH02g0392200	PII	0
	MH02g0392900	PII	0
	MH02g0394300	PII	0
	MH02g0395000	PII	0
	MH02g0395300	PII	0
	MH02g0398300	PII	0
	MH02g0402000	PII	0
	MH02g0403300	PII	4.9706
	MH02g0439500	PII	0
	MH02g0440100	PII	0
	MH02g0442600	PII	2.29773
	MH02g0444000	PII	0.738835
	MH02g0468000	PII	5.14667
	MH02g0479300	PII	11.5177
	MH02g0482000	PII	0.890919
	MH02g0485200	PII	1.32016
	MH02g0490500	PII	0
	MH02g0490600	PII	0
	MH02g0508300	PII	20.6212
	MH02g0508700	PII	0
	MH02g0509500	PII	0
	MH02g0517700	PII	0
	MH02g0545300	PII	0
	MH02g0553300	PII	0
	MH02g0553700	PII	0
	MH02g0558600	PII	0
	MH02g0558700	PII	0
	MH02g0562300	PII	1.39336
	MH02g0568500	PII	2.68849
	MH02g0582200	PII	0
	MH02g0584900	PII	0.0506275
	MH02g0585300	PII	1.92291
	MH02g0588400	PII	51.4926
	MH02g0589900	PII	0.0858945
	MH02g0594800	PII	0
	MH02g0596800	PII	2.70369
	MH02g0597100	PII	0
	MH02g0607900	PII	0
	MH02g0611100	PII	0
	MH02g0611900	PII	0
	MH02g0615800	PII	0
	MH02g0616200	PII	0
	MH02g0626400	PII	0
	MH02g0627300	PII	0
	MH02g0628300	PII	0
	MH02g0643700	PII	1.47833
	MH02g0648600	PII	0
	MH02g0663400	PII	0
	MH02g0666000	PII	39.0907
	MH02g0668300	PII	0
	MH02g0675600	PII	3.05907
	MH02g0687000	PII	0
	MH02g0688900	PII	0
	MH02g0690600	PII	0.928369
	MH02g0690700	PII	0
	MH02g0695000	PII	0
	MH02g0699400	PII	0
	MH02g0705200	PII	36.0119
	MH02g0710600	PII	0
	MH02g0711100	PII	12.4904
	MH03g0017800	PII	41.6756
	MH03g0038300	PII	0
	MH03g0041300	PII	6.81242
	MH03g0041900	PII	0
	MH03g0050500	PII	0
	MH03g0053600	PII	0
	MH03g0056500	PII	0.0698095
	MH03g0065300	PII	0
	MH03g0078600	PII	0.62496
	MH03g0084300	PII	0.883063
	MH03g0086600	PII	0
	MH03g0099700	PII	0
	MH03g0104100	PII	0
	MH03g0110500	PII	0.114783
	MH03g0113400	PII	37.6996
	MH03g0116700	PII	0.0473327
	MH03g0120800	PII	0
	MH03g0126600	PII	1.38342
	MH03g0126700	PII	0
	MH03g0129900	PII	0.131244
	MH03g0139000	PII	0
	MH03g0142700	PII	0.775917
	MH03g0152300	PII	0
	MH03g0155200	PII	0
	MH03g0160600	PII	10.5613
	MH03g0169300	PII	0
	MH03g0172500	PII	0
	MH03g0175400	PII	14.0053
	MH03g0175800	PII	0.562339
	MH03g0179700	PII	0
	MH03g0181300	PII	0
	MH03g0185300	PII	0
	MH03g0186100	PII	0
	MH03g0210100	PII	0
	MH03g0210200	PII	0.0065376
	MH03g0214400	PII	0
	MH03g0217000	PII	0
	MH03g0220000	PII	0.19981
	MH03g0222500	PII	0
	MH03g0236900	PII	29.2732
	MH03g0238500	PII	0
	MH03g0239500	PII	0
	MH03g0254700	PII	0
	MH03g0256900	PII	0
	MH03g0260900	PII	19.9659
	MH03g0272400	PII	0
	MH03g0273300	PII	4.70648
	MH03g0278400	PII	0
	MH03g0279600	PII	0.188133
	MH03g0286900	PII	3.33828
	MH03g0306100	PII	0
	MH03g0323500	PII	0
	MH03g0328300	PII	2.91e-06
	MH03g0332800	PII	0
	MH03g0339700	PII	8.34327
	MH03g0344800	PII	0.213981
	MH03g0369200	PII	0
	MH03g0369400	PII	0
	MH03g0374200	PII	51.4759
	MH03g0382800	PII	0
	MH03g0395700	PII	0
	MH03g0395800	PII	0
	MH03g0409100	PII	0
	MH03g0412500	PII	1.70995
	MH03g0420900	PII	0
	MH03g0430900	PII	0
	MH03g0449900	PII	4.42712
	MH03g0454800	PII	4.93865
	MH03g0472500	PII	0
	MH03g0476500	PII	0.0373344
	MH03g0505700	PII	5.25619
	MH03g0505800	PII	0
	MH03g0507300	PII	0
	MH03g0516100	PII	0
	MH03g0519600	PII	0
	MH03g0548600	PII	10.3812
	MH03g0566700	PII	0.0432809
	MH03g0585600	PII	0.661423
	MH03g0586000	PII	0
	MH03g0590600	PII	0
	MH03g0594300	PII	0.251778
	MH03g0601300	PII	24.579
	MH03g0620000	PII	0
	MH03g0627000	PII	16.212
	MH03g0629500	PII	0
	MH03g0630300	PII	0
	MH03g0641500	PII	0.380312
	MH03g0642000	PII	0
	MH03g0651100	PII	0
	MH03g0651200	PII	0
	MH03g0651600	PII	0
	MH03g0654600	PII	0
	MH03g0657200	PII	0
	MH03g0657300	PII	0.0147622
	MH03g0658400	PII	0.0771425
	MH03g0659600	PII	0.0807261
	MH03g0660100	PII	16.9232
	MH03g0673500	PII	0
	MH03g0674800	PII	25.2428
	MH03g0676600	PII	0
	MH03g0678700	PII	0
	MH03g0679600	PII	0
	MH03g0683300	PII	0.169596
	MH03g0683400	PII	0
	MH03g0693900	PII	0.1331
	MH03g0696400	PII	21.9971
	MH03g0697400	PII	0
	MH03g0715600	PII	3.13859
	MH03g0732400	PII	0.0251191
	MH03g0735800	PII	0.90317
	MH03g0742100	PII	6.12446
	MH03g0743600	PII	1.34719
	MH03g0745000	PII	0.0940671
	MH03g0747100	PII	1.0585
	MH03g0748600	PII	0.498687
	MH03g0754200	PII	0
	MH03g0755600	PII	0
	MH03g0756300	PII	0
	MH03g0764000	PII	0
	MH04g0027100	PII	0
	MH04g0028600	PII	0
	MH04g0045800	PII	0.422867
	MH04g0047900	PII	0
	MH04g0054100	PII	0
	MH04g0054600	PII	1.83761
	MH04g0057400	PII	0
	MH04g0076900	PII	0
	MH04g0078600	PII	0
	MH04g0100200	PII	0.874732
	MH04g0102200	PII	0
	MH04g0117400	PII	0
	MH04g0118000	PII	0
	MH04g0118200	PII	0
	MH04g0123600	PII	0
	MH04g0125800	PII	0
	MH04g0148700	PII	0.0233854
	MH04g0149500	PII	9.50275
	MH04g0149600	PII	0
	MH04g0151300	PII	0
	MH04g0151400	PII	0
	MH04g0170900	PII	0
	MH04g0171800	PII	0
	MH04g0173300	PII	0
	MH04g0175200	PII	0
	MH04g0190000	PII	0
	MH04g0201200	PII	0
	MH04g0204600	PII	0
	MH04g0212200	PII	0
	MH04g0215000	PII	5.81607
	MH04g0218300	PII	0
	MH04g0218400	PII	0
	MH04g0221600	PII	0
	MH04g0222900	PII	0
	MH04g0226700	PII	0
	MH04g0226800	PII	0
	MH04g0228900	PII	0
	MH04g0235000	PII	0
	MH04g0236900	PII	0
	MH04g0239400	PII	21.3352
	MH04g0239500	PII	0.575441
	MH04g0239600	PII	0.37226
	MH04g0239700	PII	1.76025
	MH04g0239800	PII	21.0849
	MH04g0239900	PII	2.78291
	MH04g0240000	PII	6.55998
	MH04g0240100	PII	0
	MH04g0244800	PII	0
	MH04g0248300	PII	0.342328
	MH04g0248400	PII	0.464726
	MH04g0248500	PII	0
	MH04g0248600	PII	1.04455
	MH04g0250600	PII	40.7019
	MH04g0273800	PII	0
	MH04g0278400	PII	31.8852
	MH04g0280000	PII	0
	MH04g0293900	PII	0
	MH04g0315400	PII	0
	MH04g0354500	PII	0
	MH04g0394900	PII	6.49498
	MH04g0404300	PII	0
	MH04g0416500	PII	0
	MH04g0438000	PII	0
	MH04g0451300	PII	0
	MH04g0467000	PII	0
	MH04g0474100	PII	0.144431
	MH04g0485600	PII	7.36636
	MH04g0489300	PII	25.7434
	MH04g0489400	PII	5.54775
	MH04g0508600	PII	0
	MH04g0536900	PII	6.36116
	MH04g0553200	PII	0
	MH04g0553400	PII	0
	MH04g0554600	PII	0.182421
	MH04g0554700	PII	1.15169
	MH04g0578300	PII	0
	MH04g0579000	PII	0.778969
	MH04g0581200	PII	0
	MH04g0581800	PII	0
	MH04g0607400	PII	24.6907
	MH04g0609500	PII	0.0253931
	MH04g0616000	PII	4.30386
	MH04g0626000	PII	1.9065
	MH04g0626100	PII	0.017103
	MH04g0627400	PII	0.226266
	MH04g0632800	PII	0.281571
	MH04g0632900	PII	0.892991
	MH04g0633000	PII	0.365281
	MH04g0647300	PII	0
	MH04g0657000	PII	0
	MH04g0665700	PII	3.84944
	MH04g0665800	PII	0.663006
	MH04g0666400	PII	0.328451
	MH04g0680000	PII	1.53221
	MH04g0681000	PII	0.383159
	MH04g0682700	PII	0
	MH04g0683900	PII	2.09041
	MH04g0689500	PII	0.0199578
	MH04g0689600	PII	0
	MH05g0012300	PII	0
	MH05g0017400	PII	0.142618
	MH05g0033300	PII	6.41995
	MH05g0035700	PII	0
	MH05g0049300	PII	0
	MH05g0051300	PII	5.03842
	MH05g0058600	PII	0
	MH05g0059200	PII	0
	MH05g0072200	PII	0.0231474
	MH05g0072900	PII	0
	MH05g0073400	PII	0
	MH05g0084200	PII	0
	MH05g0085300	PII	0.0954625
	MH05g0085400	PII	0
	MH05g0085500	PII	0.321742
	MH05g0088800	PII	1.69344
	MH05g0089500	PII	0
	MH05g0091100	PII	0
	MH05g0096800	PII	0
	MH05g0098300	PII	0
	MH05g0099500	PII	0
	MH05g0100200	PII	0
	MH05g0121800	PII	0
	MH05g0126900	PII	0.34865
	MH05g0131000	PII	0
	MH05g0144800	PII	0
	MH05g0153200	PII	0
	MH05g0153400	PII	0
	MH05g0164800	PII	0
	MH05g0164900	PII	0
	MH05g0187700	PII	0
	MH05g0209900	PII	0
	MH05g0233700	PII	0.0688553
	MH05g0237800	PII	0
	MH05g0264300	PII	0
	MH05g0268100	PII	1.51875
	MH05g0275300	PII	0
	MH05g0276500	PII	0
	MH05g0285000	PII	0
	MH05g0299700	PII	43.3282
	MH05g0300500	PII	41.3949
	MH05g0301100	PII	0
	MH05g0302100	PII	0
	MH05g0305900	PII	0
	MH05g0306700	PII	0
	MH05g0307800	PII	0
	MH05g0319800	PII	94.418
	MH05g0332700	PII	1.56815
	MH05g0335900	PII	0
	MH05g0342800	PII	0
	MH05g0343500	PII	0
	MH05g0350700	PII	23.0328
	MH05g0357700	PII	0
	MH05g0357800	PII	0
	MH05g0378300	PII	1.30576
	MH05g0380000	PII	2.10624
	MH05g0381900	PII	23.2199
	MH05g0385800	PII	76.2044
	MH05g0388300	PII	0
	MH05g0399500	PII	0
	MH05g0401500	PII	0
	MH05g0404000	PII	0
	MH05g0406700	PII	1.92793
	MH05g0416900	PII	0
	MH05g0417700	PII	0
	MH05g0420300	PII	5.9155
	MH05g0422900	PII	0
	MH05g0429400	PII	0
	MH05g0429900	PII	0
	MH05g0437800	PII	0
	MH05g0437900	PII	0
	MH05g0449600	PII	13.9213
	MH05g0450200	PII	1.83596
	MH05g0460900	PII	0.404443
	MH05g0462100	PII	0
	MH05g0478300	PII	5.85439
	MH05g0478400	PII	0
	MH05g0478500	PII	10.8025
	MH05g0480800	PII	0.196051
	MH05g0500600	PII	0
	MH05g0504700	PII	0.703718
	MH05g0504800	PII	0.201905
	MH05g0507800	PII	0.114049
	MH05g0509700	PII	0
	MH05g0521100	PII	0
	MH05g0525500	PII	0
	MH05g0526600	PII	22.6452
	MH05g0526900	PII	0.80393
	MH05g0535000	PII	0
	MH05g0549400	PII	0
	MH05g0560300	PII	0
	MH05g0570700	PII	0
	MH06g0011800	PII	5.21155
	MH06g0014900	PII	0
	MH06g0015900	PII	0.958072
	MH06g0018600	PII	194.219
	MH06g0040500	PII	5.69637
	MH06g0047100	PII	0
	MH06g0047200	PII	0.879165
	MH06g0047400	PII	0
	MH06g0052900	PII	0.97826
	MH06g0061400	PII	0
	MH06g0062300	PII	0.00723255
	MH06g0062400	PII	24.6438
	MH06g0073900	PII	0
	MH06g0074000	PII	0
	MH06g0076600	PII	23.7987
	MH06g0079200	PII	0.111949
	MH06g0081200	PII	0.517405
	MH06g0082700	PII	11.9531
	MH06g0095900	PII	0
	MH06g0120600	PII	1.52317
	MH06g0134400	PII	0
	MH06g0156300	PII	0.458611
	MH06g0156800	PII	0.370088
	MH06g0157400	PII	0
	MH06g0157900	PII	0
	MH06g0158500	PII	1.75994
	MH06g0160300	PII	0.742405
	MH06g0170800	PII	0
	MH06g0185200	PII	67.3889
	MH06g0195700	PII	0
	MH06g0196200	PII	0
	MH06g0198700	PII	0
	MH06g0199000	PII	0.633779
	MH06g0211700	PII	0
	MH06g0213100	PII	0
	MH06g0213900	PII	0
	MH06g0218900	PII	0
	MH06g0220300	PII	0
	MH06g0231400	PII	0
	MH06g0235600	PII	0
	MH06g0237100	PII	0
	MH06g0248500	PII	0.260034
	MH06g0267400	PII	0
	MH06g0268400	PII	0
	MH06g0270300	PII	0
	MH06g0282400	PII	0
	MH06g0282500	PII	0
	MH06g0287200	PII	0
	MH06g0288200	PII	0
	MH06g0288300	PII	5.92978
	MH06g0288400	PII	4.15235
	MH06g0288500	PII	7.55
	MH06g0288600	PII	8.75358
	MH06g0308500	PII	0
	MH06g0332000	PII	3.70209
	MH06g0332100	PII	0
	MH06g0332200	PII	0
	MH06g0332700	PII	8.41067
	MH06g0332800	PII	2.82676
	MH06g0348000	PII	5.71725
	MH06g0348100	PII	2.10109
	MH06g0348200	PII	3.18285
	MH06g0348300	PII	2.1039
	MH06g0348400	PII	6.26526
	MH06g0354600	PII	0
	MH06g0356400	PII	0
	MH06g0359800	PII	0
	MH06g0359900	PII	0
	MH06g0360200	PII	0
	MH06g0396400	PII	0
	MH06g0402200	PII	8.52704
	MH06g0404500	PII	0
	MH06g0441500	PII	0
	MH06g0441600	PII	0
	MH06g0442400	PII	0
	MH06g0449000	PII	0
	MH06g0450300	PII	0
	MH06g0463700	PII	55.0114
	MH06g0479500	PII	18.8376
	MH06g0480300	PII	0
	MH06g0480400	PII	0
	MH06g0480500	PII	0
	MH06g0481600	PII	13.9329
	MH06g0482900	PII	0
	MH06g0488700	PII	0
	MH06g0507500	PII	0
	MH06g0533500	PII	0.341628
	MH06g0534600	PII	0
	MH06g0548700	PII	0
	MH06g0549800	PII	1.01652
	MH06g0572400	PII	0.202773
	MH06g0581900	PII	0
	MH06g0589100	PII	0
	MH06g0596300	PII	0
	MH06g0608300	PII	0
	MH06g0615000	PII	1.12997
	MH06g0618700	PII	12.3292
	MH06g0618800	PII	1.63794
	MH06g0618900	PII	2.46276
	MH06g0623000	PII	1.02806
	MH06g0640300	PII	0
	MH06g0657500	PII	0
	MH06g0659700	PII	0
	MH06g0660800	PII	0
	MH06g0661600	PII	0
	MH06g0672100	PII	0
	MH06g0675500	PII	0
	MH06g0677300	PII	0
	MH06g0678500	PII	1.21973
	MH06g0681600	PII	119.129
	MH06g0683200	PII	0
	MH06g0683300	PII	68.4415
	MH06g0686000	PII	0
	MH06g0689500	PII	0
	MH06g0690100	PII	0
	MH06g0694000	PII	1.03088
	MH06g0702100	PII	0
	MH06g0702600	PII	0
	MH06g0709200	PII	0.578314
	MH06g0709700	PII	7.96897
	MH06g0711700	PII	11.1478
	MH07g0015100	PII	0
	MH07g0016300	PII	0.274222
	MH07g0028300	PII	0
	MH07g0031600	PII	0
	MH07g0031700	PII	0
	MH07g0042600	PII	0
	MH07g0078100	PII	27.4696
	MH07g0081900	PII	0
	MH07g0082800	PII	0
	MH07g0083100	PII	0
	MH07g0089100	PII	0
	MH07g0090100	PII	0
	MH07g0094800	PII	0
	MH07g0102000	PII	0
	MH07g0103800	PII	9.0742
	MH07g0117300	PII	0
	MH07g0122900	PII	2.98189
	MH07g0127300	PII	0
	MH07g0144700	PII	0
	MH07g0144800	PII	0
	MH07g0145700	PII	0
	MH07g0148300	PII	0
	MH07g0166100	PII	0
	MH07g0168200	PII	0
	MH07g0189800	PII	0
	MH07g0195400	PII	0.0172086
	MH07g0197600	PII	0
	MH07g0229900	PII	0
	MH07g0243800	PII	0
	MH07g0265600	PII	0
	MH07g0270100	PII	2.65058
	MH07g0270200	PII	3.44908
	MH07g0270300	PII	1.25982
	MH07g0285700	PII	0
	MH07g0288000	PII	0.054415
	MH07g0304600	PII	0
	MH07g0310500	PII	0
	MH07g0313300	PII	0.026187
	MH07g0321000	PII	0
	MH07g0323500	PII	0
	MH07g0327300	PII	2.96117
	MH07g0334400	PII	0
	MH07g0334800	PII	28.5922
	MH07g0336100	PII	0
	MH07g0349900	PII	0
	MH07g0354100	PII	0
	MH07g0359500	PII	0
	MH07g0361200	PII	3.07057
	MH07g0363800	PII	0
	MH07g0364600	PII	0.450985
	MH07g0366500	PII	0
	MH07g0381300	PII	0
	MH07g0393200	PII	0
	MH07g0401900	PII	0.0483526
	MH07g0403700	PII	17.3165
	MH07g0418200	PII	17.4135
	MH07g0425700	PII	0
	MH07g0428700	PII	0
	MH07g0434200	PII	3.05415
	MH07g0435400	PII	0.905045
	MH07g0438500	PII	0
	MH07g0443700	PII	0
	MH07g0444800	PII	0.880117
	MH07g0459200	PII	58.6444
	MH07g0467900	PII	3.85696
	MH07g0473700	PII	3.74085
	MH07g0478000	PII	0
	MH07g0485400	PII	52.8043
	MH07g0487700	PII	0
	MH07g0500400	PII	0
	MH07g0516200	PII	0.833121
	MH07g0523700	PII	0
	MH07g0535600	PII	7.61477
	MH07g0538500	PII	2.38792
	MH07g0539600	PII	1.04576
	MH07g0540300	PII	0
	MH07g0540600	PII	0
	MH07g0541600	PII	491.088
	MH07g0542000	PII	0
	MH07g0545200	PII	0
	MH07g0548800	PII	0.139075
	MH08g0010000	PII	0
	MH08g0014200	PII	0
	MH08g0016600	PII	0
	MH08g0026600	PII	22.1517
	MH08g0032900	PII	325.47
	MH08g0044100	PII	0
	MH08g0044600	PII	0
	MH08g0053500	PII	0
	MH08g0062500	PII	0
	MH08g0065100	PII	0
	MH08g0083300	PII	0.678815
	MH08g0091000	PII	0
	MH08g0102300	PII	0
	MH08g0103500	PII	0
	MH08g0106900	PII	0
	MH08g0107100	PII	0
	MH08g0112200	PII	0
	MH08g0112600	PII	0
	MH08g0112900	PII	13.3387
	MH08g0118400	PII	0.0403593
	MH08g0125600	PII	3.39765
	MH08g0134300	PII	0
	MH08g0136000	PII	0
	MH08g0136100	PII	0
	MH08g0136300	PII	0
	MH08g0139300	PII	0.990012
	MH08g0139400	PII	13.8154
	MH08g0157800	PII	0
	MH08g0158000	PII	1.62047
	MH08g0174800	PII	50.9135
	MH08g0176200	PII	1.16635
	MH08g0176300	PII	0.768189
	MH08g0181500	PII	12.6674
	MH08g0196100	PII	0
	MH08g0211300	PII	0.415438
	MH08g0213500	PII	0
	MH08g0216100	PII	0.727353
	MH08g0219800	PII	0
	MH08g0224100	PII	0
	MH08g0227600	PII	0
	MH08g0229100	PII	0
	MH08g0249800	PII	0
	MH08g0260100	PII	11.3277
	MH08g0271600	PII	0
	MH08g0312200	PII	0
	MH08g0325600	PII	0
	MH08g0327700	PII	0
	MH08g0328000	PII	0
	MH08g0331900	PII	0.173229
	MH08g0332400	PII	0.117697
	MH08g0334200	PII	0
	MH08g0334300	PII	19.1551
	MH08g0334400	PII	2.79204
	MH08g0340100	PII	0.377848
	MH08g0341700	PII	0
	MH08g0342500	PII	4.97684
	MH08g0355500	PII	0
	MH08g0373600	PII	0.101585
	MH08g0374100	PII	0
	MH08g0376400	PII	0
	MH08g0379800	PII	0
	MH08g0383900	PII	0
	MH08g0391500	PII	0
	MH08g0393200	PII	0
	MH08g0401500	PII	0
	MH08g0408700	PII	0
	MH08g0427300	PII	1.76877
	MH08g0435700	PII	0
	MH08g0439000	PII	4.6284
	MH08g0441100	PII	0
	MH08g0444400	PII	0
	MH08g0445000	PII	0
	MH08g0448700	PII	0
	MH08g0467900	PII	0
	MH08g0474600	PII	0
	MH08g0480800	PII	1.10336
	MH08g0480900	PII	2.27637
	MH08g0488600	PII	0
	MH08g0492500	PII	9.04002
	MH08g0492600	PII	0.523787
	MH08g0495300	PII	0.766935
	MH08g0508100	PII	0
	MH08g0508300	PII	0.235471
	MH08g0508400	PII	0.195962
	MH08g0508500	PII	0.494772
	MH08g0508600	PII	0.620733
	MH08g0508700	PII	0.573909
	MH08g0508800	PII	0.497852
	MH08g0508900	PII	0.295228
	MH08g0513300	PII	0
	MH08g0514500	PII	1.9242
	MH08g0530700	PII	9.03181
	MH08g0530800	PII	0
	MH08g0547500	PII	0
	MH08g0554600	PII	0
	MH08g0554700	PII	0.182335
	MH08g0554800	PII	0.890409
	MH08g0554900	PII	0.846571
	MH08g0555500	PII	0.108344
	MH09g0023500	PII	0
	MH09g0023600	PII	0.472727
	MH09g0024900	PII	0
	MH09g0026300	PII	0
	MH09g0030800	PII	0
	MH09g0031100	PII	0.3778
	MH09g0031200	PII	0.422384
	MH09g0058200	PII	1.70519
	MH09g0058600	PII	0
	MH09g0058800	PII	0
	MH09g0058900	PII	0
	MH09g0059000	PII	0.156902
	MH09g0059100	PII	0.135865
	MH09g0059200	PII	0.493669
	MH09g0059300	PII	1.63518
	MH09g0059400	PII	0.148862
	MH09g0071900	PII	0
	MH09g0084100	PII	0
	MH09g0085700	PII	0
	MH09g0086200	PII	0
	MH09g0095900	PII	0
	MH09g0096000	PII	0
	MH09g0104100	PII	0
	MH09g0135900	PII	0
	MH09g0147200	PII	0
	MH09g0149100	PII	0
	MH09g0149200	PII	0
	MH09g0149300	PII	0
	MH09g0152000	PII	0
	MH09g0154700	PII	0
	MH09g0161400	PII	0
	MH09g0161500	PII	0
	MH09g0163100	PII	0
	MH09g0175400	PII	0
	MH09g0179100	PII	0
	MH09g0181200	PII	0
	MH09g0193200	PII	0
	MH09g0193300	PII	0
	MH09g0196800	PII	0
	MH09g0214100	PII	0
	MH09g0229600	PII	40.299
	MH09g0232100	PII	0
	MH09g0233900	PII	0
	MH09g0235700	PII	0
	MH09g0239900	PII	0
	MH09g0241600	PII	15.8123
	MH09g0244500	PII	0
	MH09g0246300	PII	0
	MH09g0248500	PII	0
	MH09g0264900	PII	0
	MH09g0268000	PII	0
	MH09g0268400	PII	2.63312
	MH09g0270300	PII	0.600259
	MH09g0272500	PII	0
	MH09g0289100	PII	0
	MH09g0289900	PII	549.135
	MH09g0292700	PII	0.193806
	MH09g0292800	PII	0.356976
	MH09g0292900	PII	0.533475
	MH09g0293000	PII	0.484396
	MH09g0293100	PII	0.328714
	MH09g0293200	PII	0.437095
	MH09g0293300	PII	2.6073
	MH09g0301400	PII	0
	MH09g0301500	PII	2.26876
	MH09g0304100	PII	0
	MH09g0309600	PII	0
	MH09g0310600	PII	0
	MH09g0310700	PII	0
	MH09g0311300	PII	0
	MH09g0313900	PII	31.0252
	MH09g0330500	PII	0
	MH09g0331500	PII	3.05161
	MH09g0331800	PII	1.48577
	MH09g0335000	PII	12.5213
	MH09g0349600	PII	0
	MH09g0352800	PII	0
	MH09g0356200	PII	0
	MH09g0360400	PII	0
	MH09g0360500	PII	4.74312
	MH09g0365700	PII	0.633772
	MH09g0369300	PII	0
	MH09g0369700	PII	0
	MH09g0380700	PII	0
	MH09g0383700	PII	0
	MH09g0385800	PII	1.05497
	MH09g0392700	PII	4.05851
	MH09g0396400	PII	0
	MH09g0404300	PII	0
	MH09g0407600	PII	0
	MH09g0414700	PII	0
	MH09g0428500	PII	0.0915177
	MH09g0431600	PII	1.9437
	MH09g0434900	PII	0
	MH09g0450400	PII	5.04025
	MH09g0453700	PII	49.835
	MH09g0467700	PII	0.237294
	MH09g0468700	PII	1.78704
	MH09g0469100	PII	0
	MH10g0023800	PII	0.701835
	MH10g0025400	PII	6.14807
	MH10g0025500	PII	34.2856
	MH10g0037500	PII	2.4154
	MH10g0048200	PII	6.65447
	MH10g0066900	PII	0
	MH10g0068700	PII	0.085652
	MH10g0077900	PII	0
	MH10g0104100	PII	0
	MH10g0109600	PII	0
	MH10g0112700	PII	0
	MH10g0115000	PII	0
	MH10g0120400	PII	0
	MH10g0125600	PII	0
	MH10g0128500	PII	0.252443
	MH10g0139600	PII	0.166276
	MH10g0139900	PII	0
	MH10g0142500	PII	0
	MH10g0168700	PII	0
	MH10g0175400	PII	0.0995965
	MH10g0175600	PII	0
	MH10g0175800	PII	0.192184
	MH10g0175900	PII	0
	MH10g0176000	PII	0.063153
	MH10g0176100	PII	0.0823838
	MH10g0176200	PII	6.61041
	MH10g0201000	PII	0.0644725
	MH10g0201900	PII	0
	MH10g0204300	PII	0
	MH10g0219000	PII	0
	MH10g0221700	PII	0
	MH10g0241500	PII	4.66729
	MH10g0246100	PII	0
	MH10g0265900	PII	0
	MH10g0280400	PII	0
	MH10g0288800	PII	3.53634
	MH10g0293500	PII	0.60907
	MH10g0320600	PII	0
	MH10g0328700	PII	1.21565
	MH10g0330300	PII	0
	MH10g0354600	PII	0
	MH10g0355900	PII	0
	MH10g0368800	PII	0
	MH10g0373100	PII	0.0787086
	MH10g0373800	PII	0.0672037
	MH10g0377900	PII	0
	MH10g0378200	PII	0
	MH10g0380500	PII	0
	MH10g0380600	PII	20.5874
	MH10g0383200	PII	0.283702
	MH10g0385100	PII	0
	MH10g0388700	PII	0
	MH10g0388900	PII	0
	MH10g0389200	PII	0
	MH10g0391600	PII	0.38664
	MH10g0391700	PII	0.38208
	MH10g0398600	PII	0
	MH10g0404100	PII	0.433481
	MH10g0405200	PII	31.4875
	MH10g0405300	PII	1.21365
	MH10g0406300	PII	0
	MH10g0429700	PII	0
	MH10g0434500	PII	4.00622
	MH10g0435700	PII	0
	MH10g0439000	PII	8.94219
	MH10g0439600	PII	0
	MH11g0010900	PII	0.0182518
	MH11g0011700	PII	13.6085
	MH11g0011800	PII	16.5292
	MH11g0012100	PII	16.509
	MH11g0013200	PII	0
	MH11g0013400	PII	0
	MH11g0014000	PII	0
	MH11g0015300	PII	0
	MH11g0015400	PII	0.317066
	MH11g0024100	PII	0.229995
	MH11g0024200	PII	0
	MH11g0024500	PII	4.41803
	MH11g0038300	PII	0.324144
	MH11g0045900	PII	0
	MH11g0048500	PII	0
	MH11g0064600	PII	0
	MH11g0069100	PII	0
	MH11g0070400	PII	16.3478
	MH11g0083200	PII	5.7813
	MH11g0105100	PII	1.45267
	MH11g0112700	PII	7.46556
	MH11g0114700	PII	0
	MH11g0115000	PII	20.5231
	MH11g0116400	PII	0.350086
	MH11g0118900	PII	25.8641
	MH11g0119000	PII	37.3713
	MH11g0126300	PII	0.469798
	MH11g0149500	PII	0.73494
	MH11g0162600	PII	0
	MH11g0163100	PII	0
	MH11g0164900	PII	0.205869
	MH11g0189500	PII	0
	MH11g0190200	PII	0
	MH11g0208800	PII	0
	MH11g0213200	PII	0
	MH11g0214900	PII	0
	MH11g0248900	PII	34.4149
	MH11g0250800	PII	0
	MH11g0251500	PII	0
	MH11g0253000	PII	11.8867
	MH11g0289600	PII	0
	MH11g0308000	PII	2.2149
	MH11g0309500	PII	0
	MH11g0311900	PII	0.65729
	MH11g0313200	PII	0.052036
	MH11g0313800	PII	0.0801019
	MH11g0342900	PII	0
	MH11g0350700	PII	0
	MH11g0359200	PII	0
	MH11g0369100	PII	0
	MH11g0374900	PII	0
	MH11g0385000	PII	0.0384994
	MH11g0385200	PII	0
	MH11g0386100	PII	0
	MH11g0386800	PII	0.850812
	MH11g0396700	PII	10.7015
	MH11g0399200	PII	0
	MH11g0400000	PII	14.1284
	MH11g0400100	PII	1.18961
	MH11g0401000	PII	0
	MH11g0401100	PII	0
	MH11g0406200	PII	0
	MH11g0407500	PII	0
	MH11g0431600	PII	0.31427
	MH11g0439500	PII	0
	MH11g0439600	PII	0
	MH11g0447800	PII	0
	MH11g0449900	PII	0
	MH11g0479500	PII	0
	MH11g0492700	PII	0
	MH11g0495900	PII	39.2081
	MH11g0500700	PII	0
	MH11g0529900	PII	10.7603
	MH11g0535900	PII	0
	MH11g0536000	PII	0
	MH11g0537800	PII	0.0215829
	MH11g0540600	PII	0
	MH11g0559900	PII	0
	MH11g0560800	PII	0.227721
	MH11g0561800	PII	0
	MH11g0564500	PII	0
	MH11g0573200	PII	0.0185557
	MH11g0573800	PII	0
	MH11g0582500	PII	0
	MH11g0585900	PII	0
	MH11g0586800	PII	0
	MH11g0587100	PII	0.287637
	MH11g0589400	PII	0
	MH11g0613300	PII	0
	MH11g0632300	PII	0
	MH11g0651600	PII	0
	MH11g0655300	PII	0.0690835
	MH11g0662200	PII	0
	MH11g0662800	PII	28.6688
	MH11g0662900	PII	17.6517
	MH11g0663000	PII	9.02731
	MH12g0010200	PII	0.089791
	MH12g0034800	PII	0.106652
	MH12g0042900	PII	9.86454
	MH12g0048500	PII	0
	MH12g0048600	PII	0
	MH12g0048700	PII	4.47084
	MH12g0048800	PII	0
	MH12g0051100	PII	0
	MH12g0072000	PII	0
	MH12g0101300	PII	0
	MH12g0110800	PII	0.0171005
	MH12g0114200	PII	1.38251
	MH12g0117100	PII	0
	MH12g0128200	PII	2.44402
	MH12g0128800	PII	0
	MH12g0132800	PII	16.0855
	MH12g0133000	PII	4.06224
	MH12g0134400	PII	0.312408
	MH12g0146400	PII	0
	MH12g0148100	PII	0
	MH12g0153500	PII	0
	MH12g0168500	PII	4.24583
	MH12g0172300	PII	0.483517
	MH12g0177600	PII	0
	MH12g0180100	PII	0
	MH12g0184600	PII	0
	MH12g0189100	PII	2.75317
	MH12g0193200	PII	0
	MH12g0201500	PII	0.432588
	MH12g0202100	PII	3.83236
	MH12g0206100	PII	23.9068
	MH12g0208800	PII	0.450429
	MH12g0214200	PII	0
	MH12g0229800	PII	0
	MH12g0253600	PII	0
	MH12g0254900	PII	0
	MH12g0256400	PII	0
	MH12g0257300	PII	7.78969
	MH12g0257400	PII	0.378768
	MH12g0257500	PII	0
	MH12g0258600	PII	0.16738
	MH12g0276000	PII	0
	MH12g0276200	PII	0
	MH12g0298200	PII	0
	MH12g0309600	PII	1.40568
	MH12g0309700	PII	3.24753
	MH12g0311600	PII	0
	MH12g0322900	PII	0
	MH12g0324600	PII	1.35521
	MH12g0339500	PII	0
	MH12g0344300	PII	0
	MH12g0353800	PII	0.96635
	MH12g0372500	PII	1.33873
	MH12g0390600	PII	0.623467
	MH12g0391500	PII	0
	MH12g0393900	PII	0.0642395
	MH12g0398900	PII	0
	MH12g0400600	PII	39.3338
	MH12g0401000	PII	378.806
	MH12g0403000	PII	0
	MH12g0405000	PII	0
	MH12g0409200	PII	0.247699
	MH12g0409300	PII	0
	MH12g0411800	PII	10.1974
	MH12g0412800	PII	0.127751
	MH12g0420400	PII	47.766
	MH12g0432200	PII	0
	MH12g0447900	PII	0
	MH12g0451200	PII	0
	MH01g0029500	k27ac	0
	MH01g0029600	k27ac	0.0156093
	MH01g0030600	k27ac	0.207252
	MH01g0031200	k27ac	0.11386
	MH01g0031300	k27ac	1.75455
	MH01g0031400	k27ac	13.0316
	MH01g0033100	k27ac	1.35112
	MH01g0033200	k27ac	0.413698
	MH01g0033300	k27ac	0.551482
	MH01g0033900	k27ac	0.257472
	MH01g0034000	k27ac	0.541872
	MH01g0034400	k27ac	0
	MH01g0040200	k27ac	0.752482
	MH01g0044800	k27ac	0.243153
	MH01g0046100	k27ac	0
	MH01g0046200	k27ac	0
	MH01g0046300	k27ac	0
	MH01g0050800	k27ac	0.46777
	MH01g0051300	k27ac	0.71078
	MH01g0052200	k27ac	1.17638
	MH01g0052400	k27ac	1.06342
	MH01g0059500	k27ac	0.67366
	MH01g0061400	k27ac	0.133237
	MH01g0062500	k27ac	0
	MH01g0062600	k27ac	11.1495
	MH01g0064700	k27ac	0.385209
	MH01g0066300	k27ac	0
	MH01g0066400	k27ac	1.19862
	MH01g0066800	k27ac	1.33252
	MH01g0067200	k27ac	0.874003
	MH01g0069700	k27ac	0.206569
	MH01g0074800	k27ac	0.402835
	MH01g0075700	k27ac	0.102345
	MH01g0083900	k27ac	5.11177
	MH01g0091800	k27ac	0
	MH01g0093900	k27ac	0.0499831
	MH01g0097600	k27ac	0
	MH01g0098500	k27ac	2.01716
	MH01g0116900	k27ac	1.82539
	MH01g0125900	k27ac	0
	MH01g0126500	k27ac	36.8997
	MH01g0127000	k27ac	0
	MH01g0154600	k27ac	0
	MH01g0162400	k27ac	7.21598
	MH01g0166300	k27ac	0.0946655
	MH01g0174500	k27ac	0
	MH01g0179400	k27ac	0
	MH01g0185500	k27ac	0.0157984
	MH01g0185900	k27ac	10.6999
	MH01g0188800	k27ac	0
	MH01g0189600	k27ac	0.069979
	MH01g0191200	k27ac	0.890012
	MH01g0244500	k27ac	0
	MH01g0250000	k27ac	0
	MH01g0250300	k27ac	2.8093
	MH01g0255900	k27ac	0
	MH01g0258500	k27ac	0.563181
	MH01g0258700	k27ac	37.5802
	MH01g0258900	k27ac	0
	MH01g0267100	k27ac	0.372782
	MH01g0267700	k27ac	27.4834
	MH01g0269900	k27ac	0
	MH01g0270300	k27ac	0.401926
	MH01g0272200	k27ac	0
	MH01g0272300	k27ac	0
	MH01g0274000	k27ac	0
	MH01g0280400	k27ac	0
	MH01g0284200	k27ac	2.84618
	MH01g0288400	k27ac	0
	MH01g0290800	k27ac	0.0295517
	MH01g0291400	k27ac	15.4169
	MH01g0291600	k27ac	1.34564
	MH01g0292100	k27ac	0.705117
	MH01g0296300	k27ac	0.074943
	MH01g0298600	k27ac	0
	MH01g0298800	k27ac	4.8103
	MH01g0299000	k27ac	1.73273
	MH01g0302700	k27ac	0.13401
	MH01g0303700	k27ac	1.35592
	MH01g0307900	k27ac	0
	MH01g0315700	k27ac	44.4885
	MH01g0361000	k27ac	0
	MH01g0367100	k27ac	0
	MH01g0368500	k27ac	0
	MH01g0369300	k27ac	0.138568
	MH01g0376400	k27ac	5.59028
	MH01g0376700	k27ac	0
	MH01g0377900	k27ac	0.0668299
	MH01g0378900	k27ac	0
	MH01g0381100	k27ac	0.0267213
	MH01g0381700	k27ac	0.115291
	MH01g0393500	k27ac	1.45495
	MH01g0395100	k27ac	0.312908
	MH01g0400700	k27ac	0
	MH01g0400800	k27ac	0
	MH01g0406000	k27ac	0
	MH01g0406400	k27ac	4.29816
	MH01g0409100	k27ac	11.1387
	MH01g0411600	k27ac	0.0261239
	MH01g0424300	k27ac	0.0888775
	MH01g0424800	k27ac	0.0214494
	MH01g0442700	k27ac	0
	MH01g0444600	k27ac	0
	MH01g0459500	k27ac	0.618295
	MH01g0462300	k27ac	0
	MH01g0462400	k27ac	0.117208
	MH01g0462600	k27ac	0.119459
	MH01g0464200	k27ac	1.13457
	MH01g0464800	k27ac	1.89485
	MH01g0467500	k27ac	3.69344
	MH01g0481500	k27ac	0.216621
	MH01g0482800	k27ac	19.4933
	MH01g0485500	k27ac	0.19796
	MH01g0486700	k27ac	0
	MH01g0498800	k27ac	0
	MH01g0500700	k27ac	5.98649
	MH01g0502500	k27ac	16.2499
	MH01g0513800	k27ac	0
	MH01g0514100	k27ac	0
	MH01g0519200	k27ac	0
	MH01g0519300	k27ac	2.555
	MH01g0519400	k27ac	0
	MH01g0520500	k27ac	0.384406
	MH01g0522800	k27ac	1.23246
	MH01g0522900	k27ac	0.629605
	MH01g0523000	k27ac	0.257451
	MH01g0524500	k27ac	0.921908
	MH01g0531100	k27ac	0.499065
	MH01g0535300	k27ac	0
	MH01g0539400	k27ac	7.6757
	MH01g0539700	k27ac	0
	MH01g0541600	k27ac	0
	MH01g0542900	k27ac	0.579344
	MH01g0546500	k27ac	0
	MH01g0547000	k27ac	0
	MH01g0547900	k27ac	1.23641
	MH01g0562500	k27ac	0.103626
	MH01g0570100	k27ac	0.183721
	MH01g0576600	k27ac	3.10713
	MH01g0577700	k27ac	0.298467
	MH01g0578700	k27ac	13.4005
	MH01g0580100	k27ac	0
	MH01g0584300	k27ac	0.471573
	MH01g0587200	k27ac	0
	MH01g0587500	k27ac	0
	MH01g0588000	k27ac	0
	MH01g0589700	k27ac	0.12026
	MH01g0593600	k27ac	0
	MH01g0596900	k27ac	0.188552
	MH01g0597000	k27ac	0
	MH01g0598400	k27ac	0
	MH01g0602400	k27ac	0
	MH01g0603500	k27ac	3.15203
	MH01g0604600	k27ac	0
	MH01g0605900	k27ac	0.022807
	MH01g0609900	k27ac	0.21518
	MH01g0621800	k27ac	0
	MH01g0622700	k27ac	1.2026
	MH01g0625200	k27ac	0.0317525
	MH01g0632300	k27ac	0
	MH01g0633000	k27ac	3.03062
	MH01g0636600	k27ac	6.85264
	MH01g0637100	k27ac	13.1952
	MH01g0637400	k27ac	0.144179
	MH01g0650000	k27ac	11.6836
	MH01g0650900	k27ac	0
	MH01g0655600	k27ac	1.93245
	MH01g0664700	k27ac	0.13364
	MH01g0666900	k27ac	22.534
	MH01g0667000	k27ac	45.5598
	MH01g0667500	k27ac	0
	MH01g0669300	k27ac	3.85079
	MH01g0671200	k27ac	0
	MH01g0671300	k27ac	1.82476
	MH01g0671500	k27ac	2.77766
	MH01g0675100	k27ac	0.864958
	MH01g0683800	k27ac	0
	MH01g0686900	k27ac	0
	MH01g0688800	k27ac	4.28554
	MH01g0691700	k27ac	8.23874
	MH01g0693000	k27ac	0
	MH01g0694200	k27ac	0
	MH01g0696400	k27ac	0.645725
	MH01g0697700	k27ac	0.165441
	MH01g0700500	k27ac	0.590143
	MH01g0701300	k27ac	29.1
	MH01g0701400	k27ac	0.257748
	MH01g0704000	k27ac	0
	MH01g0705400	k27ac	0
	MH01g0721000	k27ac	0.0691735
	MH01g0722900	k27ac	0
	MH01g0723400	k27ac	0
	MH01g0725500	k27ac	2.68743
	MH01g0727000	k27ac	0
	MH01g0731900	k27ac	6.05229
	MH01g0738400	k27ac	0.650354
	MH01g0739200	k27ac	0
	MH01g0739700	k27ac	0
	MH01g0742900	k27ac	0
	MH01g0743400	k27ac	0
	MH01g0748800	k27ac	0
	MH01g0752700	k27ac	0.604058
	MH01g0760000	k27ac	0
	MH01g0779300	k27ac	0
	MH01g0779400	k27ac	0.101604
	MH01g0784900	k27ac	0.179243
	MH01g0785900	k27ac	0
	MH01g0796100	k27ac	0
	MH01g0803900	k27ac	0
	MH01g0810800	k27ac	0.129979
	MH02g0010000	k27ac	0
	MH02g0016600	k27ac	0
	MH02g0018600	k27ac	0
	MH02g0019300	k27ac	1.98334
	MH02g0025200	k27ac	3.64262
	MH02g0031900	k27ac	0
	MH02g0032200	k27ac	0
	MH02g0032300	k27ac	1.09197
	MH02g0039300	k27ac	23.4012
	MH02g0042600	k27ac	0
	MH02g0045300	k27ac	13.0551
	MH02g0057200	k27ac	0
	MH02g0057300	k27ac	0
	MH02g0058900	k27ac	0.68057
	MH02g0059200	k27ac	0
	MH02g0061000	k27ac	6.96259
	MH02g0061200	k27ac	2.61219
	MH02g0061300	k27ac	1.64108
	MH02g0065300	k27ac	0.44307
	MH02g0069500	k27ac	0
	MH02g0080600	k27ac	0.34206
	MH02g0088900	k27ac	0
	MH02g0091700	k27ac	4.6799
	MH02g0102400	k27ac	0
	MH02g0103500	k27ac	0
	MH02g0109500	k27ac	0
	MH02g0110100	k27ac	0
	MH02g0111100	k27ac	0
	MH02g0112100	k27ac	0
	MH02g0112700	k27ac	0.166012
	MH02g0113400	k27ac	0.24847
	MH02g0113900	k27ac	2.10624
	MH02g0114000	k27ac	7.79089
	MH02g0114900	k27ac	0
	MH02g0115900	k27ac	0
	MH02g0121600	k27ac	0
	MH02g0122900	k27ac	0.564802
	MH02g0123000	k27ac	0
	MH02g0123100	k27ac	0
	MH02g0123200	k27ac	0.615927
	MH02g0125400	k27ac	0
	MH02g0128000	k27ac	0
	MH02g0130000	k27ac	0
	MH02g0140800	k27ac	0.050404
	MH02g0147100	k27ac	0
	MH02g0160500	k27ac	5.05831
	MH02g0160600	k27ac	0.422787
	MH02g0165000	k27ac	0
	MH02g0166900	k27ac	0
	MH02g0167400	k27ac	0.526989
	MH02g0168200	k27ac	0.481602
	MH02g0169800	k27ac	0.133403
	MH02g0173900	k27ac	1.55652
	MH02g0180700	k27ac	30.4388
	MH02g0181400	k27ac	10.2583
	MH02g0194000	k27ac	0
	MH02g0194700	k27ac	2.47912
	MH02g0195900	k27ac	1.82332
	MH02g0196600	k27ac	0.199471
	MH02g0200100	k27ac	0.138931
	MH02g0210200	k27ac	0
	MH02g0213700	k27ac	0.535028
	MH02g0218500	k27ac	1.41825
	MH02g0222900	k27ac	0.112137
	MH02g0233500	k27ac	0
	MH02g0234100	k27ac	0.166146
	MH02g0234500	k27ac	0.0740675
	MH02g0241900	k27ac	0
	MH02g0244300	k27ac	2.96456
	MH02g0262600	k27ac	0
	MH02g0262700	k27ac	0
	MH02g0266800	k27ac	0.674658
	MH02g0273000	k27ac	0
	MH02g0289200	k27ac	0
	MH02g0294000	k27ac	2.13783
	MH02g0294700	k27ac	0
	MH02g0298700	k27ac	0
	MH02g0299100	k27ac	0
	MH02g0299200	k27ac	6.30056
	MH02g0306300	k27ac	0
	MH02g0311200	k27ac	0
	MH02g0315200	k27ac	0
	MH02g0315300	k27ac	0
	MH02g0337600	k27ac	0
	MH02g0338000	k27ac	0
	MH02g0340100	k27ac	0.0923532
	MH02g0343300	k27ac	5.11587
	MH02g0343900	k27ac	0.737735
	MH02g0344800	k27ac	0
	MH02g0356300	k27ac	30.3753
	MH02g0356600	k27ac	1.09069
	MH02g0360900	k27ac	0
	MH02g0364300	k27ac	0
	MH02g0377800	k27ac	0.291942
	MH02g0384700	k27ac	219.796
	MH02g0385300	k27ac	0.954716
	MH02g0386200	k27ac	0
	MH02g0386400	k27ac	0
	MH02g0394800	k27ac	0.396566
	MH02g0396800	k27ac	1.06136
	MH02g0398700	k27ac	0
	MH02g0403700	k27ac	0.07609
	MH02g0439300	k27ac	1.69773
	MH02g0440800	k27ac	0.146193
	MH02g0441100	k27ac	0.114122
	MH02g0443700	k27ac	7.44962
	MH02g0463000	k27ac	0
	MH02g0464300	k27ac	0.0235336
	MH02g0466500	k27ac	0.75811
	MH02g0468800	k27ac	0
	MH02g0468900	k27ac	0.829063
	MH02g0469300	k27ac	0.041093
	MH02g0475600	k27ac	0.3739
	MH02g0477300	k27ac	0
	MH02g0479500	k27ac	0.312935
	MH02g0479600	k27ac	0.206338
	MH02g0483200	k27ac	0.159602
	MH02g0484200	k27ac	0.336723
	MH02g0484300	k27ac	2.44586
	MH02g0484400	k27ac	0.821503
	MH02g0484600	k27ac	10.6289
	MH02g0484700	k27ac	7.25602
	MH02g0487100	k27ac	9.03104
	MH02g0492500	k27ac	0.402027
	MH02g0494400	k27ac	0.0773315
	MH02g0498700	k27ac	0.982241
	MH02g0499200	k27ac	1.57913
	MH02g0499600	k27ac	3.16961
	MH02g0502300	k27ac	0
	MH02g0502600	k27ac	0
	MH02g0505800	k27ac	3.68592
	MH02g0506200	k27ac	0
	MH02g0506900	k27ac	0.321592
	MH02g0507000	k27ac	0.345663
	MH02g0507400	k27ac	2.01594
	MH02g0513900	k27ac	9.00669
	MH02g0516000	k27ac	0.769821
	MH02g0518200	k27ac	0.07957
	MH02g0540700	k27ac	0
	MH02g0542800	k27ac	0.0830539
	MH02g0545700	k27ac	0
	MH02g0551500	k27ac	0
	MH02g0553600	k27ac	0
	MH02g0561300	k27ac	0
	MH02g0562100	k27ac	2.30208
	MH02g0562200	k27ac	0.0382313
	MH02g0563400	k27ac	0
	MH02g0582300	k27ac	0
	MH02g0590800	k27ac	0.00601765
	MH02g0591400	k27ac	0.0062776
	MH02g0592900	k27ac	1.06669
	MH02g0593600	k27ac	0.163391
	MH02g0595700	k27ac	6.93106
	MH02g0601600	k27ac	0.0251471
	MH02g0604300	k27ac	0
	MH02g0606500	k27ac	0.276957
	MH02g0607700	k27ac	0
	MH02g0608400	k27ac	0
	MH02g0608800	k27ac	0.172862
	MH02g0609300	k27ac	0
	MH02g0609600	k27ac	1.3508
	MH02g0611000	k27ac	0
	MH02g0612900	k27ac	0
	MH02g0613400	k27ac	0.0704135
	MH02g0620300	k27ac	0
	MH02g0620400	k27ac	10.8528
	MH02g0621600	k27ac	0
	MH02g0622700	k27ac	0.338454
	MH02g0624200	k27ac	0
	MH02g0625100	k27ac	0
	MH02g0639400	k27ac	0.968447
	MH02g0642100	k27ac	1.58022
	MH02g0642300	k27ac	0
	MH02g0642400	k27ac	31.9525
	MH02g0642900	k27ac	4.25123
	MH02g0646100	k27ac	0
	MH02g0648100	k27ac	0
	MH02g0665800	k27ac	0
	MH02g0667900	k27ac	0
	MH02g0671200	k27ac	0
	MH02g0675100	k27ac	0
	MH02g0691500	k27ac	1.07342
	MH02g0693900	k27ac	14.1547
	MH02g0709700	k27ac	3.38127
	MH02g0709800	k27ac	0
	MH03g0011600	k27ac	0
	MH03g0012400	k27ac	5.47084
	MH03g0020900	k27ac	4.19379
	MH03g0021600	k27ac	0.159552
	MH03g0023200	k27ac	6.84029
	MH03g0024900	k27ac	2.68617
	MH03g0035800	k27ac	0.0497933
	MH03g0039200	k27ac	5.63267
	MH03g0039900	k27ac	0
	MH03g0043500	k27ac	0.23412
	MH03g0045900	k27ac	0.911951
	MH03g0047200	k27ac	43.928
	MH03g0053000	k27ac	0
	MH03g0062700	k27ac	0
	MH03g0065100	k27ac	12.5023
	MH03g0065800	k27ac	0
	MH03g0065900	k27ac	0.58602
	MH03g0068100	k27ac	1.4782
	MH03g0070200	k27ac	0.926299
	MH03g0070300	k27ac	0
	MH03g0071300	k27ac	0.0409422
	MH03g0072500	k27ac	0.317164
	MH03g0079500	k27ac	0.057777
	MH03g0085400	k27ac	0.0148909
	MH03g0088300	k27ac	0.65549
	MH03g0093900	k27ac	0
	MH03g0095300	k27ac	0
	MH03g0100200	k27ac	2.69255
	MH03g0104200	k27ac	0
	MH03g0106500	k27ac	7.92926
	MH03g0109400	k27ac	0.128644
	MH03g0120100	k27ac	6.03906
	MH03g0123100	k27ac	0.325842
	MH03g0130000	k27ac	4.53306
	MH03g0133200	k27ac	0
	MH03g0139100	k27ac	47.1504
	MH03g0141200	k27ac	8.05118
	MH03g0141600	k27ac	0
	MH03g0143600	k27ac	0.175316
	MH03g0150100	k27ac	0.229271
	MH03g0153100	k27ac	0
	MH03g0153600	k27ac	0
	MH03g0153800	k27ac	0.366261
	MH03g0154300	k27ac	0.082932
	MH03g0155000	k27ac	0.149703
	MH03g0155100	k27ac	0.258311
	MH03g0158500	k27ac	0.0668393
	MH03g0159200	k27ac	13.9999
	MH03g0159700	k27ac	0
	MH03g0161800	k27ac	0.20865
	MH03g0162600	k27ac	16.0033
	MH03g0168300	k27ac	0
	MH03g0168600	k27ac	0
	MH03g0170100	k27ac	0
	MH03g0170500	k27ac	0
	MH03g0171400	k27ac	0.236139
	MH03g0183000	k27ac	0
	MH03g0187900	k27ac	0.649328
	MH03g0210600	k27ac	0
	MH03g0216700	k27ac	0.016479
	MH03g0219500	k27ac	0.294286
	MH03g0225700	k27ac	19.1504
	MH03g0227500	k27ac	55.6157
	MH03g0235500	k27ac	0
	MH03g0258600	k27ac	2.9443
	MH03g0272900	k27ac	0.63095
	MH03g0280800	k27ac	0
	MH03g0284000	k27ac	0
	MH03g0320700	k27ac	38.747
	MH03g0321100	k27ac	0
	MH03g0322600	k27ac	0.142624
	MH03g0327000	k27ac	0.107918
	MH03g0327200	k27ac	0
	MH03g0331200	k27ac	2.1851
	MH03g0333800	k27ac	0
	MH03g0335100	k27ac	0.82307
	MH03g0369800	k27ac	0
	MH03g0414000	k27ac	0
	MH03g0417700	k27ac	0
	MH03g0425300	k27ac	0
	MH03g0433500	k27ac	0
	MH03g0434100	k27ac	0.555111
	MH03g0437000	k27ac	79.2567
	MH03g0442600	k27ac	0
	MH03g0445100	k27ac	0
	MH03g0448700	k27ac	2.03903
	MH03g0450000	k27ac	0.0102992
	MH03g0454600	k27ac	0.0480744
	MH03g0455900	k27ac	0
	MH03g0456000	k27ac	0.099972
	MH03g0456600	k27ac	0
	MH03g0456900	k27ac	0.0508245
	MH03g0457200	k27ac	0
	MH03g0461200	k27ac	0
	MH03g0475800	k27ac	3.07645
	MH03g0491500	k27ac	1.07541
	MH03g0497000	k27ac	0
	MH03g0500400	k27ac	0
	MH03g0500500	k27ac	0
	MH03g0503500	k27ac	0.116077
	MH03g0503700	k27ac	2.69078
	MH03g0534300	k27ac	0
	MH03g0540500	k27ac	0.0174024
	MH03g0541100	k27ac	199.819
	MH03g0544200	k27ac	0
	MH03g0546300	k27ac	0.304049
	MH03g0549100	k27ac	0
	MH03g0549400	k27ac	3.30907
	MH03g0562500	k27ac	2.9443
	MH03g0584400	k27ac	1.54807
	MH03g0588900	k27ac	0
	MH03g0616400	k27ac	0
	MH03g0616900	k27ac	0
	MH03g0617200	k27ac	0
	MH03g0619700	k27ac	0.687512
	MH03g0623400	k27ac	2.2222
	MH03g0625200	k27ac	0
	MH03g0626900	k27ac	2.85313
	MH03g0629300	k27ac	0.0844862
	MH03g0641400	k27ac	2.47565
	MH03g0641800	k27ac	0.278967
	MH03g0645500	k27ac	2.8239
	MH03g0646300	k27ac	0
	MH03g0672700	k27ac	0
	MH03g0677100	k27ac	0.353623
	MH03g0680500	k27ac	2.51858
	MH03g0680600	k27ac	0
	MH03g0689500	k27ac	1.14116
	MH03g0693300	k27ac	0
	MH03g0694600	k27ac	0
	MH03g0698300	k27ac	0.198194
	MH03g0713100	k27ac	0
	MH03g0724200	k27ac	12.582
	MH03g0725400	k27ac	0.348425
	MH03g0725500	k27ac	0
	MH03g0729500	k27ac	0
	MH03g0745200	k27ac	0.12613
	MH03g0748800	k27ac	0
	MH03g0748900	k27ac	0
	MH03g0750400	k27ac	1.08
	MH03g0750800	k27ac	0.223023
	MH03g0752200	k27ac	4.13758
	MH03g0753300	k27ac	0
	MH03g0756900	k27ac	0
	MH03g0757000	k27ac	0
	MH03g0757100	k27ac	0.194741
	MH03g0758000	k27ac	0
	MH03g0766900	k27ac	4.26769
	MH04g0012200	k27ac	0.211856
	MH04g0026200	k27ac	0.957583
	MH04g0026300	k27ac	0
	MH04g0029200	k27ac	0
	MH04g0029800	k27ac	3.85961
	MH04g0032300	k27ac	0
	MH04g0032400	k27ac	0
	MH04g0032500	k27ac	0.0184942
	MH04g0037800	k27ac	0
	MH04g0040200	k27ac	0
	MH04g0041100	k27ac	0
	MH04g0041800	k27ac	0
	MH04g0043900	k27ac	0
	MH04g0044900	k27ac	2.03912
	MH04g0055400	k27ac	0.05028
	MH04g0056900	k27ac	5.35663
	MH04g0057000	k27ac	2.29354
	MH04g0059500	k27ac	0
	MH04g0059700	k27ac	0
	MH04g0069300	k27ac	0
	MH04g0070000	k27ac	0.0301315
	MH04g0087000	k27ac	0
	MH04g0088500	k27ac	0.171214
	MH04g0099400	k27ac	0.0385897
	MH04g0100800	k27ac	0.698556
	MH04g0120800	k27ac	0.0205228
	MH04g0127200	k27ac	0
	MH04g0130300	k27ac	0
	MH04g0138000	k27ac	0
	MH04g0141600	k27ac	18.2622
	MH04g0141700	k27ac	6.62229
	MH04g0146800	k27ac	0.403825
	MH04g0148800	k27ac	3.0041
	MH04g0199500	k27ac	0
	MH04g0222700	k27ac	0
	MH04g0242900	k27ac	0
	MH04g0247700	k27ac	0
	MH04g0250800	k27ac	0.0448387
	MH04g0253900	k27ac	0
	MH04g0254000	k27ac	0
	MH04g0254400	k27ac	0
	MH04g0270000	k27ac	0.231272
	MH04g0271100	k27ac	0.166447
	MH04g0274800	k27ac	0
	MH04g0274900	k27ac	0
	MH04g0276500	k27ac	0.261418
	MH04g0282200	k27ac	0.0141803
	MH04g0294100	k27ac	0
	MH04g0295000	k27ac	2.7285
	MH04g0302000	k27ac	0
	MH04g0303500	k27ac	0
	MH04g0306900	k27ac	0
	MH04g0307800	k27ac	0
	MH04g0310900	k27ac	0
	MH04g0315800	k27ac	0.106104
	MH04g0328600	k27ac	0
	MH04g0330700	k27ac	0
	MH04g0333600	k27ac	0.661917
	MH04g0334200	k27ac	0
	MH04g0334900	k27ac	5.07586
	MH04g0335800	k27ac	0
	MH04g0350600	k27ac	0.0185867
	MH04g0353900	k27ac	0.080032
	MH04g0354300	k27ac	44.3589
	MH04g0354400	k27ac	0
	MH04g0355000	k27ac	0
	MH04g0355600	k27ac	0
	MH04g0355900	k27ac	5.41109
	MH04g0357000	k27ac	10.9195
	MH04g0361600	k27ac	0
	MH04g0361700	k27ac	0
	MH04g0362100	k27ac	0.30902
	MH04g0363600	k27ac	0
	MH04g0399400	k27ac	0
	MH04g0402500	k27ac	0
	MH04g0404200	k27ac	0
	MH04g0408900	k27ac	0
	MH04g0412900	k27ac	3.35393
	MH04g0414100	k27ac	2.64709
	MH04g0414700	k27ac	0
	MH04g0433400	k27ac	21.9745
	MH04g0437400	k27ac	0
	MH04g0469800	k27ac	0.0940005
	MH04g0500700	k27ac	0.060978
	MH04g0501900	k27ac	0
	MH04g0502900	k27ac	0.465413
	MH04g0504600	k27ac	0
	MH04g0505300	k27ac	0
	MH04g0506100	k27ac	0
	MH04g0508400	k27ac	25.1431
	MH04g0510600	k27ac	0
	MH04g0512400	k27ac	0
	MH04g0513400	k27ac	4.78066
	MH04g0513600	k27ac	0
	MH04g0515500	k27ac	0
	MH04g0516800	k27ac	0
	MH04g0520200	k27ac	7.36541
	MH04g0520400	k27ac	0.588216
	MH04g0521100	k27ac	10.5673
	MH04g0538000	k27ac	0.071856
	MH04g0538800	k27ac	11.3789
	MH04g0538900	k27ac	0
	MH04g0539600	k27ac	3.37043
	MH04g0540900	k27ac	0
	MH04g0542200	k27ac	20.3218
	MH04g0545900	k27ac	0
	MH04g0546800	k27ac	0
	MH04g0547300	k27ac	17.6758
	MH04g0547400	k27ac	0
	MH04g0549700	k27ac	0
	MH04g0549800	k27ac	0
	MH04g0554100	k27ac	0
	MH04g0554300	k27ac	0.0520415
	MH04g0559400	k27ac	0.141982
	MH04g0572400	k27ac	0
	MH04g0573200	k27ac	6.21428
	MH04g0573600	k27ac	0
	MH04g0582300	k27ac	0.486772
	MH04g0585500	k27ac	12.9538
	MH04g0590800	k27ac	3.46008
	MH04g0591400	k27ac	0.83474
	MH04g0595300	k27ac	1.56027
	MH04g0598100	k27ac	0.338624
	MH04g0603500	k27ac	0
	MH04g0608400	k27ac	0.7791
	MH04g0609100	k27ac	4.73874
	MH04g0610900	k27ac	0
	MH04g0611600	k27ac	1.19962
	MH04g0611700	k27ac	8.21623
	MH04g0612300	k27ac	1.23673
	MH04g0621000	k27ac	5.53336
	MH04g0621100	k27ac	0
	MH04g0629100	k27ac	0.195552
	MH04g0631900	k27ac	0
	MH04g0632000	k27ac	2.92227
	MH04g0632500	k27ac	4.80159
	MH04g0632700	k27ac	6.4933
	MH04g0643500	k27ac	3.5019
	MH04g0648800	k27ac	53.1249
	MH04g0654200	k27ac	1.33875
	MH04g0656700	k27ac	1.7631
	MH04g0656800	k27ac	0.306246
	MH04g0657300	k27ac	0
	MH04g0664700	k27ac	0
	MH04g0679100	k27ac	0.143453
	MH04g0686400	k27ac	0.134468
	MH04g0686900	k27ac	0
	MH04g0689200	k27ac	0.11055
	MH04g0700500	k27ac	0
	MH04g0704500	k27ac	0.406399
	MH05g0021300	k27ac	2.06724
	MH05g0023100	k27ac	0
	MH05g0023200	k27ac	0.395229
	MH05g0044500	k27ac	0
	MH05g0052700	k27ac	0
	MH05g0052800	k27ac	0.88132
	MH05g0065300	k27ac	2.53209
	MH05g0067800	k27ac	0
	MH05g0093900	k27ac	7.38915
	MH05g0097500	k27ac	0.165536
	MH05g0100400	k27ac	0
	MH05g0105300	k27ac	0
	MH05g0105400	k27ac	0
	MH05g0119700	k27ac	0
	MH05g0123300	k27ac	0.647805
	MH05g0127700	k27ac	0.0107983
	MH05g0129600	k27ac	0.26791
	MH05g0145100	k27ac	0
	MH05g0147700	k27ac	0
	MH05g0152200	k27ac	0
	MH05g0152400	k27ac	0.127786
	MH05g0152600	k27ac	0
	MH05g0158900	k27ac	0
	MH05g0163400	k27ac	1.18334
	MH05g0163600	k27ac	0
	MH05g0163700	k27ac	0
	MH05g0189100	k27ac	0
	MH05g0211400	k27ac	0
	MH05g0228400	k27ac	0
	MH05g0241500	k27ac	28.334
	MH05g0255400	k27ac	0
	MH05g0259800	k27ac	0.0834999
	MH05g0261100	k27ac	0
	MH05g0266600	k27ac	0.175395
	MH05g0267300	k27ac	0
	MH05g0273700	k27ac	0
	MH05g0283600	k27ac	0.439155
	MH05g0284000	k27ac	0
	MH05g0284300	k27ac	0
	MH05g0285200	k27ac	0
	MH05g0290600	k27ac	0.289434
	MH05g0291200	k27ac	0
	MH05g0304800	k27ac	0
	MH05g0306500	k27ac	0
	MH05g0308000	k27ac	0.524259
	MH05g0320100	k27ac	0.0599012
	MH05g0320200	k27ac	0
	MH05g0321100	k27ac	0.130463
	MH05g0325700	k27ac	0.350355
	MH05g0331900	k27ac	0.005928
	MH05g0334100	k27ac	0.432843
	MH05g0337400	k27ac	0
	MH05g0339100	k27ac	0.123791
	MH05g0339200	k27ac	0
	MH05g0348400	k27ac	1.962
	MH05g0348700	k27ac	4.88152
	MH05g0369000	k27ac	17.8095
	MH05g0372200	k27ac	0
	MH05g0379100	k27ac	5.95278
	MH05g0384800	k27ac	0
	MH05g0387200	k27ac	4.0837
	MH05g0407200	k27ac	0.0564355
	MH05g0409100	k27ac	0
	MH05g0411100	k27ac	32.8852
	MH05g0415700	k27ac	0
	MH05g0417100	k27ac	0
	MH05g0418600	k27ac	0
	MH05g0419800	k27ac	0.092763
	MH05g0423600	k27ac	0
	MH05g0425500	k27ac	0
	MH05g0430000	k27ac	0
	MH05g0430400	k27ac	0
	MH05g0433200	k27ac	3.94352
	MH05g0433500	k27ac	0.058987
	MH05g0435700	k27ac	0
	MH05g0451600	k27ac	0.104959
	MH05g0452500	k27ac	1.63782
[truncated: 49,316 more rows]

## Sheet: Fig.1g
Figure 1g
	geneID	histone modification	tissue number
	MH01g0010100	H3K27ac	18
	MH01g0010400	H3K27ac	0
	MH01g0010500	H3K27ac	8
	MH01g0010600	H3K27ac	15
	MH01g0010600	H3K27ac	15
	MH01g0010700	H3K27ac	19
	MH01g0011000	H3K27ac	19
	MH01g0011100	H3K27ac	12
	MH01g0011800	H3K27ac	14
	MH01g0012000	H3K27ac	18
	MH01g0012100	H3K27ac	15
	MH01g0012200	H3K27ac	19
	MH01g0012300	H3K27ac	19
	MH01g0012500	H3K27ac	14
	MH01g0012600	H3K27ac	19
	MH01g0012700	H3K27ac	18
	MH01g0012700	H3K27ac	18
	MH01g0012800	H3K27ac	9
	MH01g0012900	H3K27ac	19
	MH01g0013100	H3K27ac	13
	MH01g0013200	H3K27ac	18
	MH01g0013100	H3K27ac	13
	MH01g0013300	H3K27ac	4
	MH01g0013400	H3K27ac	19
	MH01g0013500	H3K27ac	19
	MH01g0013600	H3K27ac	4
	MH01g0013800	H3K27ac	17
	MH01g0013900	H3K27ac	18
	MH01g0014300	H3K27ac	18
	MH01g0014400	H3K27ac	17
	MH01g0014500	H3K27ac	13
	MH01g0014800	H3K27ac	9
	MH01g0015000	H3K27ac	2
	MH01g0015100	H3K27ac	7
	MH01g0015100	H3K27ac	7
	MH01g0015200	H3K27ac	18
	MH01g0015200	H3K27ac	18
	MH01g0015200	H3K27ac	18
	MH01g0015400	H3K27ac	19
	MH01g0015500	H3K27ac	8
	MH01g0015600	H3K27ac	14
	MH01g0015700	H3K27ac	18
	MH01g0015900	H3K27ac	18
	MH01g0016000	H3K27ac	19
	MH01g0016100	H3K27ac	18
	MH01g0016200	H3K27ac	19
	MH01g0016200	H3K27ac	19
	MH01g0016300	H3K27ac	1
	MH01g0016500	H3K27ac	18
	MH01g0016700	H3K27ac	3
	MH01g0016800	H3K27ac	16
	MH01g0016900	H3K27ac	19
	MH01g0017000	H3K27ac	19
	MH01g0017000	H3K27ac	19
	MH01g0017000	H3K27ac	19
	MH01g0017100	H3K27ac	2
	MH01g0017400	H3K27ac	16
	MH01g0017400	H3K27ac	16
	MH01g0017500	H3K27ac	12
	MH01g0017800	H3K27ac	8
	MH01g0017900	H3K27ac	18
	MH01g0018000	H3K27ac	2
	MH01g0018100	H3K27ac	2
	MH01g0018200	H3K27ac	19
	MH01g0018300	H3K27ac	18
	MH01g0018600	H3K27ac	17
	MH01g0018700	H3K27ac	18
	MH01g0018800	H3K27ac	10
	MH01g0018900	H3K27ac	11
	MH01g0018900	H3K27ac	11
	MH01g0019000	H3K27ac	11
	MH01g0019100	H3K27ac	19
	MH01g0019200	H3K27ac	17
	MH01g0029300	H3K27ac	12
	MH01g0029300	H3K27ac	12
	MH01g0029600	H3K27ac	0
	MH01g0029900	H3K27ac	14
	MH01g0030000	H3K27ac	13
	MH01g0030300	H3K27ac	7
	MH01g0030500	H3K27ac	0
	MH01g0030600	H3K27ac	0
	MH01g0030700	H3K27ac	2
	MH01g0030800	H3K27ac	1
	MH01g0030800	H3K27ac	1
	MH01g0031000	H3K27ac	3
	MH01g0031000	H3K27ac	3
	MH01g0031200	H3K27ac	0
	MH01g0031300	H3K27ac	13
	MH01g0031400	H3K27ac	5
	MH01g0031900	H3K27ac	4
	MH01g0031800	H3K27ac	3
	MH01g0032300	H3K27ac	14
	MH01g0032200	H3K27ac	7
	MH01g0032300	H3K27ac	14
	MH01g0032800	H3K27ac	1
	MH01g0033000	H3K27ac	1
	MH01g0033100	H3K27ac	1
	MH01g0033200	H3K27ac	0
	MH01g0033300	H3K27ac	0
	MH01g0033600	H3K27ac	16
	MH01g0033700	H3K27ac	17
	MH01g0033800	H3K27ac	9
	MH01g0033900	H3K27ac	0
	MH01g0034000	H3K27ac	1
	MH01g0034200	H3K27ac	9
	MH01g0034300	H3K27ac	1
	MH01g0034500	H3K27ac	3
	MH01g0034500	H3K27ac	3
	MH01g0034700	H3K27ac	4
	MH01g0034800	H3K27ac	4
	MH01g0034900	H3K27ac	7
	MH01g0035000	H3K27ac	8
	MH01g0035100	H3K27ac	9
	MH01g0035100	H3K27ac	9
	MH01g0035300	H3K27ac	16
	MH01g0035400	H3K27ac	19
	MH01g0035500	H3K27ac	19
	MH01g0035600	H3K27ac	14
	MH01g0035700	H3K27ac	12
	MH01g0035700	H3K27ac	12
	MH01g0036000	H3K27ac	10
	MH01g0036000	H3K27ac	10
	MH01g0036100	H3K27ac	13
	MH01g0036200	H3K27ac	8
	MH01g0036300	H3K27ac	18
	MH01g0036300	H3K27ac	18
	MH01g0036400	H3K27ac	2
	MH01g0036500	H3K27ac	18
	MH01g0036900	H3K27ac	4
	MH01g0037300	H3K27ac	17
	MH01g0037400	H3K27ac	16
	MH01g0037400	H3K27ac	16
	MH01g0037500	H3K27ac	17
	MH01g0037600	H3K27ac	19
	MH01g0037700	H3K27ac	19
	MH01g0037600	H3K27ac	19
	MH01g0037800	H3K27ac	19
	MH01g0037800	H3K27ac	19
	MH01g0037900	H3K27ac	4
	MH01g0038000	H3K27ac	18
	MH01g0038100	H3K27ac	14
	MH01g0038200	H3K27ac	19
	MH01g0038300	H3K27ac	12
	MH01g0038400	H3K27ac	14
	MH01g0038500	H3K27ac	19
	MH01g0038600	H3K27ac	18
	MH01g0038700	H3K27ac	4
	MH01g0038800	H3K27ac	10
	MH01g0038900	H3K27ac	2
	MH01g0039000	H3K27ac	6
	MH01g0039500	H3K27ac	0
	MH01g0039600	H3K27ac	1
	MH01g0039800	H3K27ac	1
	MH01g0039900	H3K27ac	0
	MH01g0040200	H3K27ac	0
	MH01g0040300	H3K27ac	0
	MH01g0040300	H3K27ac	0
	MH01g0040400	H3K27ac	8
	MH01g0040500	H3K27ac	6
	MH01g0040600	H3K27ac	9
	MH01g0040700	H3K27ac	16
	MH01g0041000	H3K27ac	0
	MH01g0041900	H3K27ac	19
	MH01g0041800	H3K27ac	18
	MH01g0041900	H3K27ac	19
	MH01g0042000	H3K27ac	19
	MH01g0042100	H3K27ac	3
	MH01g0042200	H3K27ac	15
	MH01g0042200	H3K27ac	15
	MH01g0042200	H3K27ac	15
	MH01g0042200	H3K27ac	15
	MH01g0043300	H3K27ac	19
	MH01g0043400	H3K27ac	11
	MH01g0043700	H3K27ac	14
	MH01g0044100	H3K27ac	15
	MH01g0044200	H3K27ac	3
	MH01g0044300	H3K27ac	4
	MH01g0044400	H3K27ac	13
	MH01g0044300	H3K27ac	4
	MH01g0044400	H3K27ac	13
	MH01g0044500	H3K27ac	18
	MH01g0044600	H3K27ac	18
	MH01g0044600	H3K27ac	18
	MH01g0044900	H3K27ac	19
	MH01g0045000	H3K27ac	5
	MH01g0045300	H3K27ac	5
	MH01g0045500	H3K27ac	8
	MH01g0045600	H3K27ac	18
	MH01g0045800	H3K27ac	13
	MH01g0045900	H3K27ac	14
	MH01g0045900	H3K27ac	14
	MH01g0046000	H3K27ac	17
	MH01g0046800	H3K27ac	19
	MH01g0046900	H3K27ac	12
	MH01g0046800	H3K27ac	19
	MH01g0046900	H3K27ac	12
	MH01g0047100	H3K27ac	0
	MH01g0047400	H3K27ac	12
	MH01g0047500	H3K27ac	19
	MH01g0047500	H3K27ac	19
	MH01g0047600	H3K27ac	7
	MH01g0047700	H3K27ac	17
	MH01g0048700	H3K27ac	7
	MH01g0049000	H3K27ac	8
	MH01g0049100	H3K27ac	0
	MH01g0049100	H3K27ac	0
	MH01g0049200	H3K27ac	18
	MH01g0049300	H3K27ac	19
	MH01g0049400	H3K27ac	14
	MH01g0049400	H3K27ac	14
	MH01g0049800	H3K27ac	17
	MH01g0049900	H3K27ac	14
	MH01g0050200	H3K27ac	2
	MH01g0050300	H3K27ac	15
	MH01g0050400	H3K27ac	1
	MH01g0050500	H3K27ac	1
	MH01g0050600	H3K27ac	15
	MH01g0050700	H3K27ac	5
	MH01g0050800	H3K27ac	10
	MH01g0051100	H3K27ac	10
	MH01g0051200	H3K27ac	14
	MH01g0051200	H3K27ac	14
	MH01g0051200	H3K27ac	14
	MH01g0051200	H3K27ac	14
	MH01g0051200	H3K27ac	14
	MH01g0051200	H3K27ac	14
	MH01g0051200	H3K27ac	14
	MH01g0051200	H3K27ac	14
	MH01g0051200	H3K27ac	14
	MH01g0051300	H3K27ac	0
	MH01g0051200	H3K27ac	14
	MH01g0051300	H3K27ac	0
	MH01g0051300	H3K27ac	0
	MH01g0051700	H3K27ac	1
	MH01g0051800	H3K27ac	4
	MH01g0052100	H3K27ac	4
	MH01g0052200	H3K27ac	4
	MH01g0052400	H3K27ac	10
	MH01g0052500	H3K27ac	15
	MH01g0052600	H3K27ac	2
	MH01g0052700	H3K27ac	1
	MH01g0054100	H3K27ac	4
	MH01g0054100	H3K27ac	4
	MH01g0054200	H3K27ac	5
	MH01g0054200	H3K27ac	5
	MH01g0054400	H3K27ac	5
	MH01g0054500	H3K27ac	5
	MH01g0054600	H3K27ac	3
	MH01g0054600	H3K27ac	3
	MH01g0054700	H3K27ac	11
	MH01g0054800	H3K27ac	15
	MH01g0055000	H3K27ac	8
	MH01g0055100	H3K27ac	16
	MH01g0055400	H3K27ac	18
	MH01g0055600	H3K27ac	5
	MH01g0055600	H3K27ac	5
	MH01g0055900	H3K27ac	0
	MH01g0056000	H3K27ac	14
	MH01g0056100	H3K27ac	19
	MH01g0056200	H3K27ac	5
	MH01g0056400	H3K27ac	2
	MH01g0056500	H3K27ac	7
	MH01g0056600	H3K27ac	19
	MH01g0056600	H3K27ac	19
	MH01g0056600	H3K27ac	19
	MH01g0056900	H3K27ac	13
	MH01g0057000	H3K27ac	15
	MH01g0057000	H3K27ac	15
	MH01g0057100	H3K27ac	18
	MH01g0057200	H3K27ac	18
	MH01g0057300	H3K27ac	11
	MH01g0057400	H3K27ac	16
	MH01g0057500	H3K27ac	18
	MH01g0057600	H3K27ac	19
	MH01g0057600	H3K27ac	19
	MH01g0057900	H3K27ac	18
	MH01g0058100	H3K27ac	17
	MH01g0058600	H3K27ac	18
	MH01g0058700	H3K27ac	13
	MH01g0058800	H3K27ac	19
	MH01g0058800	H3K27ac	19
	MH01g0058900	H3K27ac	16
	MH01g0059000	H3K27ac	19
	MH01g0059100	H3K27ac	2
	MH01g0059200	H3K27ac	19
	MH01g0059400	H3K27ac	7
	MH01g0059600	H3K27ac	16
	MH01g0059900	H3K27ac	0
	MH01g0060100	H3K27ac	1
	MH01g0060600	H3K27ac	0
	MH01g0060600	H3K27ac	0
	MH01g0060800	H3K27ac	19
	MH01g0061100	H3K27ac	14
	MH01g0061300	H3K27ac	0
	MH01g0061400	H3K27ac	7
	MH01g0061500	H3K27ac	7
	MH01g0061700	H3K27ac	18
	MH01g0061800	H3K27ac	4
	MH01g0062000	H3K27ac	19
	MH01g0062000	H3K27ac	19
	MH01g0062000	H3K27ac	19
	MH01g0062000	H3K27ac	19
	MH01g0062100	H3K27ac	19
	MH01g0062200	H3K27ac	14
	MH01g0062600	H3K27ac	15
	MH01g0062700	H3K27ac	18
	MH01g0063000	H3K27ac	18
	MH01g0063800	H3K27ac	19
	MH01g0063900	H3K27ac	7
	MH01g0064100	H3K27ac	14
	MH01g0064200	H3K27ac	18
	MH01g0064400	H3K27ac	19
	MH01g0064400	H3K27ac	19
	MH01g0064500	H3K27ac	6
	MH01g0064600	H3K27ac	4
	MH01g0064700	H3K27ac	8
	MH01g0064800	H3K27ac	0
	MH01g0064900	H3K27ac	6
	MH01g0064900	H3K27ac	6
	MH01g0065100	H3K27ac	19
	MH01g0065200	H3K27ac	17
	MH01g0065300	H3K27ac	11
	MH01g0065300	H3K27ac	11
	MH01g0065400	H3K27ac	19
	MH01g0065500	H3K27ac	13
	MH01g0065700	H3K27ac	4
	MH01g0066200	H3K27ac	19
	MH01g0066400	H3K27ac	11
	MH01g0066500	H3K27ac	19
	MH01g0066800	H3K27ac	9
	MH01g0066900	H3K27ac	19
	MH01g0067000	H3K27ac	19
	MH01g0067200	H3K27ac	4
	MH01g0067300	H3K27ac	19
	MH01g0067800	H3K27ac	11
	MH01g0067900	H3K27ac	19
	MH01g0068000	H3K27ac	19
	MH01g0068200	H3K27ac	1
	MH01g0068400	H3K27ac	13
	MH01g0068400	H3K27ac	13
	MH01g0068400	H3K27ac	13
	MH01g0068500	H3K27ac	11
	MH01g0068600	H3K27ac	1
	MH01g0068700	H3K27ac	3
	MH01g0069400	H3K27ac	0
	MH01g0069700	H3K27ac	3
	MH01g0070000	H3K27ac	19
	MH01g0070200	H3K27ac	19
	MH01g0070100	H3K27ac	6
	MH01g0070200	H3K27ac	19
	MH01g0070300	H3K27ac	6
	MH01g0070600	H3K27ac	6
	MH01g0070900	H3K27ac	0
	MH01g0071000	H3K27ac	0
	MH01g0071200	H3K27ac	2
	MH01g0071300	H3K27ac	18
	MH01g0071400	H3K27ac	19
	MH01g0071500	H3K27ac	18
	MH01g0071600	H3K27ac	4
	MH01g0071500	H3K27ac	18
	MH01g0071700	H3K27ac	15
	MH01g0072000	H3K27ac	0
	MH01g0072600	H3K27ac	4
	MH01g0073400	H3K27ac	2
	MH01g0073500	H3K27ac	18
	MH01g0073800	H3K27ac	19
	MH01g0073900	H3K27ac	18
	MH01g0073900	H3K27ac	18
	MH01g0074200	H3K27ac	15
	MH01g0074400	H3K27ac	18
	MH01g0074700	H3K27ac	0
	MH01g0074600	H3K27ac	0
	MH01g0074600	H3K27ac	0
	MH01g0074800	H3K27ac	0
	MH01g0074900	H3K27ac	7
	MH01g0075200	H3K27ac	1
	MH01g0075300	H3K27ac	2
	MH01g0075200	H3K27ac	1
	MH01g0075600	H3K27ac	3
	MH01g0075700	H3K27ac	4
	MH01g0075700	H3K27ac	4
	MH01g0075700	H3K27ac	4
	MH01g0076500	H3K27ac	9
	MH01g0076400	H3K27ac	1
	MH01g0076900	H3K27ac	19
	MH01g0077100	H3K27ac	19
	MH01g0077000	H3K27ac	17
	MH01g0077200	H3K27ac	19
	MH01g0077100	H3K27ac	19
	MH01g0077400	H3K27ac	18
	MH01g0077500	H3K27ac	16
	MH01g0077700	H3K27ac	2
	MH01g0077900	H3K27ac	18
	MH01g0078200	H3K27ac	15
	MH01g0078300	H3K27ac	16
	MH01g0078300	H3K27ac	16
	MH01g0078400	H3K27ac	14
	MH01g0078500	H3K27ac	15
	MH01g0078700	H3K27ac	16
	MH01g0078600	H3K27ac	6
	MH01g0078800	H3K27ac	12
	MH01g0078800	H3K27ac	12
	MH01g0079000	H3K27ac	12
	MH01g0079100	H3K27ac	18
	MH01g0079200	H3K27ac	10
	MH01g0079300	H3K27ac	13
	MH01g0079300	H3K27ac	13
	MH01g0079400	H3K27ac	18
	MH01g0079500	H3K27ac	16
	MH01g0079600	H3K27ac	4
	MH01g0079700	H3K27ac	18
	MH01g0079800	H3K27ac	14
	MH01g0079900	H3K27ac	19
	MH01g0080000	H3K27ac	19
	MH01g0080100	H3K27ac	19
	MH01g0080200	H3K27ac	16
	MH01g0080300	H3K27ac	9
	MH01g0080400	H3K27ac	1
	MH01g0080900	H3K27ac	10
	MH01g0081400	H3K27ac	13
	MH01g0081400	H3K27ac	13
	MH01g0081600	H3K27ac	19
	MH01g0081900	H3K27ac	14
	MH01g0081900	H3K27ac	14
	MH01g0082000	H3K27ac	19
	MH01g0082100	H3K27ac	11
	MH01g0082100	H3K27ac	11
	MH01g0082200	H3K27ac	12
	MH01g0082200	H3K27ac	12
	MH01g0082300	H3K27ac	18
	MH01g0082400	H3K27ac	2
	MH01g0082500	H3K27ac	13
	MH01g0082700	H3K27ac	6
	MH01g0082800	H3K27ac	18
	MH01g0082900	H3K27ac	2
	MH01g0082900	H3K27ac	2
	MH01g0083200	H3K27ac	18
	MH01g0083300	H3K27ac	0
	MH01g0083400	H3K27ac	18
	MH01g0083500	H3K27ac	16
	MH01g0083600	H3K27ac	19
	MH01g0083700	H3K27ac	19
	MH01g0083800	H3K27ac	18
	MH01g0083900	H3K27ac	7
	MH01g0083900	H3K27ac	7
	MH01g0084000	H3K27ac	12
	MH01g0084200	H3K27ac	14
	MH01g0084300	H3K27ac	19
	MH01g0085100	H3K27ac	1
	MH01g0085400	H3K27ac	3
	MH01g0085500	H3K27ac	18
	MH01g0085500	H3K27ac	18
	MH01g0085500	H3K27ac	18
	MH01g0085600	H3K27ac	7
	MH01g0085500	H3K27ac	18
	MH01g0085600	H3K27ac	7
	MH01g0085700	H3K27ac	16
	MH01g0085800	H3K27ac	6
	MH01g0085900	H3K27ac	19
	MH01g0086000	H3K27ac	17
	MH01g0086100	H3K27ac	9
	MH01g0086100	H3K27ac	9
	MH01g0086300	H3K27ac	19
	MH01g0086100	H3K27ac	9
	MH01g0086400	H3K27ac	18
	MH01g0086400	H3K27ac	18
	MH01g0086500	H3K27ac	16
	MH01g0086600	H3K27ac	12
	MH01g0086800	H3K27ac	19
	MH01g0087000	H3K27ac	0
	MH01g0087100	H3K27ac	1
	MH01g0087200	H3K27ac	6
	MH01g0087200	H3K27ac	6
	MH01g0087400	H3K27ac	13
	MH01g0087400	H3K27ac	13
	MH01g0087500	H3K27ac	7
	MH01g0087600	H3K27ac	8
	MH01g0088200	H3K27ac	12
	MH01g0088300	H3K27ac	19
	MH01g0088400	H3K27ac	8
	MH01g0088700	H3K27ac	13
	MH01g0088800	H3K27ac	19
	MH01g0088900	H3K27ac	18
	MH01g0088900	H3K27ac	18
	MH01g0088900	H3K27ac	18
	MH01g0089000	H3K27ac	15
	MH01g0089100	H3K27ac	19
	MH01g0089200	H3K27ac	15
	MH01g0089400	H3K27ac	19
	MH01g0089400	H3K27ac	19
	MH01g0089500	H3K27ac	11
	MH01g0089700	H3K27ac	13
	MH01g0089500	H3K27ac	11
	MH01g0089500	H3K27ac	11
	MH01g0089800	H3K27ac	19
	MH01g0089900	H3K27ac	19
	MH01g0090000	H3K27ac	19
	MH01g0090100	H3K27ac	19
	MH01g0090100	H3K27ac	19
	MH01g0090200	H3K27ac	9
	MH01g0090300	H3K27ac	19
	MH01g0090400	H3K27ac	14
	MH01g0090400	H3K27ac	14
	MH01g0090400	H3K27ac	14
	MH01g0090500	H3K27ac	18
	MH01g0090700	H3K27ac	19
	MH01g0090800	H3K27ac	13
	MH01g0091100	H3K27ac	18
	MH01g0091100	H3K27ac	18
	MH01g0091200	H3K27ac	19
	MH01g0091300	H3K27ac	19
	MH01g0091500	H3K27ac	19
	MH01g0091700	H3K27ac	15
	MH01g0092200	H3K27ac	2
	MH01g0092300	H3K27ac	15
	MH01g0092400	H3K27ac	19
	MH01g0092500	H3K27ac	9
	MH01g0092600	H3K27ac	19
	MH01g0092700	H3K27ac	18
	MH01g0092800	H3K27ac	19
	MH01g0093000	H3K27ac	19
	MH01g0093000	H3K27ac	19
	MH01g0093000	H3K27ac	19
	MH01g0093100	H3K27ac	18
	MH01g0093200	H3K27ac	7
	MH01g0093200	H3K27ac	7
	MH01g0093400	H3K27ac	3
	MH01g0093500	H3K27ac	19
	MH01g0093500	H3K27ac	19
	MH01g0093600	H3K27ac	4
	MH01g0093700	H3K27ac	19
	MH01g0093700	H3K27ac	19
	MH01g0093800	H3K27ac	9
	MH01g0093900	H3K27ac	0
	MH01g0094000	H3K27ac	18
	MH01g0094200	H3K27ac	18
	MH01g0094400	H3K27ac	18
	MH01g0094500	H3K27ac	3
	MH01g0094600	H3K27ac	19
	MH01g0094400	H3K27ac	18
	MH01g0094700	H3K27ac	0
	MH01g0094800	H3K27ac	18
	MH01g0095000	H3K27ac	18
	MH01g0095000	H3K27ac	18
	MH01g0095000	H3K27ac	18
	MH01g0095100	H3K27ac	19
	MH01g0095100	H3K27ac	19
	MH01g0095200	H3K27ac	18
	MH01g0095300	H3K27ac	4
	MH01g0095500	H3K27ac	7
	MH01g0095900	H3K27ac	18
	MH01g0096100	H3K27ac	0
	MH01g0096200	H3K27ac	0
	MH01g0096400	H3K27ac	18
	MH01g0096500	H3K27ac	18
	MH01g0096600	H3K27ac	12
	MH01g0096800	H3K27ac	18
	MH01g0096900	H3K27ac	19
	MH01g0097200	H3K27ac	19
	MH01g0097300	H3K27ac	18
	MH01g0097400	H3K27ac	19
	MH01g0097400	H3K27ac	19
	MH01g0097500	H3K27ac	19
	MH01g0097600	H3K27ac	0
	MH01g0097900	H3K27ac	17
	MH01g0098200	H3K27ac	19
	MH01g0098300	H3K27ac	18
	MH01g0098300	H3K27ac	18
	MH01g0098400	H3K27ac	13
	MH01g0098500	H3K27ac	18
	MH01g0098800	H3K27ac	18
	MH01g0098900	H3K27ac	10
	MH01g0099100	H3K27ac	17
	MH01g0099100	H3K27ac	17
	MH01g0099200	H3K27ac	19
	MH01g0109200	H3K27ac	16
	MH01g0109300	H3K27ac	19
	MH01g0110000	H3K27ac	18
	MH01g0110000	H3K27ac	18
	MH01g0110100	H3K27ac	0
	MH01g0110000	H3K27ac	18
	MH01g0110100	H3K27ac	0
	MH01g0110200	H3K27ac	19
	MH01g0110500	H3K27ac	14
	MH01g0110500	H3K27ac	14
	MH01g0110600	H3K27ac	19
	MH01g0110800	H3K27ac	2
	MH01g0110900	H3K27ac	0
	MH01g0111000	H3K27ac	9
	MH01g0111500	H3K27ac	0
	MH01g0111600	H3K27ac	18
	MH01g0111800	H3K27ac	1
	MH01g0111900	H3K27ac	0
	MH01g0112100	H3K27ac	0
	MH01g0112200	H3K27ac	18
	MH01g0112400	H3K27ac	14
	MH01g0112300	H3K27ac	19
	MH01g0112600	H3K27ac	8
	MH01g0112600	H3K27ac	8
	MH01g0112700	H3K27ac	19
	MH01g0112800	H3K27ac	18
	MH01g0113200	H3K27ac	18
	MH01g0113200	H3K27ac	18
	MH01g0113400	H3K27ac	18
	MH01g0113500	H3K27ac	9
	MH01g0113600	H3K27ac	17
	MH01g0113600	H3K27ac	17
	MH01g0113700	H3K27ac	11
	MH01g0115200	H3K27ac	18
	MH01g0115600	H3K27ac	15
	MH01g0115700	H3K27ac	8
	MH01g0115700	H3K27ac	8
	MH01g0115800	H3K27ac	15
	MH01g0115800	H3K27ac	15
	MH01g0115900	H3K27ac	19
	MH01g0116100	H3K27ac	18
	MH01g0116200	H3K27ac	8
	MH01g0116400	H3K27ac	0
	MH01g0116500	H3K27ac	16
	MH01g0116500	H3K27ac	16
	MH01g0116700	H3K27ac	18
	MH01g0116900	H3K27ac	5
	MH01g0116800	H3K27ac	6
	MH01g0116800	H3K27ac	6
	MH01g0117100	H3K27ac	0
	MH01g0117200	H3K27ac	3
	MH01g0117300	H3K27ac	6
	MH01g0117400	H3K27ac	0
	MH01g0117600	H3K27ac	17
	MH01g0117800	H3K27ac	5
	MH01g0117700	H3K27ac	17
	MH01g0117900	H3K27ac	19
	MH01g0118000	H3K27ac	4
	MH01g0118100	H3K27ac	18
	MH01g0118100	H3K27ac	18
	MH01g0118300	H3K27ac	16
	MH01g0118600	H3K27ac	18
	MH01g0118700	H3K27ac	18
	MH01g0118800	H3K27ac	9
	MH01g0118800	H3K27ac	9
	MH01g0118900	H3K27ac	3
	MH01g0119000	H3K27ac	14
	MH01g0119200	H3K27ac	13
	MH01g0119300	H3K27ac	3
	MH01g0119400	H3K27ac	2
	MH01g0119400	H3K27ac	2
	MH01g0119400	H3K27ac	2
	MH01g0119400	H3K27ac	2
	MH01g0119400	H3K27ac	2
	MH01g0119900	H3K27ac	19
	MH01g0120000	H3K27ac	14
	MH01g0120000	H3K27ac	14
	MH01g0120000	H3K27ac	14
	MH01g0120000	H3K27ac	14
	MH01g0120200	H3K27ac	18
	MH01g0120300	H3K27ac	3
	MH01g0120400	H3K27ac	1
	MH01g0120500	H3K27ac	19
	MH01g0120600	H3K27ac	18
	MH01g0120700	H3K27ac	12
	MH01g0121100	H3K27ac	6
	MH01g0121100	H3K27ac	6
	MH01g0121100	H3K27ac	6
	MH01g0121100	H3K27ac	6
	MH01g0121200	H3K27ac	11
	MH01g0121500	H3K27ac	3
	MH01g0121600	H3K27ac	1
	MH01g0121700	H3K27ac	16
	MH01g0121800	H3K27ac	19
	MH01g0121900	H3K27ac	6
	MH01g0122000	H3K27ac	19
	MH01g0122100	H3K27ac	3
	MH01g0122200	H3K27ac	0
	MH01g0122300	H3K27ac	1
	MH01g0122400	H3K27ac	14
	MH01g0122600	H3K27ac	10
	MH01g0122600	H3K27ac	10
	MH01g0122700	H3K27ac	10
	MH01g0122800	H3K27ac	18
	MH01g0123000	H3K27ac	16
	MH01g0123100	H3K27ac	4
	MH01g0123200	H3K27ac	0
	MH01g0123400	H3K27ac	10
	MH01g0123500	H3K27ac	1
	MH01g0123900	H3K27ac	9
	MH01g0124300	H3K27ac	11
	MH01g0124300	H3K27ac	11
	MH01g0124500	H3K27ac	18
	MH01g0124600	H3K27ac	18
	MH01g0124600	H3K27ac	18
	MH01g0124700	H3K27ac	15
	MH01g0124900	H3K27ac	13
	MH01g0125100	H3K27ac	13
	MH01g0125100	H3K27ac	13
	MH01g0125100	H3K27ac	13
	MH01g0125800	H3K27ac	12
	MH01g0125900	H3K27ac	0
	MH01g0126000	H3K27ac	4
	MH01g0126100	H3K27ac	0
	MH01g0126500	H3K27ac	15
	MH01g0126600	H3K27ac	13
	MH01g0126700	H3K27ac	1
	MH01g0126900	H3K27ac	0
	MH01g0127000	H3K27ac	0
	MH01g0129400	H3K27ac	9
	MH01g0129600	H3K27ac	18
	MH01g0129800	H3K27ac	2
	MH01g0129700	H3K27ac	19
	MH01g0129900	H3K27ac	12
	MH01g0130000	H3K27ac	14
	MH01g0130300	H3K27ac	16
	MH01g0130400	H3K27ac	19
	MH01g0130500	H3K27ac	19
	MH01g0130800	H3K27ac	18
	MH01g0130900	H3K27ac	10
	MH01g0131000	H3K27ac	12
	MH01g0131000	H3K27ac	12
	MH01g0131000	H3K27ac	12
	MH01g0131100	H3K27ac	10
	MH01g0131700	H3K27ac	7
	MH01g0131800	H3K27ac	19
	MH01g0131900	H3K27ac	19
	MH01g0132000	H3K27ac	19
	MH01g0132200	H3K27ac	3
	MH01g0132700	H3K27ac	16
	MH01g0132700	H3K27ac	16
	MH01g0132800	H3K27ac	19
	MH01g0133100	H3K27ac	18
	MH01g0133300	H3K27ac	10
	MH01g0133200	H3K27ac	6
	MH01g0133400	H3K27ac	8
	MH01g0133400	H3K27ac	8
	MH01g0133800	H3K27ac	17
	MH01g0133900	H3K27ac	14
	MH01g0134000	H3K27ac	18
	MH01g0134000	H3K27ac	18
	MH01g0134400	H3K27ac	12
	MH01g0134500	H3K27ac	6
	MH01g0134600	H3K27ac	6
	MH01g0134500	H3K27ac	6
	MH01g0134600	H3K27ac	6
	MH01g0134500	H3K27ac	6
	MH01g0134700	H3K27ac	19
	MH01g0134700	H3K27ac	19
	MH01g0134700	H3K27ac	19
	MH01g0134800	H3K27ac	7
	MH01g0134800	H3K27ac	7
	MH01g0134900	H3K27ac	13
	MH01g0135100	H3K27ac	14
	MH01g0135200	H3K27ac	7
	MH01g0135400	H3K27ac	17
	MH01g0135300	H3K27ac	9
	MH01g0135500	H3K27ac	18
	MH01g0135600	H3K27ac	19
	MH01g0135700	H3K27ac	7
	MH01g0136200	H3K27ac	14
	MH01g0136200	H3K27ac	14
	MH01g0136300	H3K27ac	19
	MH01g0136500	H3K27ac	18
	MH01g0136600	H3K27ac	19
	MH01g0136700	H3K27ac	17
	MH01g0136900	H3K27ac	10
	MH01g0137200	H3K27ac	0
	MH01g0137400	H3K27ac	0
	MH01g0137500	H3K27ac	13
	MH01g0137600	H3K27ac	18
	MH01g0137800	H3K27ac	19
	MH01g0138100	H3K27ac	10
	MH01g0138300	H3K27ac	18
	MH01g0138400	H3K27ac	15
	MH01g0138400	H3K27ac	15
	MH01g0138500	H3K27ac	19
	MH01g0138500	H3K27ac	19
	MH01g0138600	H3K27ac	7
	MH01g0138600	H3K27ac	7
	MH01g0138800	H3K27ac	6
	MH01g0138800	H3K27ac	6
	MH01g0138800	H3K27ac	6
	MH01g0138800	H3K27ac	6
	MH01g0138800	H3K27ac	6
	MH01g0139000	H3K27ac	4
	MH01g0139000	H3K27ac	4
	MH01g0139200	H3K27ac	1
	MH01g0139600	H3K27ac	1
	MH01g0139600	H3K27ac	1
	MH01g0139700	H3K27ac	19
	MH01g0139800	H3K27ac	14
	MH01g0139800	H3K27ac	14
	MH01g0139800	H3K27ac	14
	MH01g0139900	H3K27ac	11
	MH01g0139900	H3K27ac	11
	MH01g0139900	H3K27ac	11
	MH01g0140000	H3K27ac	17
	MH01g0140000	H3K27ac	17
	MH01g0140100	H3K27ac	17
	MH01g0140100	H3K27ac	17
	MH01g0140200	H3K27ac	15
	MH01g0140300	H3K27ac	19
	MH01g0140400	H3K27ac	19
	MH01g0140500	H3K27ac	17
	MH01g0140600	H3K27ac	17
	MH01g0140700	H3K27ac	19
	MH01g0140700	H3K27ac	19
	MH01g0140900	H3K27ac	9
	MH01g0140800	H3K27ac	3
	MH01g0140800	H3K27ac	3
	MH01g0141200	H3K27ac	16
	MH01g0141800	H3K27ac	12
	MH01g0141800	H3K27ac	12
	MH01g0141900	H3K27ac	0
	MH01g0142000	H3K27ac	2
	MH01g0142100	H3K27ac	0
	MH01g0142200	H3K27ac	17
	MH01g0142800	H3K27ac	19
	MH01g0142800	H3K27ac	19
	MH01g0142900	H3K27ac	19
	MH01g0143000	H3K27ac	19
	MH01g0143000	H3K27ac	19
	MH01g0143100	H3K27ac	9
	MH01g0143200	H3K27ac	9
	MH01g0143500	H3K27ac	18
	MH01g0143600	H3K27ac	19
	MH01g0143700	H3K27ac	2
	MH01g0143800	H3K27ac	18
	MH01g0143900	H3K27ac	19
	MH01g0144100	H3K27ac	15
	MH01g0144200	H3K27ac	7
	MH01g0144200	H3K27ac	7
	MH01g0144500	H3K27ac	2
	MH01g0144700	H3K27ac	14
	MH01g0144800	H3K27ac	5
	MH01g0144800	H3K27ac	5
	MH01g0145100	H3K27ac	3
	MH01g0145000	H3K27ac	6
	MH01g0145200	H3K27ac	15
	MH01g0145400	H3K27ac	9
	MH01g0145600	H3K27ac	4
	MH01g0145700	H3K27ac	19
	MH01g0145900	H3K27ac	19
	MH01g0146000	H3K27ac	14
	MH01g0146100	H3K27ac	19
	MH01g0146300	H3K27ac	19
	MH01g0146400	H3K27ac	15
	MH01g0146500	H3K27ac	18
	MH01g0146800	H3K27ac	19
	MH01g0147000	H3K27ac	18
	MH01g0147100	H3K27ac	6
	MH01g0147200	H3K27ac	15
	MH01g0147500	H3K27ac	0
	MH01g0147700	H3K27ac	18
	MH01g0147800	H3K27ac	14
	MH01g0147900	H3K27ac	17
	MH01g0148000	H3K27ac	18
	MH01g0148200	H3K27ac	6
	MH01g0148200	H3K27ac	6
	MH01g0148200	H3K27ac	6
	MH01g0148200	H3K27ac	6
	MH01g0148200	H3K27ac	6
	MH01g0149300	H3K27ac	18
	MH01g0149300	H3K27ac	18
	MH01g0149500	H3K27ac	0
	MH01g0149600	H3K27ac	12
	MH01g0149600	H3K27ac	12
	MH01g0149700	H3K27ac	19
	MH01g0150000	H3K27ac	18
	MH01g0149900	H3K27ac	18
	MH01g0150100	H3K27ac	10
	MH01g0150100	H3K27ac	10
	MH01g0150100	H3K27ac	10
	MH01g0150300	H3K27ac	19
	MH01g0150300	H3K27ac	19
	MH01g0150400	H3K27ac	18
	MH01g0150500	H3K27ac	2
	MH01g0150600	H3K27ac	5
	MH01g0150700	H3K27ac	16
	MH01g0150700	H3K27ac	16
	MH01g0151200	H3K27ac	0
	MH01g0151200	H3K27ac	0
	MH01g0151300	H3K27ac	3
	MH01g0151300	H3K27ac	3
	MH01g0151300	H3K27ac	3
	MH01g0151300	H3K27ac	3
	MH01g0151500	H3K27ac	5
	MH01g0151700	H3K27ac	0
	MH01g0151700	H3K27ac	0
	MH01g0152100	H3K27ac	0
	MH01g0152200	H3K27ac	8
	MH01g0152300	H3K27ac	19
	MH01g0152600	H3K27ac	4
	MH01g0152700	H3K27ac	18
	MH01g0152800	H3K27ac	1
	MH01g0152900	H3K27ac	19
	MH01g0153000	H3K27ac	17
	MH01g0153200	H3K27ac	0
	MH01g0153500	H3K27ac	18
	MH01g0153600	H3K27ac	17
	MH01g0154300	H3K27ac	14
	MH01g0154300	H3K27ac	14
	MH01g0154400	H3K27ac	19
	MH01g0154400	H3K27ac	19
	MH01g0154500	H3K27ac	12
	MH01g0154600	H3K27ac	1
	MH01g0154800	H3K27ac	4
	MH01g0154900	H3K27ac	13
	MH01g0154900	H3K27ac	13
	MH01g0155300	H3K27ac	1
	MH01g0155300	H3K27ac	1
	MH01g0155700	H3K27ac	0
	MH01g0155800	H3K27ac	3
	MH01g0155900	H3K27ac	0
	MH01g0156900	H3K27ac	0
	MH01g0156900	H3K27ac	0
	MH01g0156900	H3K27ac	0
	MH01g0156900	H3K27ac	0
	MH01g0157000	H3K27ac	0
	MH01g0157100	H3K27ac	0
	MH01g0157100	H3K27ac	0
	MH01g0157400	H3K27ac	19
	MH01g0157700	H3K27ac	18
	MH01g0157800	H3K27ac	1
	MH01g0157800	H3K27ac	1
	MH01g0157900	H3K27ac	13
	MH01g0158300	H3K27ac	10
	MH01g0158500	H3K27ac	2
	MH01g0158800	H3K27ac	6
	MH01g0159000	H3K27ac	18
	MH01g0159000	H3K27ac	18
	MH01g0159100	H3K27ac	13
	MH01g0159200	H3K27ac	19
	MH01g0159400	H3K27ac	8
	MH01g0159700	H3K27ac	12
	MH01g0159700	H3K27ac	12
	MH01g0159800	H3K27ac	19
	MH01g0160400	H3K27ac	8
	MH01g0161000	H3K27ac	6
	MH01g0161100	H3K27ac	0
	MH01g0161400	H3K27ac	15
	MH01g0161600	H3K27ac	0
	MH01g0161700	H3K27ac	18
	MH01g0161700	H3K27ac	18
	MH01g0161800	H3K27ac	18
	MH01g0161900	H3K27ac	19
	MH01g0162300	H3K27ac	19
	MH01g0162300	H3K27ac	19
	MH01g0162400	H3K27ac	8
	MH01g0162500	H3K27ac	0
	MH01g0162600	H3K27ac	0
	MH01g0162700	H3K27ac	5
	MH01g0162800	H3K27ac	0
	MH01g0163000	H3K27ac	19
	MH01g0163100	H3K27ac	18
	MH01g0163300	H3K27ac	19
	MH01g0163500	H3K27ac	4
	MH01g0163300	H3K27ac	19
	MH01g0163600	H3K27ac	17
	MH01g0163600	H3K27ac	17
	MH01g0163700	H3K27ac	17
	MH01g0163800	H3K27ac	4
	MH01g0163700	H3K27ac	17
	MH01g0163900	H3K27ac	18
	MH01g0164000	H3K27ac	19
	MH01g0164200	H3K27ac	3
	MH01g0164600	H3K27ac	19
	MH01g0164700	H3K27ac	3
	MH01g0164900	H3K27ac	19
	MH01g0165000	H3K27ac	17
	MH01g0165000	H3K27ac	17
	MH01g0165300	H3K27ac	2
	MH01g0165400	H3K27ac	3
	MH01g0165800	H3K27ac	2
	MH01g0165800	H3K27ac	2
	MH01g0165900	H3K27ac	1
	MH01g0166000	H3K27ac	3
	MH01g0166400	H3K27ac	1
	MH01g0166500	H3K27ac	19
	MH01g0166600	H3K27ac	17
	MH01g0166900	H3K27ac	18
	MH01g0167000	H3K27ac	19
	MH01g0167100	H3K27ac	11
	MH01g0167400	H3K27ac	19
	MH01g0167900	H3K27ac	16
	MH01g0168400	H3K27ac	0
	MH01g0168500	H3K27ac	19
	MH01g0168600	H3K27ac	19
	MH01g0168800	H3K27ac	18
	MH01g0168900	H3K27ac	11
	MH01g0169000	H3K27ac	19
	MH01g0169300	H3K27ac	10
	MH01g0169200	H3K27ac	2
	MH01g0169400	H3K27ac	7
	MH01g0170200	H3K27ac	10
	MH01g0170300	H3K27ac	18
	MH01g0170800	H3K27ac	19
	MH01g0170900	H3K27ac	19
	MH01g0171100	H3K27ac	18
	MH01g0172000	H3K27ac	5
	MH01g0172100	H3K27ac	5
	MH01g0172000	H3K27ac	5
	MH01g0172100	H3K27ac	5
	MH01g0172500	H3K27ac	17
	MH01g0172600	H3K27ac	19
	MH01g0172800	H3K27ac	19
	MH01g0172600	H3K27ac	19
	MH01g0173200	H3K27ac	14
	MH01g0173400	H3K27ac	19
	MH01g0173300	H3K27ac	9
	MH01g0173500	H3K27ac	19
	MH01g0173900	H3K27ac	15
	MH01g0174200	H3K27ac	13
	MH01g0174600	H3K27ac	13
	MH01g0174700	H3K27ac	19
	MH01g0174900	H3K27ac	18
	MH01g0175000	H3K27ac	19
	MH01g0175100	H3K27ac	10
	MH01g0175200	H3K27ac	17
	MH01g0175300	H3K27ac	18
	MH01g0175800	H3K27ac	18
	MH01g0176000	H3K27ac	19
	MH01g0176100	H3K27ac	17
	MH01g0176200	H3K27ac	18
	MH01g0176200	H3K27ac	18
	MH01g0176300	H3K27ac	6
	MH01g0176800	H3K27ac	19
	MH01g0176700	H3K27ac	3
	MH01g0176800	H3K27ac	19
	MH01g0176800	H3K27ac	19
	MH01g0177100	H3K27ac	19
	MH01g0177100	H3K27ac	19
	MH01g0177200	H3K27ac	19
	MH01g0177300	H3K27ac	19
	MH01g0177500	H3K27ac	17
	MH01g0177400	H3K27ac	0
	MH01g0177500	H3K27ac	17
	MH01g0177600	H3K27ac	18
	MH01g0177800	H3K27ac	4
	MH01g0177900	H3K27ac	19
	MH01g0178100	H3K27ac	17
	MH01g0178500	H3K27ac	18
	MH01g0178800	H3K27ac	5
	MH01g0178800	H3K27ac	5
	MH01g0178800	H3K27ac	5
	MH01g0178900	H3K27ac	2
	MH01g0179000	H3K27ac	19
	MH01g0179100	H3K27ac	16
	MH01g0179200	H3K27ac	18
	MH01g0179200	H3K27ac	18
	MH01g0179400	H3K27ac	0
	MH01g0179600	H3K27ac	11
	MH01g0179700	H3K27ac	0
	MH01g0179800	H3K27ac	4
	MH01g0179800	H3K27ac	4
	MH01g0179900	H3K27ac	19
	MH01g0180100	H3K27ac	19
	MH01g0180200	H3K27ac	16
	MH01g0180200	H3K27ac	16
	MH01g0180300	H3K27ac	7
	MH01g0180700	H3K27ac	19
	MH01g0180800	H3K27ac	18
	MH01g0180900	H3K27ac	17
	MH01g0181000	H3K27ac	19
	MH01g0181100	H3K27ac	19
	MH01g0181900	H3K27ac	19
	MH01g0182100	H3K27ac	17
	MH01g0182400	H3K27ac	19
	MH01g0183000	H3K27ac	18
	MH01g0183100	H3K27ac	19
	MH01g0183600	H3K27ac	11
	MH01g0183900	H3K27ac	0
	MH01g0185400	H3K27ac	2
	MH01g0185500	H3K27ac	0
	MH01g0185500	H3K27ac	0
	MH01g0185600	H3K27ac	19
	MH01g0185900	H3K27ac	12
	MH01g0185900	H3K27ac	12
	MH01g0186000	H3K27ac	5
	MH01g0185900	H3K27ac	12
	MH01g0186000	H3K27ac	5
	MH01g0186100	H3K27ac	19
	MH01g0186400	H3K27ac	19
	MH01g0186500	H3K27ac	18
	MH01g0186600	H3K27ac	4
	MH01g0186800	H3K27ac	19
	MH01g0186900	H3K27ac	18
	MH01g0187000	H3K27ac	18
	MH01g0187100	H3K27ac	18
	MH01g0187200	H3K27ac	19
	MH01g0187400	H3K27ac	0
	MH01g0187500	H3K27ac	3
	MH01g0187700	H3K27ac	13
	MH01g0187700	H3K27ac	13
	MH01g0187800	H3K27ac	17
	MH01g0188000	H3K27ac	19
	MH01g0188100	H3K27ac	0
	MH01g0188200	H3K27ac	18
	MH01g0188300	H3K27ac	17
	MH01g0188400	H3K27ac	17
	MH01g0188600	H3K27ac	18
	MH01g0189400	H3K27ac	19
	MH01g0189500	H3K27ac	7
	MH01g0189500	H3K27ac	7
	MH01g0189500	H3K27ac	7
	MH01g0189600	H3K27ac	6
	MH01g0189600	H3K27ac	6
	MH01g0189700	H3K27ac	16
	MH01g0189900	H3K27ac	19
	MH01g0190000	H3K27ac	19
	MH01g0190100	H3K27ac	10
	MH01g0190200	H3K27ac	0
	MH01g0190300	H3K27ac	16
	MH01g0190400	H3K27ac	18
	MH01g0190500	H3K27ac	19
	MH01g0190700	H3K27ac	0
	MH01g0190600	H3K27ac	19
	MH01g0191100	H3K27ac	19
	MH01g0191200	H3K27ac	4
	MH01g0191400	H3K27ac	19
	MH01g0191500	H3K27ac	9
	MH01g0191600	H3K27ac	3
	MH01g0191700	H3K27ac	19
	MH01g0191800	H3K27ac	1
	MH01g0192000	H3K27ac	9
	MH01g0192100	H3K27ac	18
	MH01g0192200	H3K27ac	1
	MH01g0193000	H3K27ac	19
	MH01g0192900	H3K27ac	13
	MH01g0193100	H3K27ac	16
	MH01g0193200	H3K27ac	18
	MH01g0193200	H3K27ac	18
	MH01g0203900	H3K27ac	0
	MH01g0204400	H3K27ac	4
	MH01g0204500	H3K27ac	0
	MH01g0204900	H3K27ac	12
	MH01g0205200	H3K27ac	11
	MH01g0205300	H3K27ac	12
	MH01g0215800	H3K27ac	18
	MH01g0216100	H3K27ac	19
	MH01g0216200	H3K27ac	1
	MH01g0216200	H3K27ac	1
	MH01g0216500	H3K27ac	2
	MH01g0216800	H3K27ac	10
	MH01g0218200	H3K27ac	0
	MH01g0218300	H3K27ac	19
	MH01g0218300	H3K27ac	19
	MH01g0218400	H3K27ac	13
	MH01g0218600	H3K27ac	19
	MH01g0218500	H3K27ac	17
	MH01g0218700	H3K27ac	10
	MH01g0218700	H3K27ac	10
	MH01g0218900	H3K27ac	7
	MH01g0219200	H3K27ac	0
	MH01g0219300	H3K27ac	7
	MH01g0219900	H3K27ac	5
	MH01g0220100	H3K27ac	13
	MH01g0220000	H3K27ac	0
	MH01g0220200	H3K27ac	8
	MH01g0221100	H3K27ac	3
	MH01g0221300	H3K27ac	11
	MH01g0221400	H3K27ac	18
	MH01g0221500	H3K27ac	19
	MH01g0221600	H3K27ac	0
	MH01g0221700	H3K27ac	3
	MH01g0221600	H3K27ac	0
	MH01g0221800	H3K27ac	1
	MH01g0222200	H3K27ac	1
	MH01g0222300	H3K27ac	19
	MH01g0222500	H3K27ac	1
	MH01g0222900	H3K27ac	19
	MH01g0223100	H3K27ac	14
	MH01g0223200	H3K27ac	17
	MH01g0223300	H3K27ac	1
	MH01g0223300	H3K27ac	1
	MH01g0223400	H3K27ac	15
	MH01g0223600	H3K27ac	16
	MH01g0223900	H3K27ac	3
	MH01g0224600	H3K27ac	5
	MH01g0224800	H3K27ac	0
	MH01g0225200	H3K27ac	2
	MH01g0225400	H3K27ac	19
	MH01g0225600	H3K27ac	14
	MH01g0225700	H3K27ac	0
	MH01g0225800	H3K27ac	19
	MH01g0225900	H3K27ac	6
	MH01g0226000	H3K27ac	15
	MH01g0226000	H3K27ac	15
	MH01g0226000	H3K27ac	15
	MH01g0226100	H3K27ac	18
	MH01g0226300	H3K27ac	19
	MH01g0226400	H3K27ac	11
	MH01g0226500	H3K27ac	19
	MH01g0226500	H3K27ac	19
	MH01g0226600	H3K27ac	3
	MH01g0226800	H3K27ac	9
	MH01g0227000	H3K27ac	15
	MH01g0227000	H3K27ac	15
	MH01g0227400	H3K27ac	12
	MH01g0227400	H3K27ac	12
	MH01g0227600	H3K27ac	5
	MH01g0227800	H3K27ac	5
	MH01g0229000	H3K27ac	1
	MH01g0229100	H3K27ac	18
	MH01g0239600	H3K27ac	10
	MH01g0239600	H3K27ac	10
	MH01g0239900	H3K27ac	8
	MH01g0240000	H3K27ac	3
	MH01g0240200	H3K27ac	17
	MH01g0240500	H3K27ac	0
	MH01g0240600	H3K27ac	10
	MH01g0240700	H3K27ac	19
	MH01g0240800	H3K27ac	19
	MH01g0241600	H3K27ac	17
	MH01g0241800	H3K27ac	0
	MH01g0241800	H3K27ac	0
	MH01g0242000	H3K27ac	18
	MH01g0241900	H3K27ac	11
	MH01g0242000	H3K27ac	18
	MH01g0242600	H3K27ac	19
	MH01g0242700	H3K27ac	17
	MH01g0242900	H3K27ac	14
	MH01g0243000	H3K27ac	19
	MH01g0243100	H3K27ac	5
	MH01g0243300	H3K27ac	2
	MH01g0244400	H3K27ac	14
	MH01g0244900	H3K27ac	12
	MH01g0245100	H3K27ac	19
	MH01g0245300	H3K27ac	4
	MH01g0245300	H3K27ac	4
	MH01g0245400	H3K27ac	1
	MH01g0246500	H3K27ac	1
	MH01g0247200	H3K27ac	1
	MH01g0249000	H3K27ac	18
	MH01g0249200	H3K27ac	19
	MH01g0249300	H3K27ac	18
	MH01g0249400	H3K27ac	1
	MH01g0249800	H3K27ac	18
	MH01g0250000	H3K27ac	0
	MH01g0250100	H3K27ac	14
	MH01g0250300	H3K27ac	13
	MH01g0250500	H3K27ac	17
	MH01g0250600	H3K27ac	5
	MH01g0250700	H3K27ac	19
	MH01g0251400	H3K27ac	17
	MH01g0251400	H3K27ac	17
	MH01g0251900	H3K27ac	16
	MH01g0252000	H3K27ac	10
	MH01g0253500	H3K27ac	14
	MH01g0253500	H3K27ac	14
	MH01g0253800	H3K27ac	3
	MH01g0253900	H3K27ac	9
	MH01g0254100	H3K27ac	12
	MH01g0254100	H3K27ac	12
	MH01g0254100	H3K27ac	12
	MH01g0254100	H3K27ac	12
	MH01g0254200	H3K27ac	6
	MH01g0254300	H3K27ac	19
	MH01g0254600	H3K27ac	16
	MH01g0255000	H3K27ac	12
	MH01g0255100	H3K27ac	19
	MH01g0255200	H3K27ac	19
	MH01g0255300	H3K27ac	18
	MH01g0255400	H3K27ac	19
	MH01g0255600	H3K27ac	0
	MH01g0255700	H3K27ac	18
	MH01g0255900	H3K27ac	0
	MH01g0256000	H3K27ac	0
	MH01g0256100	H3K27ac	18
	MH01g0256200	H3K27ac	19
	MH01g0256300	H3K27ac	16
	MH01g0256300	H3K27ac	16
	MH01g0256300	H3K27ac	16
	MH01g0256300	H3K27ac	16
	MH01g0256300	H3K27ac	16
	MH01g0256400	H3K27ac	9
	MH01g0256500	H3K27ac	1
	MH01g0256700	H3K27ac	0
	MH01g0257200	H3K27ac	6
	MH01g0257200	H3K27ac	6
	MH01g0258200	H3K27ac	19
	MH01g0258200	H3K27ac	19
	MH01g0258300	H3K27ac	19
	MH01g0258300	H3K27ac	19
	MH01g0258400	H3K27ac	1
	MH01g0258400	H3K27ac	1
	MH01g0258400	H3K27ac	1
	MH01g0258500	H3K27ac	7
	MH01g0258500	H3K27ac	7
	MH01g0258500	H3K27ac	7
	MH01g0258600	H3K27ac	10
	MH01g0258700	H3K27ac	19
	MH01g0258800	H3K27ac	0
	MH01g0258900	H3K27ac	2
	MH01g0259200	H3K27ac	0
	MH01g0259300	H3K27ac	0
	MH01g0260500	H3K27ac	3
	MH01g0260600	H3K27ac	14
	MH01g0261900	H3K27ac	5
	MH01g0261900	H3K27ac	5
	MH01g0262000	H3K27ac	19
	MH01g0262100	H3K27ac	12
	MH01g0262300	H3K27ac	3
	MH01g0262400	H3K27ac	19
	MH01g0262500	H3K27ac	18
	MH01g0262600	H3K27ac	19
	MH01g0262800	H3K27ac	19
	MH01g0263100	H3K27ac	11
	MH01g0263400	H3K27ac	19
	MH01g0263500	H3K27ac	0
	MH01g0263700	H3K27ac	0
	MH01g0263800	H3K27ac	0
	MH01g0263900	H3K27ac	0
	MH01g0264700	H3K27ac	9
	MH01g0265000	H3K27ac	0
	MH01g0265500	H3K27ac	7
	MH01g0265700	H3K27ac	11
	MH01g0266300	H3K27ac	0
	MH01g0266800	H3K27ac	3
	MH01g0266900	H3K27ac	0
	MH01g0267100	H3K27ac	1
	MH01g0267200	H3K27ac	14
	MH01g0267300	H3K27ac	2
	MH01g0267600	H3K27ac	15
	MH01g0267700	H3K27ac	14
	MH01g0268300	H3K27ac	4
	MH01g0270300	H3K27ac	1
	MH01g0271000	H3K27ac	1
	MH01g0271000	H3K27ac	1
	MH01g0271100	H3K27ac	0
	MH01g0272200	H3K27ac	0
	MH01g0274000	H3K27ac	15
	MH01g0276200	H3K27ac	0
	MH01g0276300	H3K27ac	2
	MH01g0276500	H3K27ac	2
	MH01g0276800	H3K27ac	6
	MH01g0276900	H3K27ac	7
	MH01g0277000	H3K27ac	17
	MH01g0277300	H3K27ac	6
	MH01g0277400	H3K27ac	17
	MH01g0277500	H3K27ac	7
	MH01g0277600	H3K27ac	3
	MH01g0277800	H3K27ac	0
	MH01g0279500	H3K27ac	19
	MH01g0279600	H3K27ac	19
	MH01g0280000	H3K27ac	4
	MH01g0280200	H3K27ac	19
	MH01g0280400	H3K27ac	0
	MH01g0280700	H3K27ac	5
	MH01g0281700	H3K27ac	2
	MH01g0281600	H3K27ac	1
	MH01g0281600	H3K27ac	1
	MH01g0281600	H3K27ac	1
	MH01g0283800	H3K27ac	19
	MH01g0284200	H3K27ac	12
	MH01g0284200	H3K27ac	12
	MH01g0284300	H3K27ac	10
	MH01g0284400	H3K27ac	19
	MH01g0285000	H3K27ac	13
	MH01g0285000	H3K27ac	13
	MH01g0285300	H3K27ac	3
	MH01g0285800	H3K27ac	0
	MH01g0286000	H3K27ac	0
	MH01g0286700	H3K27ac	11
	MH01g0286700	H3K27ac	11
	MH01g0286800	H3K27ac	15
	MH01g0287300	H3K27ac	8
	MH01g0287500	H3K27ac	19
	MH01g0287600	H3K27ac	19
	MH01g0287600	H3K27ac	19
	MH01g0287800	H3K27ac	3
	MH01g0287900	H3K27ac	19
	MH01g0288000	H3K27ac	18
	MH01g0288000	H3K27ac	18
	MH01g0288000	H3K27ac	18
	MH01g0288300	H3K27ac	18
	MH01g0288400	H3K27ac	0
	MH01g0288500	H3K27ac	3
	MH01g0288700	H3K27ac	5
	MH01g0288800	H3K27ac	18
	MH01g0288800	H3K27ac	18
	MH01g0288900	H3K27ac	5
	MH01g0289000	H3K27ac	2
	MH01g0289600	H3K27ac	0
	MH01g0289700	H3K27ac	18
	MH01g0289900	H3K27ac	17
	MH01g0290000	H3K27ac	1
	MH01g0290100	H3K27ac	0
	MH01g0290300	H3K27ac	11
	MH01g0290600	H3K27ac	19
	MH01g0290500	H3K27ac	13
	MH01g0290700	H3K27ac	0
	MH01g0290700	H3K27ac	0
	MH01g0290800	H3K27ac	1
	MH01g0291400	H3K27ac	12
	MH01g0291400	H3K27ac	12
	MH01g0291400	H3K27ac	12
	MH01g0291400	H3K27ac	12
	MH01g0291400	H3K27ac	12
	MH01g0291400	H3K27ac	12
	MH01g0291600	H3K27ac	10
	MH01g0291800	H3K27ac	0
	MH01g0292100	H3K27ac	8
	MH01g0292100	H3K27ac	8
	MH01g0292300	H3K27ac	0
	MH01g0292400	H3K27ac	15
	MH01g0293000	H3K27ac	19
	MH01g0294500	H3K27ac	9
	MH01g0294500	H3K27ac	9
	MH01g0294500	H3K27ac	9
	MH01g0294500	H3K27ac	9
	MH01g0294700	H3K27ac	19
	MH01g0294800	H3K27ac	15
	MH01g0294800	H3K27ac	15
	MH01g0295200	H3K27ac	6
	MH01g0295700	H3K27ac	14
	MH01g0295700	H3K27ac	14
	MH01g0295800	H3K27ac	7
	MH01g0295800	H3K27ac	7
	MH01g0296000	H3K27ac	19
	MH01g0296100	H3K27ac	3
	MH01g0296200	H3K27ac	9
	MH01g0298100	H3K27ac	1
	MH01g0297900	H3K27ac	0
	MH01g0298000	H3K27ac	0
	MH01g0298600	H3K27ac	0
	MH01g0298800	H3K27ac	3
	MH01g0298700	H3K27ac	0
	MH01g0298900	H3K27ac	6
	MH01g0299000	H3K27ac	1
	MH01g0299900	H3K27ac	13
	MH01g0300000	H3K27ac	19
	MH01g0300000	H3K27ac	19
	MH01g0300400	H3K27ac	19
	MH01g0300600	H3K27ac	17
	MH01g0300900	H3K27ac	18
	MH01g0301100	H3K27ac	19
	MH01g0301200	H3K27ac	8
	MH01g0301500	H3K27ac	0
	MH01g0302200	H3K27ac	2
	MH01g0302400	H3K27ac	6
	MH01g0302500	H3K27ac	19
	MH01g0302700	H3K27ac	10
	MH01g0302700	H3K27ac	10
	MH01g0302800	H3K27ac	2
	MH01g0302800	H3K27ac	2
	MH01g0302900	H3K27ac	6
	MH01g0303000	H3K27ac	14
	MH01g0303000	H3K27ac	14
	MH01g0303600	H3K27ac	7
	MH01g0303600	H3K27ac	7
	MH01g0303600	H3K27ac	7
	MH01g0303600	H3K27ac	7
	MH01g0303700	H3K27ac	4
	MH01g0303900	H3K27ac	11
	MH01g0303900	H3K27ac	11
	MH01g0304800	H3K27ac	9
	MH01g0304900	H3K27ac	2
	MH01g0305000	H3K27ac	4
	MH01g0305100	H3K27ac	1
	MH01g0305300	H3K27ac	18
	MH01g0305600	H3K27ac	0
	MH01g0306000	H3K27ac	5
	MH01g0306600	H3K27ac	0
	MH01g0306700	H3K27ac	0
	MH01g0307100	H3K27ac	18
	MH01g0307300	H3K27ac	18
	MH01g0307400	H3K27ac	19
	MH01g0307500	H3K27ac	0
	MH01g0307600	H3K27ac	17
	MH01g0307700	H3K27ac	6
	MH01g0307900	H3K27ac	0
	MH01g0308300	H3K27ac	1
	MH01g0308400	H3K27ac	18
	MH01g0308600	H3K27ac	2
	MH01g0309000	H3K27ac	19
	MH01g0309200	H3K27ac	19
	MH01g0309600	H3K27ac	7
	MH01g0309600	H3K27ac	7
	MH01g0311200	H3K27ac	18
	MH01g0311300	H3K27ac	0
	MH01g0311400	H3K27ac	0
	MH01g0312500	H3K27ac	0
	MH01g0313100	H3K27ac	8
	MH01g0313600	H3K27ac	1
	MH01g0314200	H3K27ac	5
	MH01g0314400	H3K27ac	0
	MH01g0314900	H3K27ac	7
	MH01g0315000	H3K27ac	0
	MH01g0315100	H3K27ac	0
	MH01g0315200	H3K27ac	15
	MH01g0315400	H3K27ac	0
	MH01g0315500	H3K27ac	1
	MH01g0315600	H3K27ac	4
	MH01g0315700	H3K27ac	16
	MH01g0315900	H3K27ac	15
	MH01g0316100	H3K27ac	11
	MH01g0316600	H3K27ac	16
	MH01g0317500	H3K27ac	6
	MH01g0318400	H3K27ac	18
	MH01g0319400	H3K27ac	18
	MH01g0321100	H3K27ac	12
	MH01g0321100	H3K27ac	12
	MH01g0321400	H3K27ac	18
	MH01g0321300	H3K27ac	10
	MH01g0321600	H3K27ac	19
	MH01g0322800	H3K27ac	4
	MH01g0323300	H3K27ac	7
	MH01g0324100	H3K27ac	9
	MH01g0324000	H3K27ac	13
	MH01g0324200	H3K27ac	17
	MH01g0324300	H3K27ac	7
	MH01g0324400	H3K27ac	19
	MH01g0327700	H3K27ac	19
	MH01g0328200	H3K27ac	16
	MH01g0328300	H3K27ac	14
	MH01g0328900	H3K27ac	1
	MH01g0341700	H3K27ac	18
	MH01g0342200	H3K27ac	19
	MH01g0342300	H3K27ac	0
	MH01g0344700	H3K27ac	19
	MH01g0344800	H3K27ac	14
	MH01g0346700	H3K27ac	19
	MH01g0347200	H3K27ac	0
	MH01g0357500	H3K27ac	18
	MH01g0357700	H3K27ac	0
	MH01g0357600	H3K27ac	14
	MH01g0358000	H3K27ac	18
	MH01g0357900	H3K27ac	8
	MH01g0357900	H3K27ac	8
	MH01g0358300	H3K27ac	18
	MH01g0358400	H3K27ac	15
	MH01g0359000	H3K27ac	0
	MH01g0359100	H3K27ac	18
	MH01g0359400	H3K27ac	15
	MH01g0359600	H3K27ac	8
	MH01g0360400	H3K27ac	14
	MH01g0361000	H3K27ac	0
	MH01g0361700	H3K27ac	13
	MH01g0362500	H3K27ac	13
	MH01g0362900	H3K27ac	0
	MH01g0363300	H3K27ac	18
	MH01g0363200	H3K27ac	13
	MH01g0363200	H3K27ac	13
	MH01g0363200	H3K27ac	13
	MH01g0363500	H3K27ac	7
	MH01g0363600	H3K27ac	17
	MH01g0364100	H3K27ac	18
	MH01g0364300	H3K27ac	19
	MH01g0364600	H3K27ac	0
	MH01g0364800	H3K27ac	18
	MH01g0364900	H3K27ac	19
	MH01g0365100	H3K27ac	13
	MH01g0365200	H3K27ac	18
	MH01g0365400	H3K27ac	13
	MH01g0367000	H3K27ac	8
	MH01g0367100	H3K27ac	0
	MH01g0368500	H3K27ac	2
	MH01g0369300	H3K27ac	0
	MH01g0369300	H3K27ac	0
	MH01g0369300	H3K27ac	0
	MH01g0370100	H3K27ac	14
	MH01g0370200	H3K27ac	0
	MH01g0370600	H3K27ac	19
	MH01g0370700	H3K27ac	6
	MH01g0371000	H3K27ac	19
	MH01g0371100	H3K27ac	16
	MH01g0371200	H3K27ac	19
	MH01g0371300	H3K27ac	4
	MH01g0371500	H3K27ac	17
	MH01g0371600	H3K27ac	18
	MH01g0371700	H3K27ac	19
	MH01g0371800	H3K27ac	18
	MH01g0372000	H3K27ac	10
	MH01g0372200	H3K27ac	13
	MH01g0372300	H3K27ac	12
	MH01g0372500	H3K27ac	19
	MH01g0372600	H3K27ac	18
	MH01g0372700	H3K27ac	6
	MH01g0373200	H3K27ac	19
	MH01g0373300	H3K27ac	17
	MH01g0374200	H3K27ac	19
	MH01g0374400	H3K27ac	19
	MH01g0374500	H3K27ac	18
	MH01g0374800	H3K27ac	19
	MH01g0374700	H3K27ac	19
	MH01g0374900	H3K27ac	2
	MH01g0375000	H3K27ac	12
	MH01g0375100	H3K27ac	16
	MH01g0375200	H3K27ac	4
	MH01g0376400	H3K27ac	1
	MH01g0376500	H3K27ac	18
	MH01g0376600	H3K27ac	19
	MH01g0376600	H3K27ac	19
	MH01g0376800	H3K27ac	0
	MH01g0376800	H3K27ac	0
	MH01g0377000	H3K27ac	5
	MH01g0377800	H3K27ac	0
	MH01g0377900	H3K27ac	1
	MH01g0378000	H3K27ac	19
	MH01g0378100	H3K27ac	0
	MH01g0378100	H3K27ac	0
	MH01g0378200	H3K27ac	15
	MH01g0378600	H3K27ac	1
	MH01g0378900	H3K27ac	1
	MH01g0379100	H3K27ac	19
	MH01g0379700	H3K27ac	1
	MH01g0379900	H3K27ac	16
	MH01g0379900	H3K27ac	16
	MH01g0380200	H3K27ac	6
	MH01g0380300	H3K27ac	19
	MH01g0380400	H3K27ac	19
	MH01g0380800	H3K27ac	1
	MH01g0380900	H3K27ac	0
	MH01g0381000	H3K27ac	0
	MH01g0381100	H3K27ac	5
	MH01g0381400	H3K27ac	4
	MH01g0381400	H3K27ac	4
	MH01g0381700	H3K27ac	1
	MH01g0381900	H3K27ac	12
	MH01g0382100	H3K27ac	16
	MH01g0383000	H3K27ac	17
	MH01g0383100	H3K27ac	19
	MH01g0383300	H3K27ac	19
	MH01g0384500	H3K27ac	18
	MH01g0384600	H3K27ac	18
	MH01g0385000	H3K27ac	19
	MH01g0385100	H3K27ac	18
	MH01g0385400	H3K27ac	1
	MH01g0385900	H3K27ac	0
	MH01g0386000	H3K27ac	18
	MH01g0388100	H3K27ac	18
	MH01g0388200	H3K27ac	19
	MH01g0388300	H3K27ac	18
	MH01g0388400	H3K27ac	18
	MH01g0388700	H3K27ac	2
	MH01g0388600	H3K27ac	0
	MH01g0388700	H3K27ac	2
	MH01g0388800	H3K27ac	18
	MH01g0389000	H3K27ac	18
	MH01g0389200	H3K27ac	12
	MH01g0389400	H3K27ac	19
	MH01g0389700	H3K27ac	0
	MH01g0390200	H3K27ac	2
	MH01g0390300	H3K27ac	19
	MH01g0390400	H3K27ac	8
	MH01g0391000	H3K27ac	10
	MH01g0391200	H3K27ac	18
	MH01g0391300	H3K27ac	14
	MH01g0391300	H3K27ac	14
	MH01g0391600	H3K27ac	1
	MH01g0391600	H3K27ac	1
	MH01g0391700	H3K27ac	14
	MH01g0391700	H3K27ac	14
	MH01g0392100	H3K27ac	11
	MH01g0392100	H3K27ac	11
	MH01g0392200	H3K27ac	7
	MH01g0392300	H3K27ac	14
	MH01g0392400	H3K27ac	19
	MH01g0392500	H3K27ac	12
	MH01g0392600	H3K27ac	19
	MH01g0392500	H3K27ac	12
	MH01g0393100	H3K27ac	0
	MH01g0393500	H3K27ac	7
	MH01g0393600	H3K27ac	17
	MH01g0393700	H3K27ac	18
	MH01g0394100	H3K27ac	2
	MH01g0395100	H3K27ac	1
	MH01g0395400	H3K27ac	13
	MH01g0397900	H3K27ac	19
	MH01g0398100	H3K27ac	6
	MH01g0400100	H3K27ac	17
	MH01g0400500	H3K27ac	19
	MH01g0400700	H3K27ac	2
	MH01g0401300	H3K27ac	8
	MH01g0402000	H3K27ac	19
	MH01g0403000	H3K27ac	16
	MH01g0403100	H3K27ac	16
	MH01g0403200	H3K27ac	17
	MH01g0403600	H3K27ac	9
	MH01g0404600	H3K27ac	10
	MH01g0404700	H3K27ac	16
	MH01g0404800	H3K27ac	10
	MH01g0405100	H3K27ac	0
	MH01g0406000	H3K27ac	0
	MH01g0406400	H3K27ac	5
	MH01g0407100	H3K27ac	3
	MH01g0408000	H3K27ac	0
	MH01g0408300	H3K27ac	10
	MH01g0408500	H3K27ac	11
	MH01g0408700	H3K27ac	15
	MH01g0408600	H3K27ac	8
	MH01g0408800	H3K27ac	15
	MH01g0409000	H3K27ac	18
	MH01g0409100	H3K27ac	17
	MH01g0409300	H3K27ac	11
	MH01g0409300	H3K27ac	11
	MH01g0409400	H3K27ac	18
	MH01g0409700	H3K27ac	17
	MH01g0409800	H3K27ac	3
	MH01g0411300	H3K27ac	10
	MH01g0411600	H3K27ac	3
	MH01g0411600	H3K27ac	3
	MH01g0411700	H3K27ac	19
	MH01g0412000	H3K27ac	19
	MH01g0412100	H3K27ac	17
	MH01g0412300	H3K27ac	19
	MH01g0412400	H3K27ac	2
	MH01g0412600	H3K27ac	18
	MH01g0412700	H3K27ac	19
	MH01g0412800	H3K27ac	18
	MH01g0412900	H3K27ac	19
	MH01g0412900	H3K27ac	19
	MH01g0413100	H3K27ac	7
	MH01g0413800	H3K27ac	12
	MH01g0413900	H3K27ac	11
	MH01g0414500	H3K27ac	0
	MH01g0414600	H3K27ac	18
	MH01g0414900	H3K27ac	19
	MH01g0415000	H3K27ac	17
	MH01g0415100	H3K27ac	13
	MH01g0415500	H3K27ac	6
	MH01g0415800	H3K27ac	0
	MH01g0415900	H3K27ac	18
	MH01g0416100	H3K27ac	17
	MH01g0416000	H3K27ac	4
	MH01g0416600	H3K27ac	1
	MH01g0417000	H3K27ac	5
	MH01g0417100	H3K27ac	9
	MH01g0418400	H3K27ac	4
	MH01g0418500	H3K27ac	15
	MH01g0418600	H3K27ac	19
	MH01g0419000	H3K27ac	16
	MH01g0419300	H3K27ac	0
	MH01g0419400	H3K27ac	19
	MH01g0419800	H3K27ac	6
	MH01g0419900	H3K27ac	1
	MH01g0420300	H3K27ac	5
	MH01g0420500	H3K27ac	0
	MH01g0420600	H3K27ac	14
	MH01g0420700	H3K27ac	17
	MH01g0420700	H3K27ac	17
	MH01g0421200	H3K27ac	2
	MH01g0421500	H3K27ac	7
	MH01g0421600	H3K27ac	19
	MH01g0421700	H3K27ac	19
	MH01g0421800	H3K27ac	18
	MH01g0421900	H3K27ac	19
	MH01g0422000	H3K27ac	14
	MH01g0422000	H3K27ac	14
	MH01g0422200	H3K27ac	19
	MH01g0422300	H3K27ac	19
	MH01g0422400	H3K27ac	19
	MH01g0422400	H3K27ac	19
	MH01g0422500	H3K27ac	19
	MH01g0422600	H3K27ac	1
	MH01g0422600	H3K27ac	1
	MH01g0422700	H3K27ac	19
	MH01g0422700	H3K27ac	19
	MH01g0422800	H3K27ac	18
	MH01g0422800	H3K27ac	18
	MH01g0422900	H3K27ac	13
	MH01g0423000	H3K27ac	13
	MH01g0423200	H3K27ac	18
	MH01g0423400	H3K27ac	19
	MH01g0423500	H3K27ac	0
	MH01g0423700	H3K27ac	3
	MH01g0423900	H3K27ac	0
	MH01g0424000	H3K27ac	0
	MH01g0424100	H3K27ac	0
	MH01g0424800	H3K27ac	7
	MH01g0425100	H3K27ac	4
	MH01g0425200	H3K27ac	10
	MH01g0425200	H3K27ac	10
	MH01g0426600	H3K27ac	6
	MH01g0428000	H3K27ac	19
	MH01g0428100	H3K27ac	12
	MH01g0428300	H3K27ac	14
	MH01g0428500	H3K27ac	0
	MH01g0428600	H3K27ac	19
	MH01g0428700	H3K27ac	1
	MH01g0429000	H3K27ac	0
	MH01g0429500	H3K27ac	5
	MH01g0429600	H3K27ac	1
	MH01g0429800	H3K27ac	0
	MH01g0430000	H3K27ac	8
	MH01g0430000	H3K27ac	8
	MH01g0430400	H3K27ac	0
	MH01g0430500	H3K27ac	8
	MH01g0430600	H3K27ac	19
	MH01g0430900	H3K27ac	13
	MH01g0431300	H3K27ac	0
	MH01g0431400	H3K27ac	0
	MH01g0431600	H3K27ac	0
	MH01g0431800	H3K27ac	1
	MH01g0432000	H3K27ac	0
	MH01g0442600	H3K27ac	18
	MH01g0443000	H3K27ac	19
	MH01g0443100	H3K27ac	18
	MH01g0443500	H3K27ac	19
	MH01g0443600	H3K27ac	19
	MH01g0443600	H3K27ac	19
	MH01g0443900	H3K27ac	3
	MH01g0444000	H3K27ac	3
	MH01g0444000	H3K27ac	3
	MH01g0444100	H3K27ac	0
	MH01g0444100	H3K27ac	0
	MH01g0444300	H3K27ac	13
	MH01g0444400	H3K27ac	16
	MH01g0444500	H3K27ac	18
	MH01g0445000	H3K27ac	17
	MH01g0445100	H3K27ac	4
	MH01g0445300	H3K27ac	19
	MH01g0445400	H3K27ac	3
	MH01g0445500	H3K27ac	13
	MH01g0445600	H3K27ac	2
	MH01g0445800	H3K27ac	19
	MH01g0445900	H3K27ac	19
	MH01g0446200	H3K27ac	0
	MH01g0446500	H3K27ac	2
	MH01g0446500	H3K27ac	2
	MH01g0446700	H3K27ac	18
	MH01g0446800	H3K27ac	0
	MH01g0447200	H3K27ac	19
	MH01g0447300	H3K27ac	9
	MH01g0447300	H3K27ac	9
	MH01g0447400	H3K27ac	2
	MH01g0447500	H3K27ac	6
	MH01g0447500	H3K27ac	6
	MH01g0447600	H3K27ac	0
	MH01g0447800	H3K27ac	3
	MH01g0448000	H3K27ac	18
	MH01g0448100	H3K27ac	6
	MH01g0448100	H3K27ac	6
	MH01g0448200	H3K27ac	18
	MH01g0448400	H3K27ac	19
	MH01g0448400	H3K27ac	19
	MH01g0448600	H3K27ac	19
	MH01g0448700	H3K27ac	19
	MH01g0448700	H3K27ac	19
	MH01g0448700	H3K27ac	19
	MH01g0449000	H3K27ac	18
	MH01g0449100	H3K27ac	14
	MH01g0449100	H3K27ac	14
	MH01g0449200	H3K27ac	16
	MH01g0449300	H3K27ac	19
	MH01g0449400	H3K27ac	19
	MH01g0449500	H3K27ac	19
	MH01g0449800	H3K27ac	14
	MH01g0449700	H3K27ac	9
	MH01g0449700	H3K27ac	9
	MH01g0449900	H3K27ac	8
	MH01g0450000	H3K27ac	17
	MH01g0451200	H3K27ac	17
	MH01g0451200	H3K27ac	17
	MH01g0451300	H3K27ac	0
	MH01g0451400	H3K27ac	19
	MH01g0451500	H3K27ac	15
	MH01g0451700	H3K27ac	10
	MH01g0453700	H3K27ac	0
	MH01g0453800	H3K27ac	16
	MH01g0454100	H3K27ac	19
	MH01g0454300	H3K27ac	19
	MH01g0454300	H3K27ac	19
	MH01g0454400	H3K27ac	1
	MH01g0454500	H3K27ac	17
	MH01g0454600	H3K27ac	18
	MH01g0456100	H3K27ac	7
	MH01g0456200	H3K27ac	3
	MH01g0456700	H3K27ac	19
	MH01g0456900	H3K27ac	19
	MH01g0457000	H3K27ac	18
	MH01g0457100	H3K27ac	1
	MH01g0457200	H3K27ac	5
	MH01g0457300	H3K27ac	15
	MH01g0457400	H3K27ac	2
	MH01g0457500	H3K27ac	3
	MH01g0457600	H3K27ac	8
	MH01g0457600	H3K27ac	8
	MH01g0457900	H3K27ac	0
	MH01g0458000	H3K27ac	2
	MH01g0458100	H3K27ac	0
	MH01g0458300	H3K27ac	0
	MH01g0458400	H3K27ac	0
	MH01g0458600	H3K27ac	11
	MH01g0458700	H3K27ac	4
	MH01g0458800	H3K27ac	1
	MH01g0459500	H3K27ac	7
	MH01g0459600	H3K27ac	8
	MH01g0459600	H3K27ac	8
	MH01g0459800	H3K27ac	16
	MH01g0459900	H3K27ac	3
	MH01g0460000	H3K27ac	7
	MH01g0460200	H3K27ac	1
	MH01g0460300	H3K27ac	0
	MH01g0460500	H3K27ac	19
	MH01g0460600	H3K27ac	19
	MH01g0460700	H3K27ac	19
	MH01g0460800	H3K27ac	16
	MH01g0460900	H3K27ac	15
	MH01g0460800	H3K27ac	16
	MH01g0461100	H3K27ac	15
	MH01g0461300	H3K27ac	5
	MH01g0461400	H3K27ac	0
	MH01g0461500	H3K27ac	0
	MH01g0461800	H3K27ac	10
	MH01g0462000	H3K27ac	0
	MH01g0462000	H3K27ac	0
	MH01g0462100	H3K27ac	2
	MH01g0462100	H3K27ac	2
	MH01g0462300	H3K27ac	0
	MH01g0462400	H3K27ac	0
	MH01g0462600	H3K27ac	0
	MH01g0462700	H3K27ac	0
	MH01g0462800	H3K27ac	4
	MH01g0462900	H3K27ac	6
	MH01g0463000	H3K27ac	0
	MH01g0463100	H3K27ac	6
	MH01g0463400	H3K27ac	18
	MH01g0463600	H3K27ac	18
	MH01g0463800	H3K27ac	8
	MH01g0463800	H3K27ac	8
	MH01g0464000	H3K27ac	17
	MH01g0464100	H3K27ac	1
	MH01g0464100	H3K27ac	1
	MH01g0464200	H3K27ac	6
	MH01g0464500	H3K27ac	0
	MH01g0464400	H3K27ac	0
	MH01g0464700	H3K27ac	7
	MH01g0464800	H3K27ac	14
	MH01g0466000	H3K27ac	4
	MH01g0466100	H3K27ac	0
	MH01g0466200	H3K27ac	10
	MH01g0466600	H3K27ac	19
	MH01g0466600	H3K27ac	19
	MH01g0466800	H3K27ac	14
	MH01g0467000	H3K27ac	11
	MH01g0466900	H3K27ac	16
	MH01g0466900	H3K27ac	16
	MH01g0467400	H3K27ac	19
	MH01g0467500	H3K27ac	9
	MH01g0467800	H3K27ac	15
	MH01g0468000	H3K27ac	11
	MH01g0468000	H3K27ac	11
	MH01g0469100	H3K27ac	12
	MH01g0469400	H3K27ac	6
	MH01g0469500	H3K27ac	0
	MH01g0469600	H3K27ac	18
	MH01g0469600	H3K27ac	18
	MH01g0469700	H3K27ac	15
	MH01g0469800	H3K27ac	19
	MH01g0469900	H3K27ac	8
	MH01g0470000	H3K27ac	12
	MH01g0470000	H3K27ac	12
	MH01g0470600	H3K27ac	4
	MH01g0470800	H3K27ac	0
	MH01g0471300	H3K27ac	12
	MH01g0471300	H3K27ac	12
	MH01g0471300	H3K27ac	12
	MH01g0471300	H3K27ac	12
	MH01g0471400	H3K27ac	0
	MH01g0471500	H3K27ac	16
	MH01g0471500	H3K27ac	16
	MH01g0471600	H3K27ac	0
	MH01g0471700	H3K27ac	19
	MH01g0471900	H3K27ac	19
	MH01g0472000	H3K27ac	19
	MH01g0472100	H3K27ac	19
	MH01g0472200	H3K27ac	19
	MH01g0472300	H3K27ac	19
	MH01g0472400	H3K27ac	16
	MH01g0472600	H3K27ac	18
	MH01g0472800	H3K27ac	19
	MH01g0473800	H3K27ac	17
	MH01g0473900	H3K27ac	18
	MH01g0474200	H3K27ac	19
	MH01g0474600	H3K27ac	19
	MH01g0475000	H3K27ac	18
	MH01g0475100	H3K27ac	19
	MH01g0475200	H3K27ac	2
	MH01g0475300	H3K27ac	19
	MH01g0475300	H3K27ac	19
	MH01g0475400	H3K27ac	1
	MH01g0475800	H3K27ac	18
	MH01g0475800	H3K27ac	18
	MH01g0475900	H3K27ac	2
	MH01g0476100	H3K27ac	2
	MH01g0476100	H3K27ac	2
	MH01g0476200	H3K27ac	16
	MH01g0476600	H3K27ac	12
	MH01g0476700	H3K27ac	18
	MH01g0476800	H3K27ac	19
	MH01g0476900	H3K27ac	0
	MH01g0477100	H3K27ac	17
	MH01g0477000	H3K27ac	18
	MH01g0477400	H3K27ac	16
	MH01g0477500	H3K27ac	18
	MH01g0478200	H3K27ac	19
	MH01g0478400	H3K27ac	15
	MH01g0478500	H3K27ac	19
	MH01g0478600	H3K27ac	19
	MH01g0478700	H3K27ac	5
[truncated: 119,360 more rows]

## Sheet: Fig.2k
Figure 2k
	DNA methylation level(CG)	copia type
	0	E13
	1	E13
	0	E13
	0	E13
	0.9688	E13
	0	E13
	1	E13
	1	E13
	0	E13
	0	E13
	0	E13
	0	E13
	0	E13
	0	E13
	0	E13
	0	E13
	0	E13
	1	E13
	1	E13
	0.9603	E13
	0	E13
	0.9603	E13
	0.9857	E13
	0.9759	E13
	0.9828	E13
	0.9606	E13
	0.9851	E13
	0.9745	E13
	0	E13
	1	E13
	0.6667	E13
	0.963	E13
	1	E13
	0.9896	E13
	0.875	E13
	0.9617	E13
	0.9693	E13
	1	E13
	0.963	E13
	0.9524	E13
	0.8557	E13
	0.9791	E13
	0.9375	E13
	0	E13
	0.1379	E13
	0.96	E13
	0	E13
	0	E13
	1	E13
	0.9843	E13
	0.9775	E13
	0.9962	E13
	0.9722	E13
	0.9722	E13
	0.9667	E13
	0.9767	E13
	0.9929	E13
	0.9897	E13
	0.9837	E13
	0.9684	E13
	1	E13
	1	E13
	0.9375	E13
	1	E13
	0.9727	E13
	1	E13
	0.9915	E13
	0.9167	E13
	1	E13
	1	E13
	0.9802	E13
	0.9375	E13
	1	E13
	0.9807	E13
	0	E13
	0	E13
	0	E13
	0.9417	E13
	1	E13
	1	E13
	0.9921	E13
	1	E13
	0.9542	E13
	0.9896	E13
	0.9656	E13
	0.9829	E13
	0.9784	E13
	0.9701	E13
	0.9832	E13
	0.9776	E13
	0.9863	E13
	0.9736	E13
	0.979	E13
	0.9773	E13
	0	E13
	1	E13
	0.9582	E13
	1	E13
	1	E13
	1	E13
	0	E13
	0.8939	E13
	0.9859	E13
	0.9866	E13
	0.9891	E13
	0.9693	E13
	0.9802	E13
	0	E13
	0	E13
	0	E13
	0	E13
	0.8333	E13
	1	E13
	0	E13
	0	E13
	0	E13
	0.9048	E13
	0.9781	E13
	1	E13
	1	E13
	0	E13
	0	E13
	0	E13
	0	E13
	0	E13
	0	E13
	0	E13
	0	E13
	0	E13
	0	E13
	1	E13
	0.9167	E13
	0	E13
	0.9845	E13
	0.9811	E13
	0.9794	E13
	0.9898	E13
	0.9477	E13
	0.9777	E13
	0.9807	E13
	0.9848	E13
	0.9799	E13
	0.9807	E13
	0.9848	E13
	0.9848	E13
	0.9608	E13
	0.9758	E13
	0.9775	E13
	0.9616	E13
	0.9783	E13
	0.9666	E13
	0.982	E13
	0.9825	E13
	0.9703	E13
	0	E13
	0	E13
	0	E13
	1	E13
	0.9829	E13
	0.9907	E13
	0.9825	E13
	0.9214	E13
	1	E13
	0.945	E13
	0.9651	E13
	0.9802	E13
	0.9816	E13
	0.9735	E13
	0.9695	E13
	0.9718	E13
	0.9629	E13
	0.9779	E13
	0.9786	E13
	0.9695	E13
	0.9779	E13
	0.9778	E13
	0.95	E13
	0.9663	E13
	0.9654	E13
	0.9658	E13
	0.9658	E13
	0.974	E13
	0.9453	E13
	0.8472	E13
	0.9222	E13
	0.7981	E13
	0.9167	E13
	0.9469	E13
	0.9808	E13
	0.9746	E13
	0.9516	E13
	1	E13
	0.6667	E13
	1	E13
	1	E13
	0.9167	E13
	1	E13
	0.9643	E13
	0.9753	E13
	0.9489	E13
	0.9963	E13
	0.7778	E13
	0.9615	E13
	0.9296	E13
	1	E13
	1	E13
	0	E13
	0	E13
	0.9333	E13
	0.9615	E13
	0.9459	E13
	0.9844	E13
	1	E13
	0.9781	E13
	0.9843	E13
	0.9787	E13
	0.9555	E13
	0	E13
	0	E13
	0.9931	E13
	0.9861	E13
	0	E13
	0.9659	E13
	0.9582	E13
	0.9808	E13
	0.9776	E13
	0.9776	E13
	0	E13
	0.9909	E13
	0.973	E13
	0.9699	E13
	0.9765	E13
	0.9886	E13
	0.9877	E13
	0.7438	E13
	0.828	E13
	0.9881	E13
	0.9842	E13
	0.9894	E13
	0.9775	E13
	0.9815	E13
	1	E13
	1	E13
	0	E13
	0.9615	E13
	0.9792	E13
	0.9708	E13
	0.9708	E13
	0	E13
	0.9729	E13
	0.9072	E13
	0.9285	E13
	0.9688	E13
	0.9609	E13
	0.9743	E13
	0.9856	E13
	0.9685	E13
	0.8604	E13
	0.9308	E13
	0.9757	E13
	0.9907	E13
	0	E13
	0	E13
	0	E13
	1	E13
	0.8696	E13
	0.9697	E13
	1	E13
	0.9804	E13
	0.9834	E13
	0.9548	E13
	0.9659	E13
	0.6141	E13
	0.95	E13
	0.95	E13
	0.9702	E13
	0.9661	E13
	0.9762	E13
	0.9731	E13
	0.9701	E13
	0.9852	E13
	0.9746	E13
	0.9816	E13
	0.9814	E13
	0.9828	E13
	0.9747	E13
	0.9858	E13
	0.9763	E13
	0.9883	E13
	0.9814	E13
	0.982	E13
	0.982	E13
	0.9837	E13
	0.9846	E13
	0.9831	E13
	0.9897	E13
	0.9781	E13
	0.9842	E13
	0.989	E13
	0.9799	E13
	0.9799	E13
	0	E13
	0.9491	E13
	1	E13
	0.9565	E13
	0.9565	E13
	0.9863	E13
	0.9654	E13
	0.9886	E13
	0.96	E13
	0	E13
	0	E13
	0	E13
	1	E13
	0.9861	E13
	0.9935	E13
	0.9946	E13
	0.9808	E13
	0.9862	E13
	0.9605	E13
	0.9432	E13
	0.9679	E13
	0.9722	E13
	0	E13
	0	E13
	0	E13
	0	E13
	1	E13
	0.98	E13
	0.959	E13
	0	E13
	0	E13
	0.9777	E13
	0.9726	E13
	0.9805	E13
	0.9663	E13
	0.9866	E13
	0.9769	E13
	0.9814	E13
	0.9834	E13
	0.9673	E13
	0.9824	E13
	0.9694	E13
	0.9687	E13
	0.979	E13
	0.9772	E13
	0.9743	E13
	0.968	E13
	0.9812	E13
	0.9815	E13
	0.9425	E13
	0.9664	E13
	0.9764	E13
	0.9742	E13
	0.9774	E13
	0.9843	E13
	1	E13
	1	E13
	0	E13
	0	E13
	0.7138	E13
	0	E13
	0	E13
	0	E13
	0	E13
	0	E13
	0	E13
	0	E13
	0	E13
	0.9789	E13
	0.9226	E13
	0.9226	E13
	0.9226	E13
	1	E13
	0	E13
	0.9708	E13
	0.9708	E13
	0.9794	E13
	0.997	E13
	0.9732	E13
	1	E13
	0.995	E13
	0.9897	E13
	0.9885	E13
	0.9671	E13
	0.9783	E13
	0.9771	E13
	0.9815	E13
	0.9829	E13
	1	E13
	0.9767	E13
	0.9746	E13
	0.9826	E13
	0.9759	E13
	0.6667	E13
	0.9669	E13
	0.9846	E13
	0.9862	E13
	0.9629	E13
	1	E13
	0.9583	E13
	0	E13
	0.9743	E13
	0.9779	E13
	0.96	E13
	0.9804	E13
	0.9765	E13
	0.9071	E13
	0.9767	E13
	0.9343	E13
	0.9444	E13
	0.94	E13
	0.96	E13
	0.9502	E13
	0.9607	E13
	0.9729	E13
	0.9812	E13
	0.9702	E13
	0.8634	E13
	0	E13
	0	E13
	0	E13
	0	E13
	0	E13
	0	E13
	0	E13
	0	E13
	0	E13
	0.9819	E13
	0	E13
	0	E13
	0	E13
	0	E13
	1	E13
	1	E13
	0	E13
	0	E13
	0	E13
	1	E13
	1	E13
	0.95	E13
	0	E13
	1	E13
	0.9853	E13
	0	E13
	0	E13
	0.9357	E13
	0.9405	E13
	0.9556	E13
	0	E13
	0.9722	E13
	0.9455	E13
	0.9667	E13
	0.9608	E13
	0.969	E13
	0.9698	E13
	1	E13
	1	E13
	1	E13
	0.935	E13
	0.9418	E13
	1	E13
	0	E13
	0	E13
	0.975	E13
	0.75	E13
	0.9987	E13
	0.9815	E13
	0.9903	E13
	0.9555	E13
	1	E13
	0.957	E13
	0.9314	E13
	0.9929	E13
	0.9598	E13
	0.9889	E13
	1	E13
	0	E13
	0	E13
	1	E13
	0.9576	E13
	0.9376	E13
	0.9667	E13
	1	E13
	0	E13
	1	E13
	0	E13
	0	E13
	0	E13
	0.9333	E13
	1	E13
	0	E13
	0	E13
	0.9539	E13
	0.9653	E13
	0.9667	E13
	0.8704	E13
	0.8619	E13
	0.982	E13
	1	E13
	0	E13
	0	E13
	0.9833	E13
	0.9899	E13
	0.9231	E13
	0.8924	E13
	0.9671	E13
	0.9667	E13
	0.931	E13
	0.9487	E13
	1	E13
	1	E13
	0.9909	E13
	0.9441	E13
	0.974	E13
	1	E13
	0.9228	E13
	1	E13
	1	E13
	0.9214	E13
	0.9456	E13
	0.9677	E13
	0	E13
	0	E13
	1	E13
	0.9159	E13
	0.9048	E13
	0.9	E13
	1	E13
	0.9883	E13
	1	E13
	0.9734	E13
	0.9734	E13
	0.3561	E13
	0.9679	E13
	1	E13
	0	E13
	0.958	E13
	0	E13
	0	E13
	1	E13
	0	E13
	0	E13
	0.9717	E13
	0.9738	E13
	0.9643	E13
	0.992	E13
	0	E13
	1	E13
	0.9811	E13
	0.9697	E13
	0.972	E13
	1	E13
	1	E13
	0.9729	E13
	0.9846	E13
	0.9857	E13
	1	E13
	1	E13
	0	E13
	1	E13
	0.7778	E13
	0.8341	E13
	0.8341	E13
	0.9709	E13
	0.9545	E13
	0.9796	E13
	0.9705	E13
	0.1771	E13
	0.1771	E13
	0.5833	E13
	0.75	E13
	1	E13
	0	E13
	0.9634	E13
	1	E13
	1	E13
	0.9409	E13
	0.8333	E13
	0.8333	E13
	0.8333	E13
	0	E13
	0	E13
	0	E13
	0	E13
	0	E13
	0.9783	E13
	0.9091	E13
	0.9751	E13
	0.9884	E13
	0.9795	E13
	0.9503	E13
	0.9824	E13
	0.9769	E13
	0.9726	E13
	0.978	E13
	0.9861	E13
	0.9274	E13
	0.9801	E13
	0.9767	E13
	0.9705	E13
	0.96	E13
	0.9263	E13
	0.9524	E13
	0.9656	E13
	0.975	E13
	1	E13
	0	E13
	1	E13
	0.9852	E13
	0.995	E13
	0.995	E13
	0.9702	E13
	1	E13
	1	E13
	0.9463	E13
	0.9659	E13
	0.8535	E13
	0.9657	E13
	0.9716	E13
	0.9413	E13
	0.9076	E13
	0.9549	E13
	0.9444	E13
	0.9357	E13
	0.9819	E13
	0.9398	E13
	0.9643	E13
	0.8913	E13
	0	E13
	0.9596	E13
	0.8805	E13
	0.9121	E13
	1	E13
	0.9846	E13
	0.9793	E13
	0.9658	E13
	1	E13
	0	E13
	0.9868	E13
	0.9867	E13
	0.941	E13
	1	E13
	0.9579	E13
	1	E13
	0.9759	E13
	0.9226	E13
	1	E13
	0.9667	E13
	1	E13
	0.9866	E13
	0.9792	E13
	0.9722	E13
	0.9874	E13
	0.9755	E13
	0.9853	E13
	0.9774	E13
	0.9613	E13
	1	E13
	0.9619	E13
	0.9917	E13
	0.9792	E13
	1	E13
	0.9857	E13
	0.9857	E13
	0.8	E13
	0.8214	E13
	0.9688	E13
	0.9185	E13
	0.9699	E13
	0.9777	E13
	0.967	E13
	0.9671	E13
	0.9526	E13
	0.9588	E13
	0.9809	E13
	0.984	E13
	0.9794	E13
	0.9912	E13
	0.9778	E13
	0.9704	E13
	0.98	E13
	0.9914	E13
	0.9727	E13
	0.9951	E13
	0.9796	E13
	0.9754	E13
	0.9716	E13
	0.9879	E13
	0.9638	E13
	0.9849	E13
	0.9882	E13
	0.9882	E13
	0.8889	E13
	0.9375	E13
	0.8	E13
	1	E13
	0.9592	E13
	0.9592	E13
	0.975	E13
	1	E13
	1	E13
	0.9837	E13
	0.9792	E13
	0.9752	E13
	0.9656	E13
	0.963	E13
	1	E13
	1	E13
	0	E13
	0.9711	E13
	0.9808	E13
	0.9732	E13
	0.9856	E13
	0	E13
	0	E13
	0	E13
	0.9376	E13
	0.9884	E13
	0.9921	E13
	0.994	E13
	0.986	E13
	0.9923	E13
	1	E13
	0.2083	E13
	1	E13
	0.9904	E13
	0.9904	E13
	0	E13
	0.9683	E13
	0.942	E13
	0	E13
	0.9286	E13
	0	E13
	0	E13
	0	E13
	0	E13
	0	E13
	0	E13
	0	E13
	0.8986	E13
	0.8333	E13
	0.9583	E13
	0.9798	E13
	1	E13
	1	E13
	0	E13
	0	E13
	1	E13
	0	E13
	0	E13
	0.8512	E13
	0.1667	E13
	0	E13
	0	E13
	0.9848	E13
	0.9688	E13
	0.9874	E13
	0.9818	E13
	0.9651	E13
	1	E13
	0.9375	E13
	0	E13
	0.9952	E13
	0.9807	E13
	1	E13
	0.963	E13
	0	E13
	0	E13
	0.8889	E13
	0	E13
	0	E13
	0	E13
	1	E13
	0	E13
	0	E13
	0	E13
	0.9656	E13
	0.9727	E13
	0.9835	E13
	0.985	E13
	1	E13
	0.9724	E13
	0.9579	E13
	0.97	E13
	0.9791	E13
	0.9798	E13
	0.9802	E13
	0.9715	E13
	0.9803	E13
	0.9658	E13
	0.9715	E13
	0.9822	E13
	0.984	E13
	0.9597	E13
	0.9695	E13
	0.9763	E13
	0.9806	E13
	0.9773	E13
	0.9796	E13
	0.9819	E13
	0.9684	E13
	0.9844	E13
	0.9831	E13
	0.9768	E13
	0.9736	E13
	0.9817	E13
	0.9445	E13
	0.9533	E13
	0.9533	E13
	0.8	E13
	0	E13
	0.9586	E13
	0.9766	E13
	0.9766	E13
	0.9791	E13
	0.9715	E13
	0.9845	E13
	0.9845	E13
	0.9652	E13
	0.9809	E13
	0.9809	E13
	0.9853	E13
	0.9897	E13
	0.9803	E13
	0.981	E13
	0.9848	E13
	0.9819	E13
	0.9802	E13
	0.9844	E13
	0.9793	E13
	0.9844	E13
	0.9805	E13
	0.9716	E13
	0.9804	E13
	0.9794	E13
	0.98	E13
	0.9769	E13
	0.9845	E13
	0.9836	E13
	0.978	E13
	0.9896	E13
	0.9931	E13
	0.9824	E13
	0.9806	E13
	0.9569	E13
	0.9644	E13
	0.9603	E13
	0.9791	E13
	0.9835	E13
	0.943	E13
	0.9706	E13
	0.9444	E13
	0.9923	E13
	0.9949	E13
	1	E13
	0.9877	E13
	0.9769	E13
	0.9722	E13
	0.9799	E13
	1	E13
	0.9626	E13
	0.9911	E13
	0.9306	E13
	0.995	E13
	0.979	E13
	0.976	E13
	0.9342	E13
	1	E13
	0.9131	E13
	0.9613	E13
	0.983	E13
	1	E13
	0.9849	E13
	0.997	E13
	0.9709	E13
	0.9809	E13
	0.9442	E13
	0.9813	E13
	0.987	E13
	1	E13
	0.9809	E13
	0	E13
	1	E13
	0.9917	E13
	0.9917	E13
	0.9823	E13
	1	E13
	0.9759	E13
	1	E13
	1	E13
	0.9876	E13
	0.9721	E13
	0.9741	E13
	0	E13
	0	E13
	0.9832	E13
	0.9881	E13
	0.9732	E13
	0.9822	E13
	0.9903	E13
	1	E13
	0.9898	E13
	0	E13
	0	E13
	0.9762	E13
	0.9775	E13
	0.9775	E13
	0.9491	E13
	0.9491	E13
	0.9778	E13
	0.96	E13
	0.9772	E13
	0.9903	E13
	0.9833	E13
	0.9905	E13
	0.966	E13
	0.9601	E13
	0	E13
	1	E13
	0	E13
	0	E13
	0	E13
	0	E13
	1	E13
	1	E13
	0.9613	E13
	1	E13
	0.95	E13
	1	E13
	0.9114	E13
	0.98	E13
	0.9605	E13
	0.9943	E13
	0.9636	E13
	1	E13
	0	E13
	0	E13
	0	E13
	1	E13
	0.975	E13
	0.9667	E13
	0.9705	E13
	0.875	E13
	0.9161	E13
	0.9173	E13
	1	E13
	0.9811	E13
	0.9728	E13
	0.9721	E13
	0.9942	E13
	0.9688	E13
	0.9719	E13
	0.9775	E13
	0.9852	E13
	0.982	E13
	0.9681	E13
	0.9751	E13
	0.9682	E13
	0.9805	E13
	0.9892	E13
	0.975	E13
	0.9797	E13
	0.9763	E13
	0.9831	E13
	0.9926	E13
	0.9738	E13
	0.959	E13
	0.9589	E13
	0.9681	E13
	0.9589	E13
	0	E13
	0	E13
	0	E13
	0	E13
	0	E13
	0	E13
	0	E13
	0	E13
	1	E13
	0	E13
	0	E13
	0	E13
	0	E13
	0	E13
	0	E13
	0	E13
	0	E13
	0	E13
	0	E13
	0	E13
	0	E13
	0	E13
	0	E13
	0	E13
	0	E13
	0	E13
	0.8571	E13
	0	E13
	0	E13
	0	E13
	0	E13
	0	E13
	0	E13
	0.9813	E13
	0	E13
	0.9898	E13
	0.9511	E13
	0	E13
	0	E13
	1	E13
	0	E13
	0	E13
	0	E13
	1	E13
	1	E13
	0	E13
	0	E13
	0.9917	E13
	0.9399	E13
	0	E13
	0	E13
	0.9186	E13
	0.9819	E13
	0.9811	E13
	0.9682	E13
	0.9825	E13
	0.9788	E13
	0.971	E13
	0.9828	E13
	0.9873	E13
	0.9814	E13
	0.9853	E13
	0.9835	E13
	0.9858	E13
	0.977	E13
	0.9851	E13
	0.9859	E13
	0.9847	E13
	0.9807	E13
	0.981	E13
	0.9846	E13
	0.9772	E13
	0.9803	E13
	0.9732	E13
	0.9976	E13
	0.9976	E13
	0.9185	E13
	0.9838	E13
	0.9882	E13
	0.9757	E13
	0.9751	E13
	0.9757	E13
	0.9791	E13
	0.8495	E13
	0.9725	E13
	0.9652	E13
	0.9774	E13
	0.9737	E13
	0.9817	E13
	0.9757	E13
	0.9621	E13
	0.9716	E13
	0.9675	E13
	0.9639	E13
	0.971	E13
	0.9801	E13
	0.9685	E13
	0.9727	E13
	0.9662	E13
	0.9699	E13
	0.9749	E13
	0.973	E13
	0.9902	E13
	0.9674	E13
	0.9674	E13
	0.9758	E13
	0.9555	E13
	0.9801	E13
	0.983	E13
	0.9603	E13
	0.9603	E13
	0.9742	E13
	0.9781	E13
	0.9794	E13
	0.9755	E13
	0.9748	E13
	0.9802	E13
	0.9836	E13
	0.9791	E13
	0.9858	E13
	0.9756	E13
	0.9742	E13
	0.9766	E13
	0.9859	E13
	0.9848	E13
	0.9752	E13
	0.9752	E13
	0.9815	E13
	0.9758	E13
	0.9845	E13
	0.9717	E13
	0.9395	E13
	0.9395	E13
	0.9818	E13
	0.9818	E13
	0	E13
	0.9573	E13
	0.9775	E13
	0.9717	E13
	0.9803	E13
	1	E13
	0.9861	E13
	0.9809	E13
	0.9853	E13
	1	E13
	0	E13
	0.93	E13
	1	E13
	1	E13
	0.98	E13
	0.9	E13
	0	E13
	0.8667	E13
	0.9659	E13
	0.975	E13
	0.9774	E13
	0.958	E13
	0	E13
	0.96	E13
	0.9192	E13
	0	E13
	0	E13
	1	E13
	1	E13
	1	E13
	0	E13
	1	E13
	0.9833	E13
	0.9936	E13
	0.9742	E13
	0.9677	E13
	0.9931	E13
	0.9521	E13
	1	E13
	0.9553	E13
	0.9917	E13
	1	E13
	0.9765	E13
	0.9688	E13
	0	E13
	1	E13
	1	E13
	0.972	E13
	0.95	E13
	0.95	E13
	1	E13
	0.9508	E13
	0.9814	E13
	0.9741	E13
	0.9819	E13
	0.9873	E13
	0.9737	E13
	0.9861	E13
	0.9861	E13
	0.9861	E13
	0.9833	E13
	0.9609	E13
	0.9891	E13
	0.9891	E13
	0.7241	E13
	0.9555	E13
	0.9555	E13
	0.9734	E13
	0.9745	E13
	0.9654	E13
	0.9826	E13
	0.9761	E13
	0.9828	E13
	0.979	E13
	0.9793	E13
	0.9763	E13
	0.9703	E13
	0.9895	E13
	0.9718	E13
	0.9807	E13
	0.9784	E13
	0.9831	E13
	0.9799	E13
	0.9799	E13
	0.9667	E13
	0.972	E13
	1	E13
	0.9372	E13
	1	E13
	0	E13
	1	E13
	0.9872	E13
	0.9777	E13
	0	E13
	0.9853	E13
	0.775	E13
	0.9921	E13
	1	E13
	0	E13
	0	E13
	0.9421	E13
	0.9674	E13
	1	E13
	1	E13
	0.9664	E13
	0.9689	E13
	1	E13
	0.9026	E13
	0.9839	E13
	0	E13
	1	E13
	1	E13
	0.9931	E13
	0.9442	E13
	0.9616	E13
	1	E13
	1	E13
	1	E13
	0	E13
	0	E13
	1	E13
	1	E13
	0	E13
	0.95	E13
	0	E13
	1	E13
	1	E13
	0	E13
	0	E13
	0	E13
	0	E13
	0	E13
	0	E13
	0	E13
	0	E13
	0	E13
	0	E13
	0	E13
	0	E13
	0.8875	E13
	0.9187	E13
	0.797	E13
	0.9239	E13
	0.9718	E13
	0.9383	E13
	0.9676	E13
	0.9736	E13
	0.9807	E13
	0.9796	E13
	0.9882	E13
	0.986	E13
	0.9707	E13
	0.9801	E13
	0.972	E13
	0.9618	E13
	0.9791	E13
	0.9754	E13
	0.9754	E13
	0.9843	E13
	0.9806	E13
	0.96	E13
	0.9698	E13
	0.9746	E13
	0.9891	E13
	0	E13
	0	E13
	1	E13
	1	E13
	1	E13
	0.9663	E13
	0.9799	E13
	0.9583	E13
	0.9812	E13
	0.9381	E13
	0.8667	E13
	0.9905	E13
	0	E13
	0	E13
	0.9917	E13
	0.9657	E13
	0.9798	E13
	0.9768	E13
	0.966	E13
	0.9654	E13
	0.9907	E13
	0.9718	E13
	0.9857	E13
	0.9407	E13
	0.9527	E13
	0	E13
	1	E13
	0.9856	E13
	0.9259	E13
	0.9444	E13
	0	E13
	0	E13
	0	E13
	0	E13
	0	E13
	0.9436	E13
	0	E13
	0	E13
	0	E13
	0	E13
	0.9429	E13
	0.6548	E13
	0.9777	E13
	1	E13
	0.9804	E13
	1	E13
	0	E13
	0	E13
	1	E13
	0	E13
	1	E13
	0.9455	E13
	0	E13
	1	E13
	1	E13
	0.9699	E13
	1	E13
	0.9787	E13
	1	E13
	0.9242	E13
	1	E13
	1	E13
	0	E13
	0	E13
	0	E13
	0.9756	E13
	0.9306	E13
	0.9167	E13
	0.9363	E13
	0.9842	E13
	0.9684	E13
	0.9764	E13
	0.981	E13
	0.9779	E13
	0.9795	E13
	0.9836	E13
	0.9713	E13
	0.9803	E13
	0.9614	E13
	0.9882	E13
	0.992	E13
	0.9844	E13
	0.9789	E13
	0.9752	E13
	0.9789	E13
	0.9924	E13
	0.9924	E13
	0.875	E13
	0.9862	E13
	0.982	E13
	0.981	E13
	0.981	E13
	0.9753	E13
	0.9924	E13
	0.9816	E13
	0.9922	E13
	0.9852	E13
	0.9909	E13
	0.9824	E13
	0.9805	E13
	0.9852	E13
	0.978	E13
	0.9825	E13
	0.978	E13
	0.9806	E13
	0.983	E13
	0.9838	E13
	0.9747	E13
	0.9795	E13
	0.9883	E13
	0.9765	E13
	0.978	E13
	0.9739	E13
	0.9649	E13
	0.9647	E13
	0.9701	E13
	0.9701	E13
	0.9688	E13
	0.958	E13
	0.9816	E13
	0.9909	E13
	0.9841	E13
	0.9986	E13
	0.9822	E13
	0.9844	E13
	0.9652	E13
	0.985	E13
	0.9952	E13
	0.9636	E13
	0.9591	E13
	0.9709	E13
	0.9799	E13
	0.9908	E13
	1	E13
	0.986	E13
	0.9744	E13
	1	E13
	1	E13
	1	E13
	0.9949	E13
	0.9871	E13
	0.9716	E13
	0.983	E13
	0.984	E13
	0.9725	E13
	0.9964	E13
	0.9784	E13
	0.9804	E13
	0.9876	E13
	0.9678	E13
	0.9895	E13
	0.9843	E13
	0.9817	E13
	0.9794	E13
	0.9609	E13
	0.9852	E13
	0.9871	E13
	0.9805	E13
	0.9942	E13
	0.9826	E13
	0.9775	E13
	0.9904	E13
	0.9805	E13
	1	E13
	1	E13
	0.745	E13
	0.5	E13
	0.9809	E13
	0.9738	E13
	0.9935	E13
	0.9623	E13
	0.989	E13
	1	E13
	0.9377	E13
	0.93	E13
	0.9333	E13
	0.9745	E13
	0.9615	E13
	0.9776	E13
	0.9619	E13
	0.9619	E13
	0.9015	E13
	0.9732	E13
	0.9788	E13
	0	E13
	1	E13
	0.9493	E13
	0.9595	E13
	0.9653	E13
	0.986	E13
	0.9444	E13
	1	E13
	0	E13
	0.9063	E13
	0	E13
	0	E13
	0.9667	E13
	1	E13
	0	E13
	0	E13
	0	E13
	0	E13
	0.8571	E13
	0.9851	E13
	1	E13
	0	E13
	0	E13
	0	E13
	0	E13
	0	E13
	0.9487	E13
	0.6308	E13
	0.2127	E13
	0.7877	E13
	0.9579	E13
	0.9156	E13
	0.9861	E13
	0.9676	E13
	0.7159	E13
	0.7159	E13
	0	E13
	0.9881	E13
	0.9312	E13
	0.9805	E13
	0.9805	E13
	0.9981	E13
	0.9938	E13
	0.9547	E13
	0.5952	E13
	0	E13
	1	E13
	1	E13
	0	E13
	1	E13
	0	E13
	0	E13
	0	E13
	0	E13
	0	E13
	0	E13
	0	E13
	0	E13
	0.9167	E13
	0	E13
	0	E13
	0	E13
	0	E13
	0	E13
	0	E13
	1	E13
	1	E13
	0	E13
	0.9802	E13
	0.9917	E13
	0.9767	E13
	0.9729	E13
	0.975	E13
	0.9875	E13
	0.9833	E13
	0.9375	E13
	1	E13
	0.9909	E13
	0.9909	E13
	0.9691	E13
	0.9957	E13
	0.9765	E13
	0.9767	E13
	0.9736	E13
	0.9873	E13
	0.9799	E13
	0.9799	E13
	0.99	E13
	0.9794	E13
	0.9687	E13
	0.9687	E13
	0.9873	E13
	0.9908	E13
	0.971	E13
	0.9773	E13
	0.9786	E13
	0.9708	E13
	0.9773	E13
	0.9935	E13
	0.9637	E13
	0.9801	E13
	0.962	E13
	0.9666	E13
	0.9735	E13
	0.9666	E13
	1	E13
	0	E13
	0.8909	E13
	0.875	E13
	0	E13
	1	E13
	1	E13
	0	E13
	0	E13
	0	E13
	0	E13
	0	E13
	0	E13
	0.75	E13
	0	E13
	0	E13
	0	E13
	0	E13
	0	E13
	0	E13
	0	E13
	0	E13
	0	E13
	0.9516	E13
	0.8998	E13
	0.9688	E13
	0.9846	E13
	0.9239	E13
	0.9636	E13
	0.9717	E13
	0.8858	E13
	0.9768	E13
	0.9679	E13
	0.9854	E13
	0.9876	E13
	0.9542	E13
	0.9298	E13
	0.9664	E13
	0.9781	E13
	0.9844	E13
	0.9882	E13
	0.9865	E13
	0.9844	E13
	0.9662	E13
	0.9742	E13
	0.9881	E13
	0.9843	E13
	0.9856	E13
	0	E13
	0.9744	E13
	0.9744	E13
	0.8533	E13
	0.9585	E13
	0.9783	E13
	0.9926	E13
	0.9783	E13
	0.9926	E13
	0.9926	E13
	0.8535	E13
	0.9579	E13
	0.9886	E13
	0.9579	E13
	0.9886	E13
	0.8362	E13
	0.9523	E13
	0.9756	E13
	0.9632	E13
	0.9777	E13
	0.9871	E13
	0.9722	E13
	0.9717	E13
	0.9857	E13
	0.9716	E13
	0.9797	E13
	0.9886	E13
	0.9741	E13
	0.9962	E13
	0.9948	E13
	0.9842	E13
	0.9641	E13
	0.9891	E13
	0.9659	E13
	0.9659	E13
	0	E13
	1	E13
	0.6429	E13
	1	E13
	1	E13
	1	E13
	1	E13
	1	E13
	0	E13
	0	E13
	1	E13
	1	E13
	0.9943	E13
	0.9904	E13
	0.9867	E13
	1	E13
	1	E13
	1	E13
	0.9876	E13
	0.9751	E13
	0.9623	E13
	0.9775	E13
	0.9685	E13
	0.9946	E13
	1	E13
	1	E13
	1	E13
	0.9733	E13
	0.9751	E13
	0.9865	E13
	0	E13
	0.9048	E13
	0.9881	E13
	0.9919	E13
	0.9855	E13
	1	E13
	1	E13
	0	E13
	0	E13
	0	E13
	0	E13
	0	E13
	0	E13
	0.9592	E13
	0.9592	E13
	1	E13
	0	E13
	0	E13
	0.8182	E13
	0.8571	E13
	1	E13
	1	E13
	0	E13
	0	E13
	0	E13
	0	E13
	0.9	E13
	0.9899	E13
	0.9333	E13
	0.9888	E13
	0.9919	E13
	1	E13
	0.9444	E13
	1	E13
	0.9439	E13
	0.9419	E13
	0	E13
	0	E13
	0	E13
	0.8667	E13
	0	E13
	0	E13
	0	E13
	1	E13
	0.8667	E13
	0.625	E13
	1	E13
	0	E13
	0.875	E13
	1	E13
	0.875	E13
	0.9886	E13
	1	E13
	0	E13
	0	E13
	1	E13
	0	E13
	1	E13
	0.92	E13
	0.9376	E13
	0.9711	E13
	0.9657	E13
	0.97	E13
	0	E13
	0	E13
	0	E13
	0	E13
	0	E13
	0	E13
	0	E13
	1	E13
	0.985	E13
	0.9437	E13
	0	E13
	0	E13
	1	E13
	0	E13
	0.9808	E13
	0.9808	E13
	0.9866	E13
	1	E13
	1	E13
	1	E13
	0	E13
	0	E13
	0	E13
	0.9792	E13
	1	E13
	0.978	E13
	1	E13
	0	E13
	0	E13
	0	E13
	0.9864	E13
	0.9623	E13
	0.9259	E13
	0.8889	E13
	1	E13
	1	E13
	0.975	E13
	0.9537	E13
	0	E13
	0	E13
	0	E13
	0	E13
	0.9167	E13
	0.9375	E13
	1	E13
	0	E13
	0	E13
	1	E13
	0.9429	E13
	1	E13
	0.9579	E13
	0	E13
	0	E13
	0	E13
	0.9857	E13
	0	E13
	0	E13
	0	E13
	0.9714	E13
	0	E13
	0	E13
	0.9167	E13
	1	E13
	0	E13
	0	E13
	1	E13
	1	E13
	1	E13
	1	E13
	0.9648	E13
	0.9541	E13
	0.9686	E13
	0.9674	E13
	0.9782	E13
	0.9813	E13
	0.956	E13
	0.9679	E13
	0.9762	E13
	0.9809	E13
	0.9792	E13
	0.9719	E13
	0.9697	E13
	0.9756	E13
	0.9593	E13
	0.9383	E13
	0.9228	E13
	0.9663	E13
	0	E13
	0.9583	E13
	0	E13
	1	E13
	0.9687	E13
	0	E13
	0.9722	E13
	0	E13
	0	E13
	0	E13
	1	E13
	0	E13
	0.972	E13
	0.972	E13
	0.9907	E13
	0.981	E13
	1	E13
	0	E13
	0	E13
	0	E13
	0	E13
	0	E13
	0.9913	E13
	0.9875	E13
	1	E13
	0	E13
	0	E13
	0	E13
	0.9063	E13
	0.9733	E13
	0.9877	E13
	0.9793	E13
	1	E13
	0.9825	E13
	1	E13
	0.9706	E13
	0.9529	E13
	0.875	E13
	0	E13
	0	E13
	0	E13
	0.9464	E13
	0.947	E13
	1	E13
	1	E13
	1	E13
	1	E13
	1	E13
	0	E13
	0	E13
	0	E13
	0.981	E13
	0.9841	E13
	0.9333	E13
	0	E13
	0	E13
	0	E13
	0.9833	E13
	1	E13
	0.9731	E13
	0.9558	E13
	0	E13
	0	E13
	0.6667	E13
	0.9958	E13
	0.9674	E13
	0.9885	E13
	0	E13
	1	E13
	0.9167	E13
	0.9224	E13
	0.9585	E13
	0.9859	E13
	0.9667	E13
	0.9667	E13
	1	E13
	0.9875	E13
	0.9875	E13
	0.975	E13
	0.9897	E13
	0.9515	E13
	0.9672	E13
	0.9122	E13
	0.9646	E13
	0.9738	E13
	0.9773	E13
	0.9583	E13
	0.9877	E13
	1	E13
	0.9686	E13
	1	E13
	0.9824	E13
	0.9749	E13
	0.997	E13
	0.9049	E13
	0.9684	E13
	0.9936	E13
	0.9733	E13
	0.9722	E13
	0.9716	E13
	0.9854	E13
	0.9151	E13
	0.9821	E13
	0.9109	E13
	0.8972	E13
	0.9627	E13
	0.9465	E13
	0.9373	E13
	0.9399	E13
	0.9607	E13
	0.9587	E13
	0.9703	E13
	0.9618	E13
	0.9618	E13
	0.9745	E13
	0.928	E13
	0.9444	E13
	0.9839	E13
	0.9832	E13
	0.9781	E13
	0.9738	E13
	0.9638	E13
	0.9547	E13
	0.9553	E13
	0.9422	E13
	0.4057	E13
	0.9468	E13
	0.9607	E13
	0.9582	E13
	0.9748	E13
	0.992	E13
	0.9665	E13
	0.9318	E13
	0.9481	E13
	0.9641	E13
	0.931	E13
	0.9646	E13
	0.9685	E13
	0.9607	E13
	0.9802	E13
	0.9749	E13
	0.9583	E13
	0.9526	E13
	0.9815	E13
	0.9801	E13
	0.9529	E13
	0.9786	E13
	0.9702	E13
	0.9702	E13
	0.9805	E13
	1	E13
	0.9167	E13
	1	E13
	0.9167	E13
	1	E13
	1	E13
	0.8333	E13
	1	E13
	1	E13
	1	E13
	0	E13
	0	E13
	1	E13
	0.9583	E13
	0	E13
	1	E13
	1	E13
	1	E13
	1	E13
	0	E13
	1	E13
	1	E13
	0.9881	E13
	0.957	E13
	0.9537	E13
	0.8778	E13
[truncated: 92,120 more rows]

## Sheet: Fig.2l left
Figure 2l left
	geneID	log(FPKM)	copia type
	MH01g0288300	1.16167	E13_noCopia
	MH01g0324000	2.06305	E13_noCopia
	MH01g0324200	3.94788	E13_noCopia
	MH01g0357900	-0.376813	E13_noCopia
	MH01g0460000	3.63771	E13_noCopia
	MH01g0460100	-0.880362	E13_noCopia
	MH01g0492800	3.96473	E13_noCopia
	MH01g0496600	1.7677	E13_noCopia
	MH01g0499100	6.83232	E13_noCopia
	MH01g0504700	2.64356	E13_noCopia
	MH01g0507000	3.63661	E13_noCopia
	MH01g0563900	3.65431	E13_noCopia
	MH01g0077100	3.95674	E13_noCopia
	MH01g0633000	1.59961	E13_noCopia
	MH01g0751700	6.4314	E13_noCopia
	MH01g0751800	-2.41359	E13_noCopia
	MH01g0778100	3.95913	E13_noCopia
	MH01g0785400	5.05255	E13_noCopia
	MH01g0804100	3.71975	E13_noCopia
	MH01g0173800	-2.62391	E13_noCopia
	MH01g0175500	0.243669	E13_noCopia
	MH10g0229200	0.0488918	E13_noCopia
	MH10g0256700	-0.952635	E13_noCopia
	MH10g0295000	3.05912	E13_noCopia
	MH10g0314400	2.05584	E13_noCopia
	MH10g0323000	4.53121	E13_noCopia
	MH10g0366600	-0.80265	E13_noCopia
	MH10g0037400	3.66316	E13_noCopia
	MH10g0058300	-0.169487	E13_noCopia
	MH10g0175500	2.64906	E13_noCopia
	MH10g0175800	-2.37944	E13_noCopia
	MH11g0366800	1.88056	E13_noCopia
	MH11g0467800	-0.0897232	E13_noCopia
	MH11g0560800	-2.13466	E13_noCopia
	MH11g0115100	4.12549	E13_noCopia
	MH11g0167100	2.96088	E13_noCopia
	MH12g0203000	-0.951013	E13_noCopia
	MH12g0257300	2.96157	E13_noCopia
	MH12g0323500	1.27779	E13_noCopia
	MH12g0371900	-1.42325	E13_noCopia
	MH12g0432000	3.44804	E13_noCopia
	MH12g0069400	1.26956	E13_noCopia
	MH12g0172300	-1.04836	E13_noCopia
	MH02g0227900	1.47424	E13_noCopia
	MH02g0245800	6.49	E13_noCopia
	MH02g0297900	1.69642	E13_noCopia
	MH02g0312600	-2.07	E13_noCopia
	MH02g0312700	-1.0407	E13_noCopia
	MH02g0396800	0.0859141	E13_noCopia
	MH02g0403300	2.31342	E13_noCopia
	MH02g0598200	4.83294	E13_noCopia
	MH02g0061100	1.35799	E13_noCopia
	MH02g0605600	3.38329	E13_noCopia
	MH02g0621300	3.32249	E13_noCopia
	MH02g0699600	2.58528	E13_noCopia
	MH02g0073300	2.67723	E13_noCopia
	MH02g0114400	-0.376101	E13_noCopia
	MH02g0119900	2.11864	E13_noCopia
	MH03g0011200	5.11214	E13_noCopia
	MH03g0343300	2.77404	E13_noCopia
	MH03g0360600	6.90482	E13_noCopia
	MH03g0366300	2.7724	E13_noCopia
	MH03g0373900	2.6283	E13_noCopia
	MH03g0374100	4.87154	E13_noCopia
	MH03g0436200	-0.406187	E13_noCopia
	MH03g0503900	-0.70439	E13_noCopia
	MH03g0504000	-1.37064	E13_noCopia
	MH03g0523200	3.98977	E13_noCopia
	MH03g0541100	7.64255	E13_noCopia
	MH03g0626300	3.12374	E13_noCopia
	MH03g0656700	4.72316	E13_noCopia
	MH03g0739600	1.9477	E13_noCopia
	MH03g0078500	3.65879	E13_noCopia
	MH03g0755200	0.0298698	E13_noCopia
	MH03g0017500	3.08019	E13_noCopia
	MH04g0248300	-1.54655	E13_noCopia
	MH04g0248400	-1.10555	E13_noCopia
	MH04g0042100	1.74211	E13_noCopia
	MH04g0364400	2.45833	E13_noCopia
	MH04g0379200	4.32432	E13_noCopia
	MH04g0412500	0.419722	E13_noCopia
	MH04g0412800	0.722991	E13_noCopia
	MH04g0412900	1.74585	E13_noCopia
	MH04g0512100	3.8685	E13_noCopia
	MH04g0548200	0.37951	E13_noCopia
	MH04g0548300	1.03393	E13_noCopia
	MH04g0588000	4.89395	E13_noCopia
	MH04g0635400	-1.77219	E13_noCopia
	MH04g0640700	3.89736	E13_noCopia
	MH04g0114600	3.68774	E13_noCopia
	MH04g0029800	1.94846	E13_noCopia
	MH04g0130400	-1.36199	E13_noCopia
	MH04g0191700	-0.0366265	E13_noCopia
	MH04g0194400	2.10371	E13_noCopia
	MH04g0194900	5.51821	E13_noCopia
	MH04g0202500	-2.14207	E13_noCopia
	MH05g0268200	2.97382	E13_noCopia
	MH05g0350800	3.96752	E13_noCopia
	MH05g0350900	3.28974	E13_noCopia
	MH05g0457900	3.14407	E13_noCopia
	MH05g0458200	-0.699469	E13_noCopia
	MH05g0467200	2.43161	E13_noCopia
	MH05g0085900	3.0947	E13_noCopia
	MH06g0238700	-1.50577	E13_noCopia
	MH06g0238800	0.651784	E13_noCopia
	MH06g0305200	1.47942	E13_noCopia
	MH06g0348100	1.07114	E13_noCopia
	MH06g0348200	1.67032	E13_noCopia
	MH06g0348300	1.07307	E13_noCopia
	MH06g0348400	2.64737	E13_noCopia
	MH06g0348500	-1.02718	E13_noCopia
	MH06g0354500	4.38328	E13_noCopia
	MH06g0355700	-0.338044	E13_noCopia
	MH06g0362500	3.18209	E13_noCopia
	MH06g0548200	-2.39585	E13_noCopia
	MH06g0548300	-0.609673	E13_noCopia
	MH06g0090500	2.17525	E13_noCopia
	MH06g0016700	4.1021	E13_noCopia
	MH07g0236900	-2.055	E13_noCopia
	MH07g0260600	4.87856	E13_noCopia
	MH07g0268900	2.67156	E13_noCopia
	MH07g0300900	-0.284351	E13_noCopia
	MH07g0310600	1.41313	E13_noCopia
	MH07g0040500	-1.71866	E13_noCopia
	MH07g0390600	2.29817	E13_noCopia
	MH07g0419400	-0.0906985	E13_noCopia
	MH07g0435000	3.77811	E13_noCopia
	MH07g0013700	2.87062	E13_noCopia
	MH07g0489200	2.04903	E13_noCopia
	MH07g0490600	-1.04948	E13_noCopia
	MH07g0011100	3.91317	E13_noCopia
	MH08g0266200	5.98267	E13_noCopia
	MH08g0268200	-2.25483	E13_noCopia
	MH08g0296000	3.51589	E13_noCopia
	MH08g0331200	3.41824	E13_noCopia
	MH08g0382700	1.18949	E13_noCopia
	MH08g0528900	0.317142	E13_noCopia
	MH08g0553500	0.635299	E13_noCopia
	MH08g0139200	1.65313	E13_noCopia
	MH08g0139400	3.78821	E13_noCopia
	MH08g0216000	5.3569	E13_noCopia
	MH08g0216100	-0.459272	E13_noCopia
	MH09g0058700	3.76314	E13_noCopia
	MH09g0059000	-2.67206	E13_noCopia
	MH09g0059200	-1.01838	E13_noCopia
	MH09g0059300	0.709449	E13_noCopia
	MH09g0096600	4.24385	E13_noCopia
	MH01g0378400	-1.22511	E13_exon
	MH02g0114300	-2.56618	E13_exon
	MH02g0446600	4.38174	E13_exon
	MH02g0511300	-2.52861	E13_exon
	MH03g0748600	-1.00379	E13_exon
	MH04g0314200	-1.44561	E13_exon
	MH04g0641500	-0.718272	E13_exon
	MH06g0088700	-1.37192	E13_exon
	MH06g0246900	-1.12856	E13_exon
	MH06g0304900	0.279281	E13_exon
	MH06g0442300	0.726134	E13_exon
	MH06g0523800	1.10217	E13_exon
	MH07g0513800	-1.62592	E13_exon
	MH08g0432900	1.55666	E13_exon
	MH10g0108900	-0.899878	E13_exon
	MH10g0432500	-2.07777	E13_exon
	MH11g0040300	-1.74426	E13_exon
	MH12g0021600	4.06531	E13_exon
	MH01g0120500	2.48402	E13_intron
	MH01g0144100	8.4362	E13_intron
	MH01g0144200	0.969381	E13_intron
	MH01g0258500	-0.828329	E13_intron
	MH01g0378200	0.0829614	E13_intron
	MH01g0380300	3.2606	E13_intron
	MH01g0384600	1.79296	E13_intron
	MH01g0734200	4.5601	E13_intron
	MH01g0734300	2.75681	E13_intron
	MH02g0039300	4.54851	E13_intron
	MH02g0089500	5.61805	E13_intron
	MH02g0094500	3.15069	E13_intron
	MH02g0143700	5.47767	E13_intron
	MH02g0161600	1.46569	E13_intron
	MH02g0161700	2.43084	E13_intron
	MH02g0217700	3.79926	E13_intron
	MH02g0288100	1.77136	E13_intron
	MH02g0334700	2.87965	E13_intron
	MH02g0344400	4.99539	E13_intron
	MH02g0524500	3.47055	E13_intron
	MH02g0626900	4.19655	E13_intron
	MH02g0670600	2.87978	E13_intron
	MH02g0697900	3.90961	E13_intron
	MH03g0042400	2.66806	E13_intron
	MH03g0178800	4.42029	E13_intron
	MH03g0342100	4.98535	E13_intron
	MH03g0543900	2.01215	E13_intron
	MH03g0544000	4.7756	E13_intron
	MH03g0736600	2.774	E13_intron
	MH04g0221700	4.36606	E13_intron
	MH04g0379100	2.98529	E13_intron
	MH04g0465800	2.67784	E13_intron
	MH04g0555900	3.91458	E13_intron
	MH05g0050000	4.94838	E13_intron
	MH05g0050100	0.27877	E13_intron
	MH05g0351000	4.59708	E13_intron
	MH05g0351100	0.273003	E13_intron
	MH06g0073600	7.69693	E13_intron
	MH06g0073700	2.97323	E13_intron
	MH06g0082000	2.49429	E13_intron
	MH06g0337800	1.93695	E13_intron
	MH07g0366700	1.47383	E13_intron
	MH07g0538300	1.91138	E13_intron
	MH07g0546900	5.03229	E13_intron
	MH08g0061900	4.84428	E13_intron
	MH08g0326700	5.11783	E13_intron
	MH08g0529200	3.36725	E13_intron
	MH08g0529300	1.62832	E13_intron
	MH09g0032000	3.51631	E13_intron
	MH09g0065600	4.34766	E13_intron
	MH09g0180200	1.50498	E13_intron
	MH09g0180300	3.45377	E13_intron
	MH10g0199000	4.94213	E13_intron
	MH10g0256000	2.48546	E13_intron
	MH10g0256100	1.71259	E13_intron
	MH10g0327500	3.26705	E13_intron
	MH10g0360100	4.66185	E13_intron
	MH10g0398800	5.10043	E13_intron
	MH10g0431300	4.92708	E13_intron
	MH11g0267700	2.56631	E13_intron
	MH12g0021500	-1.91038	E13_intron
	MH12g0189400	2.71318	E13_intron
	MH12g0232300	5.80833	E13_intron
	MH12g0391800	4.76997	E13_intron
	MH01g0029700	-1.27146	totalexon
	MH01g0030800	0.69207	totalexon
	MH01g0123900	2.23376	totalexon
	MH01g0176800	4.36854	totalexon
	MH01g0226800	-0.833701	totalexon
	MH01g0298100	2.33305	totalexon
	MH01g0347200	-1.79837	totalexon
	MH01g0378400	-1.22511	totalexon
	MH01g0394700	-2.66676	totalexon
	MH01g0470600	-1.01973	totalexon
	MH01g0477100	4.05612	totalexon
	MH01g0496700	-0.4322	totalexon
	MH01g0496800	-1.55201	totalexon
	MH02g0068100	1.57209	totalexon
	MH02g0069600	-1.40048	totalexon
	MH02g0114300	-2.56618	totalexon
	MH02g0191600	-2.32042	totalexon
	MH02g0196000	-0.129503	totalexon
	MH02g0227400	3.06968	totalexon
	MH02g0239200	-0.0468152	totalexon
	MH02g0446600	4.38174	totalexon
	MH02g0496900	4.33778	totalexon
	MH02g0511300	-2.52861	totalexon
	MH02g0522100	0.612362	totalexon
	MH02g0591300	3.88719	totalexon
	MH02g0611700	1.91489	totalexon
	MH03g0116800	-0.87989	totalexon
	MH03g0136200	0.836312	totalexon
	MH03g0140400	-0.701572	totalexon
	MH03g0144300	2.31649	totalexon
	MH03g0167700	0.296557	totalexon
	MH03g0170900	1.2334	totalexon
	MH03g0211900	-2.27901	totalexon
	MH03g0258500	2.20731	totalexon
	MH03g0259700	4.72776	totalexon
	MH03g0359800	0.650084	totalexon
	MH03g0371600	3.6698	totalexon
	MH03g0398100	-0.458624	totalexon
	MH03g0433000	4.9144	totalexon
	MH03g0596000	4.20714	totalexon
	MH03g0686900	3.10482	totalexon
	MH03g0744200	7.94765	totalexon
	MH03g0744300	-1.6715	totalexon
	MH03g0748600	-1.00379	totalexon
	MH03g0749400	3.42676	totalexon
	MH04g0040700	1.92633	totalexon
	MH04g0054600	0.877831	totalexon
	MH04g0109700	-2.71552	totalexon
	MH04g0219000	2.03046	totalexon
	MH04g0249500	6.34139	totalexon
	MH04g0294700	1.61509	totalexon
	MH04g0314200	-1.44561	totalexon
	MH04g0356500	4.20806	totalexon
	MH04g0392100	-0.162714	totalexon
	MH04g0392400	-2.38879	totalexon
	MH04g0416600	7.19799	totalexon
	MH04g0436500	0.300651	totalexon
	MH04g0537400	-0.83837	totalexon
	MH04g0537500	2.3153	totalexon
	MH04g0620400	0.156151	totalexon
	MH04g0623900	2.16536	totalexon
	MH04g0641500	-0.718272	totalexon
	MH05g0040100	4.98738	totalexon
	MH05g0071800	-1.48702	totalexon
	MH05g0071900	0.943854	totalexon
	MH05g0085200	1.39523	totalexon
	MH05g0147200	-2.34284	totalexon
	MH05g0271600	3.08227	totalexon
	MH05g0283600	-1.1872	totalexon
	MH05g0302200	1.0526	totalexon
	MH05g0356400	-1.8974	totalexon
	MH05g0370200	3.61752	totalexon
	MH05g0420400	4.66196	totalexon
	MH05g0435600	0.502738	totalexon
	MH05g0459400	1.9229	totalexon
	MH05g0497400	-2.50844	totalexon
	MH06g0019700	5.9357	totalexon
	MH06g0088700	-1.37192	totalexon
	MH06g0215000	0.224361	totalexon
	MH06g0246900	-1.12856	totalexon
	MH06g0254600	-0.708899	totalexon
	MH06g0267100	4.83595	totalexon
	MH06g0268500	0.3365	totalexon
	MH06g0276900	4.63428	totalexon
	MH06g0282800	-2.17091	totalexon
	MH06g0304900	0.279281	totalexon
	MH06g0330800	-0.305806	totalexon
	MH06g0363800	-1.79286	totalexon
	MH06g0379100	-0.541051	totalexon
	MH06g0403400	-1.74731	totalexon
	MH06g0408900	-0.0401067	totalexon
	MH06g0442300	0.726134	totalexon
	MH06g0523800	1.10217	totalexon
	MH06g0537200	-0.724771	totalexon
	MH06g0579900	5.47378	totalexon
	MH06g0590200	-1.96776	totalexon
	MH06g0674400	1.62583	totalexon
	MH07g0024600	-1.45385	totalexon
	MH07g0091800	3.39188	totalexon
	MH07g0105000	3.56873	totalexon
	MH07g0154300	0.243011	totalexon
	MH07g0183000	5.25489	totalexon
	MH07g0227000	0.354937	totalexon
	MH07g0273400	-0.326507	totalexon
	MH07g0286800	0.16886	totalexon
	MH07g0300900	-0.284351	totalexon
	MH07g0382100	-0.614372	totalexon
	MH07g0385900	1.65571	totalexon
	MH07g0471800	0.888897	totalexon
	MH07g0474400	-1.38101	totalexon
	MH07g0474500	-0.0208117	totalexon
	MH07g0513800	-1.62592	totalexon
	MH08g0088800	-1.29548	totalexon
	MH08g0211300	-1.26729	totalexon
	MH08g0297800	5.05013	totalexon
	MH08g0327200	-1.50144	totalexon
	MH08g0334800	2.10348	totalexon
	MH08g0432900	1.55666	totalexon
	MH08g0507400	3.96763	totalexon
	MH08g0508300	-2.08638	totalexon
	MH08g0542700	-1.61007	totalexon
	MH09g0023400	2.75029	totalexon
	MH09g0038400	4.59124	totalexon
	MH09g0046300	2.25459	totalexon
	MH09g0142500	3.5026	totalexon
	MH09g0393600	5.19705	totalexon
	MH09g0393800	4.27188	totalexon
	MH10g0015600	0.812572	totalexon
	MH10g0026100	3.31862	totalexon
	MH10g0026200	-1.64504	totalexon
	MH10g0037400	3.66316	totalexon
	MH10g0045500	2.1042	totalexon
	MH10g0108900	-0.899878	totalexon
	MH10g0188700	8.86414	totalexon
	MH10g0335700	2.71737	totalexon
	MH10g0391400	2.34369	totalexon
	MH10g0391500	-0.943761	totalexon
	MH10g0432500	-2.07777	totalexon
	MH10g0438500	2.64055	totalexon
	MH10g0444300	7.73981	totalexon
	MH11g0040300	-1.74426	totalexon
	MH11g0120100	3.78341	totalexon
	MH11g0120500	-1.5673	totalexon
	MH11g0165400	1.94917	totalexon
	MH11g0249000	-1.4969	totalexon
	MH11g0287900	1.26229	totalexon
	MH11g0313100	5.28695	totalexon
	MH11g0343000	-1.76128	totalexon
	MH11g0396600	-2.2738	totalexon
	MH11g0423700	-0.608798	totalexon
	MH11g0468200	0.542922	totalexon
	MH11g0574600	-0.0567433	totalexon
	MH11g0600100	-2.58284	totalexon
	MH12g0018600	0.392504	totalexon
	MH12g0021600	4.06531	totalexon
	MH12g0022300	-1.22814	totalexon
	MH12g0053100	-1.43826	totalexon
	MH12g0172300	-1.04836	totalexon
	MH12g0202800	-0.315503	totalexon
	MH12g0208800	-1.15063	totalexon
	MH12g0209000	4.73447	totalexon
	MH12g0252100	2.60067	totalexon
	MH12g0395300	-0.336369	totalexon
	MH01g0013200	4.13435	totalintron
	MH01g0035000	0.99089	totalintron
	MH01g0035200	2.2124	totalintron
	MH01g0051300	-0.492525	totalintron
	MH01g0060100	-2.71537	totalintron
	MH01g0062600	3.47891	totalintron
	MH01g0095200	3.05261	totalintron
	MH01g0120500	2.48402	totalintron
	MH01g0125100	5.98756	totalintron
	MH01g0144100	8.4362	totalintron
	MH01g0144200	0.969381	totalintron
	MH01g0225400	3.5294	totalintron
	MH01g0225800	3.2921	totalintron
	MH01g0258500	-0.828329	totalintron
	MH01g0258600	5.06563	totalintron
	MH01g0304200	-1.37239	totalintron
	MH01g0362500	2.05196	totalintron
	MH01g0378200	0.0829614	totalintron
	MH01g0380300	3.2606	totalintron
	MH01g0382100	3.08804	totalintron
	MH01g0384600	1.79296	totalintron
	MH01g0389000	2.68676	totalintron
	MH01g0413400	-0.303046	totalintron
	MH01g0507000	3.63661	totalintron
	MH01g0512000	6.12346	totalintron
	MH01g0542900	-0.787508	totalintron
	MH01g0565200	-0.421367	totalintron
	MH01g0592600	4.43608	totalintron
	MH01g0592900	3.35092	totalintron
	MH01g0625100	-2.32027	totalintron
	MH01g0734200	4.5601	totalintron
	MH01g0734300	2.75681	totalintron
	MH01g0738500	2.4975	totalintron
	MH01g0758100	4.482	totalintron
	MH01g0806100	-2.06721	totalintron
	MH02g0025100	1.90827	totalintron
	MH02g0039300	4.54851	totalintron
	MH02g0048200	-1.31507	totalintron
	MH02g0054200	4.47759	totalintron
	MH02g0073400	6.11222	totalintron
	MH02g0089500	5.61805	totalintron
	MH02g0094500	3.15069	totalintron
	MH02g0108600	-0.715619	totalintron
	MH02g0119900	2.11864	totalintron
	MH02g0143700	5.47767	totalintron
	MH02g0161600	1.46569	totalintron
	MH02g0161700	2.43084	totalintron
	MH02g0196100	-2.58723	totalintron
	MH02g0215600	3.21539	totalintron
	MH02g0217700	3.79926	totalintron
	MH02g0237500	4.11497	totalintron
	MH02g0237600	2.36726	totalintron
	MH02g0288100	1.77136	totalintron
	MH02g0304700	4.18924	totalintron
	MH02g0305100	-1.93722	totalintron
	MH02g0306200	0.916706	totalintron
	MH02g0334700	2.87965	totalintron
	MH02g0343900	-0.438825	totalintron
	MH02g0344400	4.99539	totalintron
	MH02g0409400	4.04194	totalintron
	MH02g0409500	3.13611	totalintron
	MH02g0440700	4.81212	totalintron
	MH02g0470800	1.54375	totalintron
	MH02g0506100	3.31896	totalintron
	MH02g0524500	3.47055	totalintron
	MH02g0528100	3.04316	totalintron
	MH02g0626900	4.19655	totalintron
	MH02g0640700	2.86313	totalintron
	MH02g0643900	2.98856	totalintron
	MH02g0670600	2.87978	totalintron
	MH02g0672200	-0.204162	totalintron
	MH02g0675700	2.67104	totalintron
	MH02g0697900	3.90961	totalintron
	MH03g0024000	5.3165	totalintron
	MH03g0042400	2.66806	totalintron
	MH03g0042600	1.00035	totalintron
	MH03g0089400	1.79472	totalintron
	MH03g0177500	5.72615	totalintron
	MH03g0178800	4.42029	totalintron
	MH03g0220400	2.89104	totalintron
	MH03g0225400	0.0141982	totalintron
	MH03g0226500	2.8914	totalintron
	MH03g0234700	4.01634	totalintron
	MH03g0276400	2.49231	totalintron
	MH03g0276500	-0.50803	totalintron
	MH03g0280500	0.814837	totalintron
	MH03g0335800	3.44808	totalintron
	MH03g0342100	4.98535	totalintron
	MH03g0343700	0.689559	totalintron
	MH03g0383400	2.70485	totalintron
	MH03g0474200	-2.41789	totalintron
	MH03g0516800	-0.0376242	totalintron
	MH03g0543900	2.01215	totalintron
	MH03g0544000	4.7756	totalintron
	MH03g0545500	3.70615	totalintron
	MH03g0627200	6.09483	totalintron
	MH03g0702200	4.699	totalintron
	MH03g0736600	2.774	totalintron
	MH03g0758300	6.66393	totalintron
	MH04g0040900	-1.05336	totalintron
	MH04g0053400	1.50086	totalintron
	MH04g0066400	0.765263	totalintron
	MH04g0106800	4.38246	totalintron
	MH04g0121100	1.76174	totalintron
	MH04g0124500	1.12759	totalintron
	MH04g0126600	1.32481	totalintron
	MH04g0129300	2.23433	totalintron
	MH04g0130200	-1.90355	totalintron
	MH04g0141700	2.72733	totalintron
	MH04g0142200	-1.1104	totalintron
	MH04g0197100	1.51477	totalintron
	MH04g0221700	4.36606	totalintron
	MH04g0276500	-1.93557	totalintron
	MH04g0294800	-1.22291	totalintron
	MH04g0300700	5.68453	totalintron
	MH04g0379100	2.98529	totalintron
	MH04g0465800	2.67784	totalintron
	MH04g0465900	4.70308	totalintron
	MH04g0485600	2.88095	totalintron
	MH04g0503700	4.70216	totalintron
	MH04g0518700	3.12665	totalintron
	MH04g0555900	3.91458	totalintron
	MH04g0599700	-2.17275	totalintron
	MH04g0613500	4.51164	totalintron
	MH04g0626400	4.8707	totalintron
	MH04g0642500	1.84224	totalintron
	MH05g0017600	2.47134	totalintron
	MH05g0039300	4.18502	totalintron
	MH05g0050000	4.94838	totalintron
	MH05g0050100	0.27877	totalintron
	MH05g0060700	-0.519228	totalintron
	MH05g0063300	4.39503	totalintron
	MH05g0098700	3.60737	totalintron
	MH05g0105700	8.70834	totalintron
	MH05g0122100	5.40645	totalintron
	MH05g0152000	-2.05646	totalintron
	MH05g0254400	7.18916	totalintron
	MH05g0279000	-1.63306	totalintron
	MH05g0284100	-2.61307	totalintron
	MH05g0351000	4.59708	totalintron
	MH05g0351100	0.273003	totalintron
	MH05g0377000	5.12831	totalintron
	MH05g0413100	1.59744	totalintron
	MH05g0459100	0.0806577	totalintron
	MH05g0460400	5.17601	totalintron
	MH05g0499600	3.55093	totalintron
	MH05g0510200	3.63731	totalintron
	MH06g0042500	2.3942	totalintron
	MH06g0045000	5.11177	totalintron
	MH06g0073600	7.69693	totalintron
	MH06g0073700	2.97323	totalintron
	MH06g0082000	2.49429	totalintron
	MH06g0134300	4.23141	totalintron
	MH06g0236800	-0.536756	totalintron
	MH06g0236900	-1.5769	totalintron
	MH06g0253200	-1.29662	totalintron
	MH06g0337800	1.93695	totalintron
	MH06g0407700	-1.67907	totalintron
	MH06g0410400	-0.560843	totalintron
	MH06g0494100	2.23562	totalintron
	MH06g0510800	3.94177	totalintron
	MH06g0527700	-2.2015	totalintron
	MH06g0529400	5.04271	totalintron
	MH06g0531900	-1.07887	totalintron
	MH06g0579800	3.9524	totalintron
	MH06g0590300	-2.11476	totalintron
	MH06g0693000	0.0447578	totalintron
	MH07g0024700	-2.5457	totalintron
	MH07g0044000	2.64714	totalintron
	MH07g0049500	2.51519	totalintron
	MH07g0077600	-1.84903	totalintron
	MH07g0078300	1.81708	totalintron
	MH07g0196600	-2.37556	totalintron
	MH07g0224500	2.31054	totalintron
	MH07g0226800	-0.533407	totalintron
	MH07g0270700	1.39902	totalintron
	MH07g0307200	-2.48814	totalintron
	MH07g0366700	1.47383	totalintron
	MH07g0397900	10.8494	totalintron
	MH07g0404900	-0.436664	totalintron
	MH07g0405900	-0.727451	totalintron
	MH07g0412300	3.05765	totalintron
	MH07g0499700	-0.486038	totalintron
	MH07g0512500	3.66333	totalintron
	MH07g0513700	-2.21979	totalintron
	MH07g0521500	3.66738	totalintron
	MH07g0528900	4.6972	totalintron
	MH07g0536600	3.81913	totalintron
	MH07g0538300	1.91138	totalintron
	MH07g0546900	5.03229	totalintron
	MH08g0061900	4.84428	totalintron
	MH08g0086700	1.35539	totalintron
	MH08g0090800	3.93814	totalintron
	MH08g0109900	0.886183	totalintron
	MH08g0121800	0.356347	totalintron
	MH08g0123000	-0.102162	totalintron
	MH08g0181900	1.02174	totalintron
	MH08g0182000	0.873986	totalintron
	MH08g0183300	1.72104	totalintron
	MH08g0311300	4.22487	totalintron
	MH08g0313100	-0.120391	totalintron
	MH08g0326700	5.11783	totalintron
	MH08g0337500	2.98027	totalintron
	MH08g0354700	1.03092	totalintron
	MH08g0354800	2.29539	totalintron
	MH08g0442800	7.27405	totalintron
	MH08g0462600	-1.01838	totalintron
	MH08g0488200	4.48619	totalintron
	MH08g0492000	-1.38263	totalintron
	MH08g0529200	3.36725	totalintron
	MH08g0529300	1.62832	totalintron
	MH08g0556000	3.66275	totalintron
	MH09g0023600	-1.08092	totalintron
	MH09g0032000	3.51631	totalintron
	MH09g0045400	4.12696	totalintron
	MH09g0065600	4.34766	totalintron
	MH09g0103600	2.78515	totalintron
	MH09g0103700	4.02942	totalintron
	MH09g0180200	1.50498	totalintron
	MH09g0180300	3.45377	totalintron
	MH09g0199400	4.98079	totalintron
	MH09g0227700	0.719762	totalintron
	MH09g0337700	3.25365	totalintron
	MH09g0377900	2.43983	totalintron
	MH09g0403400	2.81398	totalintron
	MH09g0413200	4.27514	totalintron
	MH09g0470900	-1.54062	totalintron
	MH09g0471000	4.15839	totalintron
	MH10g0015400	2.65182	totalintron
	MH10g0018200	-1.53687	totalintron
	MH10g0030000	-1.52756	totalintron
	MH10g0036900	-0.304355	totalintron
	MH10g0051100	8.85035	totalintron
	MH10g0134300	1.7869	totalintron
	MH10g0199000	4.94213	totalintron
	MH10g0256000	2.48546	totalintron
	MH10g0256100	1.71259	totalintron
	MH10g0268500	2.55022	totalintron
	MH10g0327500	3.26705	totalintron
	MH10g0327700	-1.36436	totalintron
	MH10g0328700	0.281728	totalintron
	MH10g0349500	3.3518	totalintron
	MH10g0350600	2.4488	totalintron
	MH10g0360100	4.66185	totalintron
	MH10g0360200	-0.168066	totalintron
	MH10g0375500	-1.92315	totalintron
	MH10g0398800	5.10043	totalintron
	MH10g0428100	5.35685	totalintron
	MH10g0431300	4.92708	totalintron
	MH10g0431400	6.35161	totalintron
	MH10g0431700	3.99881	totalintron
	MH10g0447600	6.40407	totalintron
	MH11g0031700	-1.529	totalintron
	MH11g0040100	-2.67551	totalintron
	MH11g0044900	0.125453	totalintron
	MH11g0063100	1.04443	totalintron
	MH11g0072800	0.11474	totalintron
	MH11g0089900	-1.6054	totalintron
	MH11g0110300	1.05385	totalintron
	MH11g0110600	-0.754327	totalintron
	MH11g0110700	-0.164343	totalintron
	MH11g0112200	5.89933	totalintron
	MH11g0114600	-0.750404	totalintron
	MH11g0125600	3.56261	totalintron
	MH11g0149700	3.27855	totalintron
	MH11g0194000	0.979791	totalintron
	MH11g0267700	2.56631	totalintron
	MH11g0303400	2.18174	totalintron
	MH11g0342500	3.58958	totalintron
	MH11g0373700	4.76478	totalintron
	MH11g0396500	-2.57233	totalintron
	MH11g0433800	2.15125	totalintron
	MH11g0452800	-2.47517	totalintron
	MH11g0466700	-2.03451	totalintron
	MH11g0519900	2.85722	totalintron
	MH11g0527800	4.27384	totalintron
	MH11g0529900	3.42765	totalintron
	MH11g0530000	4.02186	totalintron
	MH11g0538200	2.45103	totalintron
	MH11g0577600	-0.565374	totalintron
	MH11g0601900	3.25532	totalintron
	MH11g0629300	0.913018	totalintron
	MH11g0633100	0.822869	totalintron
	MH12g0021500	-1.91038	totalintron
	MH12g0042200	4.35947	totalintron
	MH12g0084600	2.0256	totalintron
	MH12g0138700	1.84573	totalintron
	MH12g0180000	2.41701	totalintron
	MH12g0181800	2.24937	totalintron
	MH12g0185400	6.66873	totalintron
	MH12g0189400	2.71318	totalintron
	MH12g0232300	5.80833	totalintron
	MH12g0256500	7.17466	totalintron
	MH12g0313800	3.28353	totalintron
	MH12g0325400	6.71972	totalintron
	MH12g0328100	1.69751	totalintron
	MH12g0374000	1.06339	totalintron
	MH12g0391800	4.76997	totalintron
	MH01g0012200	6.29126	totalnoCopia
	MH01g0037900	-1.7123	totalnoCopia
	MH01g0038000	4.70045	totalnoCopia
	MH01g0218300	4.49199	totalnoCopia
	MH01g0218400	3.2561	totalnoCopia
	MH01g0218500	0.873435	totalnoCopia
	MH01g0038100	2.21282	totalnoCopia
	MH01g0218600	5.52949	totalnoCopia
	MH01g0218700	1.27547	totalnoCopia
	MH01g0218900	3.54944	totalnoCopia
	MH01g0219300	-1.72745	totalnoCopia
	MH01g0220100	-0.589149	totalnoCopia
	MH01g0220200	0.756673	totalnoCopia
	MH01g0038200	4.60923	totalnoCopia
	MH01g0221100	-0.551414	totalnoCopia
	MH01g0221200	0.619498	totalnoCopia
	MH01g0221300	1.12155	totalnoCopia
	MH01g0221400	4.31142	totalnoCopia
	MH01g0221500	4.20993	totalnoCopia
	MH01g0222300	6.42578	totalnoCopia
	MH01g0222600	-0.173111	totalnoCopia
	MH01g0222700	0.583269	totalnoCopia
	MH01g0222900	4.93257	totalnoCopia
	MH01g0223100	2.29773	totalnoCopia
	MH01g0223200	2.17413	totalnoCopia
	MH01g0223400	0.911592	totalnoCopia
	MH01g0012300	2.67421	totalnoCopia
	MH01g0223600	0.626972	totalnoCopia
	MH01g0038300	1.11088	totalnoCopia
	MH01g0223900	2.98848	totalnoCopia
	MH01g0224600	1.17514	totalnoCopia
	MH01g0038400	2.89642	totalnoCopia
	MH01g0038500	4.8969	totalnoCopia
	MH01g0225600	11.8871	totalnoCopia
	MH01g0226000	2.7126	totalnoCopia
	MH01g0226100	2.34146	totalnoCopia
	MH01g0226300	6.77579	totalnoCopia
	MH01g0226400	-0.254004	totalnoCopia
	MH01g0038600	3.09782	totalnoCopia
	MH01g0226500	2.94753	totalnoCopia
	MH01g0226600	1.12878	totalnoCopia
	MH01g0226800	-0.833701	totalnoCopia
	MH01g0227000	5.27048	totalnoCopia
	MH01g0227400	4.61245	totalnoCopia
	MH01g0227500	-0.48158	totalnoCopia
	MH01g0038800	3.12748	totalnoCopia
	MH01g0229100	5.82602	totalnoCopia
	MH01g0239600	4.50663	totalnoCopia
	MH01g0039000	-2.01169	totalnoCopia
	MH01g0239900	1.0322	totalnoCopia
	MH01g0039100	-0.718272	totalnoCopia
	MH01g0240200	4.07403	totalnoCopia
	MH01g0240600	1.383	totalnoCopia
	MH01g0240700	4.72904	totalnoCopia
	MH01g0240800	5.68088	totalnoCopia
	MH01g0241400	1.20256	totalnoCopia
	MH01g0241600	8.38194	totalnoCopia
	MH01g0241900	2.05392	totalnoCopia
	MH01g0242000	5.19817	totalnoCopia
	MH01g0242600	4.1599	totalnoCopia
	MH01g0242700	3.6981	totalnoCopia
	MH01g0243000	4.94481	totalnoCopia
	MH01g0243300	4.13933	totalnoCopia
	MH01g0244400	3.46072	totalnoCopia
	MH01g0244900	0.434892	totalnoCopia
	MH01g0245100	1.62717	totalnoCopia
	MH01g0245300	1.30613	totalnoCopia
	MH01g0249000	6.37264	totalnoCopia
	MH01g0249200	3.7028	totalnoCopia
	MH01g0249300	3.80363	totalnoCopia
	MH01g0249400	-2.46967	totalnoCopia
	MH01g0249800	3.94009	totalnoCopia
	MH01g0250100	2.49131	totalnoCopia
	MH01g0250200	5.08795	totalnoCopia
	MH01g0250300	1.49021	totalnoCopia
	MH01g0250500	4.82745	totalnoCopia
	MH01g0250700	8.72491	totalnoCopia
	MH01g0251400	1.52664	totalnoCopia
	MH01g0251800	-0.87308	totalnoCopia
	MH01g0012500	1.40343	totalnoCopia
	MH01g0040200	-0.410271	totalnoCopia
	MH01g0253500	4.41687	totalnoCopia
	MH01g0253800	0.858498	totalnoCopia
	MH01g0040300	-0.732143	totalnoCopia
	MH01g0254100	4.09912	totalnoCopia
	MH01g0040400	9.10296	totalnoCopia
	MH01g0254200	2.88418	totalnoCopia
	MH01g0254300	2.60365	totalnoCopia
	MH01g0040500	5.44077	totalnoCopia
	MH01g0254400	-2.36547	totalnoCopia
	MH01g0254600	3.46638	totalnoCopia
	MH01g0255000	3.48482	totalnoCopia
	MH01g0040600	0.231211	totalnoCopia
	MH01g0255100	7.33739	totalnoCopia
	MH01g0255200	3.67331	totalnoCopia
	MH01g0255300	3.19276	totalnoCopia
	MH01g0255400	6.12622	totalnoCopia
	MH01g0255700	2.28713	totalnoCopia
	MH01g0040700	5.60274	totalnoCopia
	MH01g0255800	3.54835	totalnoCopia
	MH01g0256100	3.26741	totalnoCopia
	MH01g0256200	1.61075	totalnoCopia
	MH01g0256300	4.39158	totalnoCopia
	MH01g0256400	-1.26479	totalnoCopia
	MH01g0256700	-2.67012	totalnoCopia
	MH01g0257200	0.555473	totalnoCopia
	MH01g0258200	4.43807	totalnoCopia
	MH01g0258300	7.50006	totalnoCopia
	MH01g0258400	-2.49606	totalnoCopia
	MH01g0040900	4.3104	totalnoCopia
	MH01g0258600	5.06563	totalnoCopia
	MH01g0258700	5.2319	totalnoCopia
	MH01g0258800	-1.12336	totalnoCopia
	MH01g0260600	2.82117	totalnoCopia
	MH01g0261900	-1.03819	totalnoCopia
	MH01g0262000	4.84422	totalnoCopia
	MH01g0262100	2.26978	totalnoCopia
	MH01g0262300	4.65996	totalnoCopia
	MH01g0262400	6.39981	totalnoCopia
	MH01g0262500	1.88576	totalnoCopia
	MH01g0262600	5.01657	totalnoCopia
	MH01g0012600	12.0875	totalnoCopia
	MH01g0262800	5.2849	totalnoCopia
	MH01g0263100	3.07915	totalnoCopia
	MH01g0263400	5.7494	totalnoCopia
	MH01g0041600	0.944731	totalnoCopia
	MH01g0041700	2.7866	totalnoCopia
	MH01g0012700	3.68308	totalnoCopia
	MH01g0264700	2.21329	totalnoCopia
	MH01g0264800	-0.880025	totalnoCopia
	MH01g0265000	-1.42744	totalnoCopia
	MH01g0265100	-0.727595	totalnoCopia
	MH01g0265400	-0.875465	totalnoCopia
	MH01g0265700	-1.242	totalnoCopia
	MH01g0041800	0.864454	totalnoCopia
	MH01g0041900	4.15385	totalnoCopia
	MH01g0266800	4.11516	totalnoCopia
	MH01g0267100	-1.4236	totalnoCopia
	MH01g0267200	1.62176	totalnoCopia
	MH01g0042000	4.2662	totalnoCopia
	MH01g0267600	3.68985	totalnoCopia
	MH01g0267700	4.78049	totalnoCopia
	MH01g0268200	1.05763	totalnoCopia
	MH01g0268300	4.15653	totalnoCopia
	MH01g0042100	-0.654872	totalnoCopia
	MH01g0042200	2.51397	totalnoCopia
	MH01g0270300	-1.315	totalnoCopia
	MH01g0271000	-0.28954	totalnoCopia
	MH01g0276300	3.98619	totalnoCopia
	MH01g0276500	3.83342	totalnoCopia
	MH01g0276800	1.47864	totalnoCopia
	MH01g0276900	2.72398	totalnoCopia
	MH01g0277000	2.73622	totalnoCopia
	MH01g0277300	-1.71296	totalnoCopia
	MH01g0277400	3.16142	totalnoCopia
	MH01g0277500	2.02271	totalnoCopia
	MH01g0012800	1.35252	totalnoCopia
	MH01g0277600	1.47908	totalnoCopia
	MH01g0043100	-1.35797	totalnoCopia
	MH01g0278700	-2.55021	totalnoCopia
	MH01g0278800	-1.08707	totalnoCopia
	MH01g0279500	6.29918	totalnoCopia
	MH01g0279600	6.97381	totalnoCopia
	MH01g0279800	6.72679	totalnoCopia
	MH01g0280000	-1.57585	totalnoCopia
	MH01g0280200	4.68939	totalnoCopia
	MH01g0280700	-0.222106	totalnoCopia
	MH01g0043300	4.50532	totalnoCopia
	MH01g0043400	2.56668	totalnoCopia
	MH01g0283800	4.32828	totalnoCopia
	MH01g0284200	1.50903	totalnoCopia
	MH01g0284300	0.589313	totalnoCopia
	MH01g0284400	3.93039	totalnoCopia
	MH01g0043600	4.06881	totalnoCopia
	MH01g0285000	1.06137	totalnoCopia
	MH01g0043700	3.28011	totalnoCopia
	MH01g0285300	3.52722	totalnoCopia
	MH01g0285800	-2.58349	totalnoCopia
	MH01g0286700	2.15864	totalnoCopia
	MH01g0286800	1.67209	totalnoCopia
	MH01g0287300	1.58017	totalnoCopia
	MH01g0044100	1.11383	totalnoCopia
	MH01g0287500	3.74992	totalnoCopia
	MH01g0287600	3.89999	totalnoCopia
	MH01g0287800	0.474524	totalnoCopia
	MH01g0287900	4.13165	totalnoCopia
	MH01g0288000	5.1351	totalnoCopia
	MH01g0288300	1.16167	totalnoCopia
	MH01g0044200	-0.734333	totalnoCopia
	MH01g0288500	2.95259	totalnoCopia
	MH01g0288800	6.45607	totalnoCopia
	MH01g0288900	-2.52263	totalnoCopia
	MH01g0289300	-1.5816	totalnoCopia
	MH01g0289700	4.62763	totalnoCopia
	MH01g0289800	3.58895	totalnoCopia
	MH01g0289900	5.13176	totalnoCopia
	MH01g0290300	3.59492	totalnoCopia
	MH01g0290500	4.80569	totalnoCopia
	MH01g0290600	6.34998	totalnoCopia
	MH01g0044300	-0.404309	totalnoCopia
	MH01g0012900	6.5398	totalnoCopia
	MH01g0291400	3.94644	totalnoCopia
	MH01g0044400	5.83506	totalnoCopia
	MH01g0291600	0.428292	totalnoCopia
	MH01g0291700	0.867177	totalnoCopia
	MH01g0291800	-0.767005	totalnoCopia
	MH01g0292100	-0.504065	totalnoCopia
	MH01g0292200	1.0702	totalnoCopia
	MH01g0292400	7.01991	totalnoCopia
	MH01g0044500	4.08861	totalnoCopia
	MH01g0044600	5.73353	totalnoCopia
	MH01g0293000	4.57928	totalnoCopia
	MH01g0044800	-2.04006	totalnoCopia
	MH01g0294400	2.65918	totalnoCopia
	MH01g0294500	2.3582	totalnoCopia
	MH01g0044900	6.18928	totalnoCopia
	MH01g0294700	3.26582	totalnoCopia
	MH01g0294800	4.48771	totalnoCopia
	MH01g0295700	3.15744	totalnoCopia
	MH01g0295800	1.14018	totalnoCopia
	MH01g0296000	3.76551	totalnoCopia
	MH01g0296100	2.4226	totalnoCopia
	MH01g0296200	0.922578	totalnoCopia
	MH01g0296700	1.34611	totalnoCopia
	MH01g0045000	-2.52666	totalnoCopia
	MH01g0013000	3.02005	totalnoCopia
	MH01g0298800	2.26613	totalnoCopia
	MH01g0299000	0.793047	totalnoCopia
	MH01g0299900	4.32342	totalnoCopia
	MH01g0300000	4.62885	totalnoCopia
	MH01g0045100	1.97899	totalnoCopia
	MH01g0300400	5.15968	totalnoCopia
	MH01g0300600	4.14945	totalnoCopia
	MH01g0300900	5.01093	totalnoCopia
	MH01g0301100	4.91867	totalnoCopia
	MH01g0301200	2.97018	totalnoCopia
	MH01g0301800	0.0670329	totalnoCopia
	MH01g0302200	2.20101	totalnoCopia
	MH01g0302400	0.883613	totalnoCopia
	MH01g0302500	6.47885	totalnoCopia
	MH01g0303000	4.30577	totalnoCopia
	MH01g0303600	4.93998	totalnoCopia
	MH01g0045300	-2.10317	totalnoCopia
	MH01g0303700	0.439272	totalnoCopia
	MH01g0303900	4.16465	totalnoCopia
	MH01g0304200	-1.37239	totalnoCopia
	MH01g0304800	1.51532	totalnoCopia
	MH01g0304900	-1.6054	totalnoCopia
	MH01g0305000	-0.388497	totalnoCopia
	MH01g0305100	-0.39918	totalnoCopia
	MH01g0305300	5.2699	totalnoCopia
	MH01g0045500	-2.17005	totalnoCopia
	MH01g0045600	3.84546	totalnoCopia
	MH01g0305800	-1.03036	totalnoCopia
	MH01g0306000	-0.0301448	totalnoCopia
	MH01g0307100	3.98934	totalnoCopia
	MH01g0307300	3.75056	totalnoCopia
	MH01g0307400	3.10568	totalnoCopia
	MH01g0307500	-2.04006	totalnoCopia
	MH01g0045800	3.70079	totalnoCopia
	MH01g0308400	3.81887	totalnoCopia
	MH01g0308600	1.65613	totalnoCopia
	MH01g0309000	4.99929	totalnoCopia
	MH01g0309200	4.13922	totalnoCopia
	MH01g0309600	3.48082	totalnoCopia
	MH01g0309700	2.59279	totalnoCopia
	MH01g0013200	4.13435	totalnoCopia
	MH01g0045900	3.52848	totalnoCopia
	MH01g0311200	1.74838	totalnoCopia
	MH01g0046000	4.43277	totalnoCopia
	MH01g0313100	4.46383	totalnoCopia
	MH01g0314200	3.12203	totalnoCopia
	MH01g0314900	3.30326	totalnoCopia
	MH01g0315200	4.4212	totalnoCopia
	MH01g0315700	5.47536	totalnoCopia
	MH01g0315800	5.96791	totalnoCopia
	MH01g0315900	2.23438	totalnoCopia
	MH01g0316100	1.45041	totalnoCopia
	MH01g0046400	8.1278	totalnoCopia
	MH01g0316600	3.22006	totalnoCopia
	MH01g0013300	-1.21822	totalnoCopia
	MH01g0046500	2.74342	totalnoCopia
	MH01g0317200	-2.59561	totalnoCopia
	MH01g0317500	-1.04123	totalnoCopia
	MH01g0046600	7.58426	totalnoCopia
	MH01g0046700	7.42447	totalnoCopia
	MH01g0318400	2.45074	totalnoCopia
	MH01g0319400	4.62974	totalnoCopia
	MH01g0046800	2.93584	totalnoCopia
	MH01g0046900	4.37671	totalnoCopia
	MH01g0321100	2.74074	totalnoCopia
	MH01g0321400	2.2754	totalnoCopia
	MH01g0321600	4.64834	totalnoCopia
	MH01g0047200	0.20285	totalnoCopia
	MH01g0322800	0.677901	totalnoCopia
	MH01g0323300	4.05234	totalnoCopia
	MH01g0013400	3.83949	totalnoCopia
	MH01g0047400	0.343487	totalnoCopia
	MH01g0324000	2.06305	totalnoCopia
	MH01g0047500	2.84889	totalnoCopia
	MH01g0324100	3.86179	totalnoCopia
	MH01g0324200	3.94788	totalnoCopia
	MH01g0324300	1.30147	totalnoCopia
	MH01g0324400	4.05597	totalnoCopia
	MH01g0326600	1.76	totalnoCopia
	MH01g0047600	2.66195	totalnoCopia
	MH01g0047700	4.93444	totalnoCopia
	MH01g0327700	3.17009	totalnoCopia
	MH01g0328200	3.04051	totalnoCopia
	MH01g0328300	0.635615	totalnoCopia
	MH01g0328500	5.14103	totalnoCopia
	MH01g0013500	5.37054	totalnoCopia
	MH01g0341700	5.4207	totalnoCopia
	MH01g0342200	3.17456	totalnoCopia
	MH01g0048600	-0.64889	totalnoCopia
	MH01g0344700	5.68091	totalnoCopia
	MH01g0344800	0.387186	totalnoCopia
	MH01g0049000	2.48608	totalnoCopia
	MH01g0049100	-2.41577	totalnoCopia
	MH01g0346700	4.15673	totalnoCopia
	MH01g0347000	0.0762854	totalnoCopia
	MH01g0347100	1.68895	totalnoCopia
	MH01g0347200	-1.79837	totalnoCopia
	MH01g0357500	3.21238	totalnoCopia
	MH01g0357600	0.535904	totalnoCopia
	MH01g0049200	3.77013	totalnoCopia
	MH01g0357900	-0.376813	totalnoCopia
	MH01g0358000	4.09346	totalnoCopia
	MH01g0358300	6.04672	totalnoCopia
	MH01g0358400	10.946	totalnoCopia
	MH01g0049300	5.40241	totalnoCopia
	MH01g0013600	0.88038	totalnoCopia
	MH01g0359100	5.15935	totalnoCopia
	MH01g0359400	4.45074	totalnoCopia
	MH01g0359500	-0.407147	totalnoCopia
	MH01g0359900	-2.47193	totalnoCopia
	MH01g0360000	-2.51269	totalnoCopia
	MH01g0360400	5.9732	totalnoCopia
	MH01g0360500	-0.0435924	totalnoCopia
	MH01g0360600	-1.7562	totalnoCopia
	MH01g0049400	1.39857	totalnoCopia
	MH01g0361700	3.44046	totalnoCopia
	MH01g0363000	1.94148	totalnoCopia
	MH01g0363100	5.60711	totalnoCopia
	MH01g0363200	0.689943	totalnoCopia
	MH01g0363300	5.94878	totalnoCopia
	MH01g0363500	-0.0278706	totalnoCopia
	MH01g0363600	2.73622	totalnoCopia
	MH01g0364100	1.85742	totalnoCopia
	MH01g0364200	-1.63683	totalnoCopia
	MH01g0364300	3.29548	totalnoCopia
	MH01g0364500	3.98615	totalnoCopia
	MH01g0049800	5.30559	totalnoCopia
	MH01g0364800	4.02114	totalnoCopia
	MH01g0364900	5.03157	totalnoCopia
	MH01g0365100	6.29941	totalnoCopia
	MH01g0365200	5.65002	totalnoCopia
	MH01g0365300	4.02821	totalnoCopia
	MH01g0049900	1.72465	totalnoCopia
	MH01g0367000	5.85495	totalnoCopia
	MH01g0050000	2.53096	totalnoCopia
	MH01g0370100	0.989975	totalnoCopia
	MH01g0050200	1.00113	totalnoCopia
	MH01g0370600	6.26944	totalnoCopia
	MH01g0370700	2.31249	totalnoCopia
	MH01g0050300	6.69068	totalnoCopia
	MH01g0371000	3.54065	totalnoCopia
	MH01g0050400	-0.491527	totalnoCopia
	MH01g0371100	5.53194	totalnoCopia
	MH01g0050500	-1.16962	totalnoCopia
	MH01g0371200	5.12483	totalnoCopia
	MH01g0371300	3.26466	totalnoCopia
	MH01g0371500	3.36906	totalnoCopia
	MH01g0371600	4.66264	totalnoCopia
	MH01g0371700	4.80916	totalnoCopia
	MH01g0371800	4.17453	totalnoCopia
	MH01g0372000	6.07396	totalnoCopia
	MH01g0050600	7.86469	totalnoCopia
	MH01g0372200	-0.314175	totalnoCopia
	MH01g0372300	1.71398	totalnoCopia
	MH01g0372500	4.33203	totalnoCopia
	MH01g0050700	-2.00358	totalnoCopia
	MH01g0372600	2.78016	totalnoCopia
	MH01g0372700	-0.580252	totalnoCopia
	MH01g0372900	0.0295872	totalnoCopia
	MH01g0373200	4.77648	totalnoCopia
	MH01g0013800	3.42326	totalnoCopia
	MH01g0373300	3.46142	totalnoCopia
	MH01g0050800	-1.09613	totalnoCopia
	MH01g0374200	4.64822	totalnoCopia
	MH01g0374400	4.8948	totalnoCopia
	MH01g0374500	4.50288	totalnoCopia
	MH01g0374600	2.09139	totalnoCopia
	MH01g0374700	4.54762	totalnoCopia
	MH01g0374800	4.04873	totalnoCopia
	MH01g0374900	-1.52432	totalnoCopia
	MH01g0375000	2.7086	totalnoCopia
	MH01g0051100	0.836175	totalnoCopia
	MH01g0375100	2.10992	totalnoCopia
	MH01g0375200	0.352081	totalnoCopia
	MH01g0013900	7.54774	totalnoCopia
	MH01g0376400	2.48292	totalnoCopia
	MH01g0376500	5.72159	totalnoCopia
	MH01g0376600	3.71498	totalnoCopia
	MH01g0377800	-2.41818	totalnoCopia
	MH01g0378000	4.44416	totalnoCopia
	MH01g0378500	-0.609673	totalnoCopia
	MH01g0378600	-1.93072	totalnoCopia
	MH01g0379000	1.58506	totalnoCopia
	MH01g0379100	1.49192	totalnoCopia
	MH01g0051300	-0.492525	totalnoCopia
	MH01g0379900	3.7248	totalnoCopia
	MH01g0380200	-1.90152	totalnoCopia
	MH01g0380400	4.43305	totalnoCopia
	MH01g0381900	3.82522	totalnoCopia
	MH01g0051700	-1.32142	totalnoCopia
	MH01g0051800	5.92715	totalnoCopia
	MH01g0383000	3.94281	totalnoCopia
	MH01g0051900	-1.74559	totalnoCopia
	MH01g0383100	2.9674	totalnoCopia
	MH01g0383200	5.33188	totalnoCopia
	MH01g0383300	3.83511	totalnoCopia
	MH01g0052000	-0.895293	totalnoCopia
	MH01g0384600	1.79296	totalnoCopia
	MH01g0385000	4.15877	totalnoCopia
	MH01g0385100	3.09285	totalnoCopia
	MH01g0052100	-0.607335	totalnoCopia
	MH01g0052200	0.234354	totalnoCopia
	MH01g0386000	6.35642	totalnoCopia
	MH01g0052400	0.0887115	totalnoCopia
	MH01g0387000	3.68459	totalnoCopia
	MH01g0052500	3.93396	totalnoCopia
	MH01g0052600	0.620727	totalnoCopia
	MH01g0388100	4.07331	totalnoCopia
	MH01g0388200	5.51114	totalnoCopia
	MH01g0388300	4.85832	totalnoCopia
	MH01g0388400	1.42069	totalnoCopia
	MH01g0388700	-1.26213	totalnoCopia
	MH01g0388800	2.72006	totalnoCopia
	MH01g0388900	3.75275	totalnoCopia
	MH01g0389200	2.30589	totalnoCopia
	MH01g0389400	6.14273	totalnoCopia
	MH01g0390200	-0.426094	totalnoCopia
	MH01g0390300	4.78618	totalnoCopia
	MH01g0390400	3.22562	totalnoCopia
	MH01g0390900	0.3245	totalnoCopia
	MH01g0391000	1.12436	totalnoCopia
	MH01g0391100	-0.40255	totalnoCopia
	MH01g0391200	3.1459	totalnoCopia
	MH01g0391300	2.83225	totalnoCopia
	MH01g0392100	0.642276	totalnoCopia
	MH01g0392200	-0.61597	totalnoCopia
	MH01g0392300	1.28815	totalnoCopia
	MH01g0392400	4.20536	totalnoCopia
	MH01g0392500	2.06651	totalnoCopia
	MH01g0392600	5.07428	totalnoCopia
	MH01g0393400	3.35041	totalnoCopia
	MH01g0393500	0.54097	totalnoCopia
	MH01g0393600	2.51808	totalnoCopia
	MH01g0393700	3.52411	totalnoCopia
	MH01g0394100	-1.47788	totalnoCopia
	MH01g0395000	1.97614	totalnoCopia
	MH01g0395100	-1.67619	totalnoCopia
	MH01g0054100	0.288087	totalnoCopia
	MH01g0395400	2.02142	totalnoCopia
	MH01g0054200	0.886636	totalnoCopia
	MH01g0054400	1.58231	totalnoCopia
	MH01g0397900	4.26222	totalnoCopia
	MH01g0014100	-2.37744	totalnoCopia
	MH01g0398100	-2.68885	totalnoCopia
	MH01g0054500	-0.765879	totalnoCopia
	MH01g0054600	-0.320137	totalnoCopia
	MH01g0400100	5.75153	totalnoCopia
	MH01g0054700	3.38041	totalnoCopia
	MH01g0400500	3.32611	totalnoCopia
	MH01g0401300	5.63481	totalnoCopia
	MH01g0401400	3.16113	totalnoCopia
	MH01g0401500	4.7222	totalnoCopia
	MH01g0402000	3.02135	totalnoCopia
	MH01g0055000	0.268051	totalnoCopia
	MH01g0403000	3.08959	totalnoCopia
	MH01g0403100	4.16167	totalnoCopia
	MH01g0403200	4.54664	totalnoCopia
	MH01g0403600	0.107045	totalnoCopia
	MH01g0055100	6.36977	totalnoCopia
	MH01g0404600	2.11835	totalnoCopia
	MH01g0404700	2.73913	totalnoCopia
	MH01g0055300	4.1695	totalnoCopia
	MH01g0404800	2.85415	totalnoCopia
	MH01g0055400	5.17457	totalnoCopia
	MH01g0405600	3.19155	totalnoCopia
	MH01g0405700	3.50339	totalnoCopia
	MH01g0406300	3.25427	totalnoCopia
	MH01g0406400	2.10372	totalnoCopia
	MH01g0406800	2.9337	totalnoCopia
	MH01g0407100	0.38798	totalnoCopia
	MH01g0407700	3.35633	totalnoCopia
	MH01g0408300	-0.704157	totalnoCopia
	MH01g0408500	-0.592038	totalnoCopia
	MH01g0408700	1.13914	totalnoCopia
	MH01g0408800	3.4541	totalnoCopia
	MH01g0409000	2.49113	totalnoCopia
	MH01g0409100	3.47751	totalnoCopia
	MH01g0055800	-1.7136	totalnoCopia
	MH01g0409200	-1.98236	totalnoCopia
	MH01g0409300	1.79176	totalnoCopia
	MH01g0409400	2.70874	totalnoCopia
	MH01g0409600	-1.83322	totalnoCopia
	MH01g0014300	4.05528	totalnoCopia
	MH01g0409700	1.96179	totalnoCopia
	MH01g0409800	-0.952456	totalnoCopia
	MH01g0411000	1.39118	totalnoCopia
	MH01g0411100	1.3545	totalnoCopia
	MH01g0411300	0.0157259	totalnoCopia
	MH01g0411700	3.90946	totalnoCopia
	MH01g0412000	4.57037	totalnoCopia
	MH01g0412100	2.65831	totalnoCopia
	MH01g0056000	2.30686	totalnoCopia
	MH01g0412300	5.24677	totalnoCopia
	MH01g0412400	-0.133614	totalnoCopia
	MH01g0412600	5.6729	totalnoCopia
	MH01g0412700	5.85091	totalnoCopia
	MH01g0412800	2.90504	totalnoCopia
	MH01g0412900	8.44623	totalnoCopia
	MH01g0056100	6.9932	totalnoCopia
	MH01g0413100	-1.62617	totalnoCopia
	MH01g0056200	0.192358	totalnoCopia
	MH01g0413800	3.55769	totalnoCopia
	MH01g0413900	2.81638	totalnoCopia
	MH01g0414600	3.35664	totalnoCopia
	MH01g0414800	-0.972764	totalnoCopia
	MH01g0414900	3.14611	totalnoCopia
	MH01g0415000	6.39257	totalnoCopia
	MH01g0415100	1.15231	totalnoCopia
	MH01g0415400	1.6897	totalnoCopia
	MH01g0415500	-0.692457	totalnoCopia
	MH01g0415900	2.58015	totalnoCopia
	MH01g0416100	3.64708	totalnoCopia
	MH01g0416200	4.34469	totalnoCopia
	MH01g0416600	-1.91941	totalnoCopia
	MH01g0416900	0.655279	totalnoCopia
	MH01g0056400	0.37128	totalnoCopia
	MH01g0418400	1.43356	totalnoCopia
	MH01g0418500	3.55766	totalnoCopia
	MH01g0418600	4.2177	totalnoCopia
	MH01g0418800	0.758124	totalnoCopia
	MH01g0418900	0.653675	totalnoCopia
	MH01g0419000	4.25403	totalnoCopia
	MH01g0419300	-0.216535	totalnoCopia
	MH01g0419400	5.87436	totalnoCopia
	MH01g0419800	5.35218	totalnoCopia
	MH01g0419900	-2.71515	totalnoCopia
	MH01g0420300	1.80571	totalnoCopia
	MH01g0420500	-1.58236	totalnoCopia
	MH01g0420600	0.059106	totalnoCopia
	MH01g0420700	3.48047	totalnoCopia
	MH01g0421500	0.90909	totalnoCopia
	MH01g0421600	3.99292	totalnoCopia
	MH01g0421700	4.70968	totalnoCopia
	MH01g0421800	3.17115	totalnoCopia
	MH01g0421900	5.70358	totalnoCopia
	MH01g0422000	2.51498	totalnoCopia
	MH01g0056500	4.23675	totalnoCopia
	MH01g0422200	4.90355	totalnoCopia
	MH01g0422300	3.83117	totalnoCopia
	MH01g0422400	3.53753	totalnoCopia
	MH01g0422500	2.81433	totalnoCopia
	MH01g0422700	4.04194	totalnoCopia
	MH01g0422800	8.34245	totalnoCopia
	MH01g0422900	9.69054	totalnoCopia
	MH01g0423000	8.695	totalnoCopia
	MH01g0423200	5.08419	totalnoCopia
	MH01g0423400	4.82977	totalnoCopia
	MH01g0423500	-1.78583	totalnoCopia
	MH01g0423700	2.32538	totalnoCopia
	MH01g0423800	3.45381	totalnoCopia
	MH01g0056600	5.4994	totalnoCopia
	MH01g0425100	5.90827	totalnoCopia
	MH01g0425200	5.53312	totalnoCopia
	MH01g0010000	5.31378	totalnoCopia
	MH01g0426600	6.29938	totalnoCopia
	MH01g0056900	2.8716	totalnoCopia
	MH01g0428000	3.47234	totalnoCopia
	MH01g0428100	3.43884	totalnoCopia
	MH01g0428200	-2.6713	totalnoCopia
	MH01g0428300	-0.405318	totalnoCopia
	MH01g0428400	4.22588	totalnoCopia
	MH01g0428600	4.91739	totalnoCopia
	MH01g0057000	3.06246	totalnoCopia
	MH01g0014400	4.16463	totalnoCopia
	MH01g0429100	-2.26084	totalnoCopia
	MH01g0429500	3.45977	totalnoCopia
	MH01g0429600	-0.0848937	totalnoCopia
	MH01g0430000	2.639	totalnoCopia
	MH01g0057100	2.70387	totalnoCopia
	MH01g0430500	3.56842	totalnoCopia
	MH01g0430600	6.75535	totalnoCopia
	MH01g0057200	5.34074	totalnoCopia
	MH01g0430900	2.11039	totalnoCopia
	MH01g0057300	3.5235	totalnoCopia
	MH01g0057400	3.50626	totalnoCopia
	MH01g0442600	1.8895	totalnoCopia
	MH01g0443000	4.73554	totalnoCopia
	MH01g0443100	5.41728	totalnoCopia
	MH01g0057500	3.26299	totalnoCopia
	MH01g0443500	6.10688	totalnoCopia
	MH01g0443600	1.84431	totalnoCopia
	MH01g0444300	2.06098	totalnoCopia
	MH01g0444400	3.51748	totalnoCopia
	MH01g0444500	3.14984	totalnoCopia
	MH01g0057600	5.27629	totalnoCopia
	MH01g0445000	3.21194	totalnoCopia
	MH01g0445100	1.51023	totalnoCopia
	MH01g0445300	1.72205	totalnoCopia
	MH01g0445400	-1.10615	totalnoCopia
	MH01g0445500	5.47153	totalnoCopia
	MH01g0445800	4.82608	totalnoCopia
	MH01g0445900	5.6038	totalnoCopia
	MH01g0446700	4.29608	totalnoCopia
	MH01g0447200	6.34419	totalnoCopia
	MH01g0447300	1.37802	totalnoCopia
	MH01g0447400	-0.317909	totalnoCopia
	MH01g0447500	1.91074	totalnoCopia
	MH01g0447800	2.40109	totalnoCopia
	MH01g0448000	3.63394	totalnoCopia
	MH01g0448100	0.243121	totalnoCopia
	MH01g0448200	4.70965	totalnoCopia
	MH01g0448400	3.43725	totalnoCopia
	MH01g0448600	4.16356	totalnoCopia
	MH01g0448700	7.25712	totalnoCopia
	MH01g0449000	3.85655	totalnoCopia
	MH01g0449100	1.41772	totalnoCopia
	MH01g0449200	6.66416	totalnoCopia
	MH01g0449300	4.4181	totalnoCopia
	MH01g0449400	2.28471	totalnoCopia
	MH01g0449500	5.32405	totalnoCopia
	MH01g0449600	4.58834	totalnoCopia
	MH01g0449700	0.726805	totalnoCopia
	MH01g0449800	7.00723	totalnoCopia
	MH01g0449900	2.08194	totalnoCopia
	MH01g0450000	2.48837	totalnoCopia
	MH01g0451200	2.18417	totalnoCopia
	MH01g0451400	4.03685	totalnoCopia
	MH01g0451500	4.30313	totalnoCopia
	MH01g0451700	2.76418	totalnoCopia
	MH01g0453500	1.49878	totalnoCopia
	MH01g0453800	1.79103	totalnoCopia
	MH01g0454100	3.84158	totalnoCopia
	MH01g0057900	3.35892	totalnoCopia
	MH01g0454300	4.35752	totalnoCopia
	MH01g0014500	3.05087	totalnoCopia
	MH01g0454500	3.03231	totalnoCopia
	MH01g0454600	3.65013	totalnoCopia
	MH01g0058100	4.07743	totalnoCopia
	MH01g0456000	0.447907	totalnoCopia
	MH01g0456200	-2.25944	totalnoCopia
	MH01g0456700	3.88231	totalnoCopia
	MH01g0456800	1.08627	totalnoCopia
	MH01g0456900	2.2288	totalnoCopia
	MH01g0457000	4.99882	totalnoCopia
	MH01g0457200	3.22472	totalnoCopia
	MH01g0457300	0.985107	totalnoCopia
	MH01g0458400	-1.43532	totalnoCopia
	MH01g0458600	4.69827	totalnoCopia
	MH01g0058600	5.67188	totalnoCopia
	MH01g0458700	-0.212105	totalnoCopia
	MH01g0458800	-1.63368	totalnoCopia
	MH01g0459500	-0.693633	totalnoCopia
	MH01g0459600	-0.377973	totalnoCopia
	MH01g0459800	3.35149	totalnoCopia
	MH01g0058700	6.90693	totalnoCopia
	MH01g0459900	0.0748068	totalnoCopia
	MH01g0460000	3.63771	totalnoCopia
	MH01g0058800	3.8347	totalnoCopia
	MH01g0460100	-0.880362	totalnoCopia
	MH01g0460200	-0.203125	totalnoCopia
	MH01g0460500	5.2113	totalnoCopia
	MH01g0460600	4.21129	totalnoCopia
	MH01g0460700	4.29072	totalnoCopia
	MH01g0460800	2.35409	totalnoCopia
	MH01g0460900	3.02326	totalnoCopia
	MH01g0461100	11.475	totalnoCopia
	MH01g0461200	-1.35538	totalnoCopia
	MH01g0058900	0.178517	totalnoCopia
	MH01g0461300	2.10282	totalnoCopia
	MH01g0461800	-1.37442	totalnoCopia
	MH01g0461900	-0.14066	totalnoCopia
	MH01g0059000	3.14026	totalnoCopia
	MH01g0462800	4.54537	totalnoCopia
	MH01g0462900	3.56271	totalnoCopia
	MH01g0463000	-2.20868	totalnoCopia
	MH01g0463100	0.352363	totalnoCopia
	MH01g0463400	5.00469	totalnoCopia
	MH01g0463600	4.64897	totalnoCopia
	MH01g0463800	-0.63405	totalnoCopia
	MH01g0059200	3.51658	totalnoCopia
	MH01g0464000	4.14844	totalnoCopia
	MH01g0464100	-0.831042	totalnoCopia
	MH01g0464200	0.182146	totalnoCopia
	MH01g0464400	-1.45737	totalnoCopia
	MH01g0464600	-1.28689	totalnoCopia
	MH01g0464800	0.922084	totalnoCopia
	MH01g0466100	-1.57055	totalnoCopia
	MH01g0466200	0.801862	totalnoCopia
	MH01g0466600	3.43851	totalnoCopia
	MH01g0059300	-0.179992	totalnoCopia
	MH01g0466800	0.584491	totalnoCopia
	MH01g0059400	0.391713	totalnoCopia
	MH01g0466900	0.79318	totalnoCopia
	MH01g0467000	3.97122	totalnoCopia
	MH01g0467100	0.542585	totalnoCopia
	MH01g0467200	-1.48076	totalnoCopia
	MH01g0467300	1.80682	totalnoCopia
	MH01g0467400	2.68802	totalnoCopia
	MH01g0467500	1.88497	totalnoCopia
	MH01g0467700	-1.67696	totalnoCopia
	MH01g0467800	2.61083	totalnoCopia
	MH01g0467900	3.91152	totalnoCopia
	MH01g0468000	2.87446	totalnoCopia
	MH01g0468100	-2.27011	totalnoCopia
	MH01g0059500	-0.569907	totalnoCopia
	MH01g0469000	-1.83717	totalnoCopia
	MH01g0469100	2.99907	totalnoCopia
	MH01g0469400	-1.05052	totalnoCopia
	MH01g0469500	-2.53773	totalnoCopia
	MH01g0469600	3.5645	totalnoCopia
	MH01g0469700	3.02737	totalnoCopia
	MH01g0469800	5.00982	totalnoCopia
	MH01g0469900	2.60171	totalnoCopia
	MH01g0470000	4.31489	totalnoCopia
	MH01g0059600	2.74087	totalnoCopia
	MH01g0471300	1.70929	totalnoCopia
	MH01g0471500	2.67575	totalnoCopia
	MH01g0471700	5.80438	totalnoCopia
	MH01g0471900	3.15929	totalnoCopia
	MH01g0472000	4.16636	totalnoCopia
	MH01g0472100	4.70483	totalnoCopia
	MH01g0472200	4.08578	totalnoCopia
	MH01g0472300	3.50578	totalnoCopia
	MH01g0472400	1.48426	totalnoCopia
	MH01g0472600	5.01355	totalnoCopia
	MH01g0472800	4.37714	totalnoCopia
	MH01g0060000	-2.62557	totalnoCopia
	MH01g0473700	2.38256	totalnoCopia
	MH01g0473800	1.86315	totalnoCopia
	MH01g0473900	3.89471	totalnoCopia
	MH01g0474200	5.47262	totalnoCopia
	MH01g0474500	0.548289	totalnoCopia
	MH01g0474600	4.51267	totalnoCopia
	MH01g0474700	-0.525285	totalnoCopia
	MH01g0475000	2.60787	totalnoCopia
	MH01g0475100	3.63469	totalnoCopia
	MH01g0475300	3.14201	totalnoCopia
	MH01g0475600	-1.8696	totalnoCopia
	MH01g0475800	3.99105	totalnoCopia
	MH01g0475900	-1.24917	totalnoCopia
	MH01g0476100	-0.997449	totalnoCopia
	MH01g0476200	3.86594	totalnoCopia
	MH01g0476600	0.328457	totalnoCopia
	MH01g0476700	4.17802	totalnoCopia
	MH01g0476800	4.61305	totalnoCopia
	MH01g0477000	4.69658	totalnoCopia
	MH01g0477200	1.9185	totalnoCopia
	MH01g0477300	3.50863	totalnoCopia
	MH01g0477400	4.90807	totalnoCopia
	MH01g0477500	5.17882	totalnoCopia
	MH01g0477600	0.983926	totalnoCopia
	MH01g0478200	4.67978	totalnoCopia
	MH01g0478400	3.45163	totalnoCopia
	MH01g0478500	4.14467	totalnoCopia
	MH01g0478600	3.99076	totalnoCopia
	MH01g0478700	-0.570953	totalnoCopia
	MH01g0478900	1.36016	totalnoCopia
	MH01g0479000	5.47683	totalnoCopia
	MH01g0060500	-2.53231	totalnoCopia
	MH01g0479200	5.59336	totalnoCopia
	MH01g0014800	-1.37893	totalnoCopia
	MH01g0479300	3.28302	totalnoCopia
	MH01g0479400	3.23654	totalnoCopia
	MH01g0479500	6.18495	totalnoCopia
	MH01g0479600	6.05272	totalnoCopia
	MH01g0479700	3.9057	totalnoCopia
	MH01g0479900	4.91087	totalnoCopia
	MH01g0480000	2.05516	totalnoCopia
	MH01g0480100	6.21604	totalnoCopia
	MH01g0480200	4.14201	totalnoCopia
	MH01g0480400	4.38123	totalnoCopia
	MH01g0481400	3.30671	totalnoCopia
	MH01g0060800	5.30658	totalnoCopia
	MH01g0481500	-2.20675	totalnoCopia
	MH01g0481700	3.68126	totalnoCopia
	MH01g0481900	3.23201	totalnoCopia
	MH01g0482000	1.24785	totalnoCopia
	MH01g0482400	-0.58281	totalnoCopia
	MH01g0482500	1.28863	totalnoCopia
	MH01g0482700	1.26391	totalnoCopia
	MH01g0482800	4.28491	totalnoCopia
	MH01g0482900	-1.38176	totalnoCopia
	MH01g0483000	2.41769	totalnoCopia
	MH01g0483100	4.70984	totalnoCopia
	MH01g0483200	4.57388	totalnoCopia
	MH01g0061100	0.992101	totalnoCopia
	MH01g0483300	3.9383	totalnoCopia
	MH01g0483400	5.36243	totalnoCopia
	MH01g0483600	5.59293	totalnoCopia
	MH01g0483700	4.31849	totalnoCopia
	MH01g0483900	-0.928435	totalnoCopia
	MH01g0061300	-1.77987	totalnoCopia
	MH01g0484500	1.41676	totalnoCopia
	MH01g0061500	-1.04706	totalnoCopia
	MH01g0484800	4.69311	totalnoCopia
	MH01g0485100	1.03269	totalnoCopia
	MH01g0485200	4.76207	totalnoCopia
	MH01g0485300	-2.73175	totalnoCopia
	MH01g0485500	-2.33672	totalnoCopia
	MH01g0061600	-0.965424	totalnoCopia
	MH01g0485600	6.75065	totalnoCopia
	MH01g0014900	0.160481	totalnoCopia
	MH01g0485900	-0.313176	totalnoCopia
	MH01g0486000	4.42748	totalnoCopia
	MH01g0010400	-2.42211	totalnoCopia
	MH01g0486100	-0.0185448	totalnoCopia
	MH01g0486300	-2.65085	totalnoCopia
	MH01g0486500	2.06768	totalnoCopia
	MH01g0061700	3.94644	totalnoCopia
	MH01g0486900	4.53244	totalnoCopia
	MH01g0487000	5.08491	totalnoCopia
	MH01g0487100	1.18691	totalnoCopia
	MH01g0487200	0.582826	totalnoCopia
	MH01g0487400	4.59031	totalnoCopia
	MH01g0487600	1.02213	totalnoCopia
	MH01g0487700	4.24637	totalnoCopia
	MH01g0061800	2.48531	totalnoCopia
	MH01g0487800	1.03831	totalnoCopia
	MH01g0062000	6.80391	totalnoCopia
	MH01g0487900	0.776609	totalnoCopia
	MH01g0488200	3.61052	totalnoCopia
	MH01g0488400	2.59943	totalnoCopia
	MH01g0488500	-1.024	totalnoCopia
	MH01g0488600	5.10155	totalnoCopia
	MH01g0488800	-0.297525	totalnoCopia
	MH01g0488900	7.01203	totalnoCopia
	MH01g0489000	-2.50144	totalnoCopia
	MH01g0489100	5.56921	totalnoCopia
	MH01g0489500	0.612126	totalnoCopia
	MH01g0062100	5.56048	totalnoCopia
	MH01g0489900	3.25826	totalnoCopia
	MH01g0491000	4.80929	totalnoCopia
	MH01g0491100	2.76594	totalnoCopia
	MH01g0491700	2.68335	totalnoCopia
	MH01g0491800	1.50289	totalnoCopia
	MH01g0492100	4.20842	totalnoCopia
	MH01g0492200	0.703287	totalnoCopia
	MH01g0492300	3.33299	totalnoCopia
	MH01g0062200	3.84154	totalnoCopia
	MH01g0492600	3.36852	totalnoCopia
	MH01g0492800	3.96473	totalnoCopia
	MH01g0493000	7.83016	totalnoCopia
	MH01g0493200	4.33069	totalnoCopia
	MH01g0493300	5.1948	totalnoCopia
	MH01g0493500	-0.208986	totalnoCopia
	MH01g0493900	-0.161666	totalnoCopia
	MH01g0494000	3.92648	totalnoCopia
	MH01g0494600	1.09301	totalnoCopia
	MH01g0494700	2.52759	totalnoCopia
	MH01g0494800	3.59602	totalnoCopia
	MH01g0495000	1.99564	totalnoCopia
	MH01g0062400	2.56922	totalnoCopia
	MH01g0495300	-2.27618	totalnoCopia
	MH01g0495400	4.03942	totalnoCopia
	MH01g0495500	2.43781	totalnoCopia
	MH01g0495600	3.54176	totalnoCopia
	MH01g0496400	2.2195	totalnoCopia
	MH01g0496600	1.7677	totalnoCopia
	MH01g0497000	-1.20356	totalnoCopia
	MH01g0497200	5.60046	totalnoCopia
	MH01g0062700	0.608611	totalnoCopia
	MH01g0497400	-1.56057	totalnoCopia
	MH01g0497500	2.01763	totalnoCopia
	MH01g0497900	0.932757	totalnoCopia
	MH01g0498300	5.29533	totalnoCopia
	MH01g0498400	2.9142	totalnoCopia
	MH01g0498900	3.50972	totalnoCopia
	MH01g0499100	6.83232	totalnoCopia
	MH01g0063000	3.86396	totalnoCopia
	MH01g0499800	2.85197	totalnoCopia
	MH01g0499900	3.7255	totalnoCopia
	MH01g0500000	3.97671	totalnoCopia
	MH01g0500100	3.70694	totalnoCopia
	MH01g0500200	-2.60741	totalnoCopia
	MH01g0500700	2.58171	totalnoCopia
	MH01g0500800	1.0379	totalnoCopia
	MH01g0500900	4.63516	totalnoCopia
	MH01g0501000	1.99264	totalnoCopia
	MH01g0501500	-1.64604	totalnoCopia
	MH01g0501600	3.10948	totalnoCopia
	MH01g0063200	-2.7245	totalnoCopia
	MH01g0501900	1.95222	totalnoCopia
	MH01g0502300	1.61772	totalnoCopia
	MH01g0502500	4.02236	totalnoCopia
	MH01g0502700	1.86844	totalnoCopia
	MH01g0502800	4.4249	totalnoCopia
	MH01g0503000	-1.52972	totalnoCopia
	MH01g0503100	3.35944	totalnoCopia
	MH01g0503500	5.33661	totalnoCopia
	MH01g0503600	-0.146033	totalnoCopia
	MH01g0504300	3.76923	totalnoCopia
	MH01g0504500	1.65226	totalnoCopia
	MH01g0504600	1.97763	totalnoCopia
	MH01g0504700	2.64356	totalnoCopia
	MH01g0504800	2.16009	totalnoCopia
	MH01g0504900	4.20135	totalnoCopia
	MH01g0505400	3.17193	totalnoCopia
	MH01g0505500	3.02788	totalnoCopia
	MH01g0505600	4.04825	totalnoCopia
	MH01g0063600	1.9557	totalnoCopia
	MH01g0506200	2.38836	totalnoCopia
	MH01g0506300	0.440304	totalnoCopia
	MH01g0506400	-0.515066	totalnoCopia
	MH01g0506600	0.0251564	totalnoCopia
	MH01g0506800	3.26692	totalnoCopia
	MH01g0506900	6.72894	totalnoCopia
	MH01g0063700	-0.774296	totalnoCopia
	MH01g0015000	-0.278617	totalnoCopia
	MH01g0015100	-1.09498	totalnoCopia
	MH01g0507100	3.62733	totalnoCopia
	MH01g0063800	5.99415	totalnoCopia
	MH01g0507300	0.09846	totalnoCopia
	MH01g0507400	1.34818	totalnoCopia
	MH01g0507500	0.2208	totalnoCopia
	MH01g0063900	-1.67778	totalnoCopia
	MH01g0507600	0.943591	totalnoCopia
	MH01g0507900	1.48858	totalnoCopia
	MH01g0508200	4.12387	totalnoCopia
	MH01g0064000	5.79852	totalnoCopia
	MH01g0508300	4.86226	totalnoCopia
	MH01g0508500	1.95917	totalnoCopia
	MH01g0508700	6.14183	totalnoCopia
	MH01g0508900	-2.18812	totalnoCopia
	MH01g0509000	4.44572	totalnoCopia
	MH01g0509500	1.21292	totalnoCopia
	MH01g0064100	2.98848	totalnoCopia
	MH01g0509600	1.59362	totalnoCopia
	MH01g0509900	3.60275	totalnoCopia
	MH01g0510000	4.09967	totalnoCopia
	MH01g0510100	5.02214	totalnoCopia
	MH01g0064200	6.66307	totalnoCopia
	MH01g0510300	3.98365	totalnoCopia
	MH01g0510400	4.26819	totalnoCopia
	MH01g0510500	3.63595	totalnoCopia
	MH01g0510600	2.8509	totalnoCopia
	MH01g0510700	8.88154	totalnoCopia
	MH01g0510800	-2.41806	totalnoCopia
	MH01g0064400	4.62088	totalnoCopia
	MH01g0511400	4.50925	totalnoCopia
	MH01g0511500	4.29721	totalnoCopia
	MH01g0511700	5.75882	totalnoCopia
	MH01g0512100	2.83737	totalnoCopia
	MH01g0512200	2.24767	totalnoCopia
	MH01g0512300	2.26173	totalnoCopia
	MH01g0064600	-0.119349	totalnoCopia
	MH01g0512500	3.66982	totalnoCopia
	MH01g0512600	1.73732	totalnoCopia
	MH01g0512900	1.12161	totalnoCopia
	MH01g0514000	4.97269	totalnoCopia
	MH01g0514200	3.52301	totalnoCopia
	MH01g0064700	-1.37629	totalnoCopia
	MH01g0514300	2.55962	totalnoCopia
	MH01g0514500	6.77558	totalnoCopia
	MH01g0064900	1.67744	totalnoCopia
	MH01g0514700	0.359611	totalnoCopia
	MH01g0514800	0.45567	totalnoCopia
	MH01g0010500	0.698574	totalnoCopia
	MH01g0515000	2.51153	totalnoCopia
	MH01g0515100	4.90971	totalnoCopia
	MH01g0515200	2.49444	totalnoCopia
	MH01g0515300	-1.14917	totalnoCopia
	MH01g0515500	-1.22441	totalnoCopia
	MH01g0515600	4.67434	totalnoCopia
	MH01g0515700	3.73446	totalnoCopia
	MH01g0515800	3.92339	totalnoCopia
	MH01g0515900	-2.13568	totalnoCopia
	MH01g0065000	-0.656297	totalnoCopia
	MH01g0516600	6.44612	totalnoCopia
	MH01g0516900	7.98587	totalnoCopia
	MH01g0517000	5.10424	totalnoCopia
	MH01g0517100	-0.826463	totalnoCopia
	MH01g0517300	0.595943	totalnoCopia
	MH01g0517400	2.97688	totalnoCopia
	MH01g0517500	4.61155	totalnoCopia
	MH01g0517600	3.50725	totalnoCopia
	MH01g0015200	5.9355	totalnoCopia
	MH01g0517700	5.32172	totalnoCopia
	MH01g0517800	4.10246	totalnoCopia
	MH01g0517900	3.55405	totalnoCopia
	MH01g0518500	3.22125	totalnoCopia
	MH01g0518600	3.26033	totalnoCopia
	MH01g0065100	4.44251	totalnoCopia
	MH01g0519000	4.31672	totalnoCopia
	MH01g0519300	1.35332	totalnoCopia
	MH01g0519500	5.64035	totalnoCopia
	MH01g0065200	7.20727	totalnoCopia
	MH01g0519600	5.32385	totalnoCopia
	MH01g0519700	4.13973	totalnoCopia
	MH01g0519800	3.30187	totalnoCopia
	MH01g0065300	4.85001	totalnoCopia
	MH01g0520400	2.15837	totalnoCopia
	MH01g0520500	-1.3793	totalnoCopia
	MH01g0520600	3.69211	totalnoCopia
	MH01g0520700	1.92426	totalnoCopia
	MH01g0520800	2.29603	totalnoCopia
	MH01g0520900	0.615021	totalnoCopia
	MH01g0521000	3.42786	totalnoCopia
	MH01g0521100	5.98718	totalnoCopia
	MH01g0521300	4.44463	totalnoCopia
	MH01g0521400	5.49704	totalnoCopia
	MH01g0521700	4.37974	totalnoCopia
	MH01g0521800	4.98517	totalnoCopia
	MH01g0521900	3.60338	totalnoCopia
	MH01g0522000	4.66689	totalnoCopia
	MH01g0522100	4.98868	totalnoCopia
	MH01g0522200	6.90031	totalnoCopia
	MH01g0522500	2.57623	totalnoCopia
	MH01g0065400	4.05758	totalnoCopia
	MH01g0522600	1.12129	totalnoCopia
	MH01g0522800	0.301541	totalnoCopia
	MH01g0522900	-0.667481	totalnoCopia
	MH01g0523000	-1.95763	totalnoCopia
	MH01g0523100	3.07064	totalnoCopia
	MH01g0523600	1.63999	totalnoCopia
	MH01g0524300	2.42071	totalnoCopia
	MH01g0524400	-1.89462	totalnoCopia
	MH01g0524500	-0.117305	totalnoCopia
	MH01g0524600	-0.64275	totalnoCopia
	MH01g0525000	3.95763	totalnoCopia
	MH01g0525600	4.97229	totalnoCopia
	MH01g0525700	3.88779	totalnoCopia
	MH01g0525800	-1.05771	totalnoCopia
	MH01g0065500	0.471614	totalnoCopia
	MH01g0526000	3.42747	totalnoCopia
	MH01g0526100	5.48975	totalnoCopia
	MH01g0526200	4.17596	totalnoCopia
	MH01g0065600	1.53771	totalnoCopia
	MH01g0065700	1.75627	totalnoCopia
	MH01g0526300	3.50547	totalnoCopia
	MH01g0526400	3.03088	totalnoCopia
	MH01g0065900	1.12993	totalnoCopia
	MH01g0526500	1.49894	totalnoCopia
	MH01g0526600	4.23455	totalnoCopia
	MH01g0526700	7.67622	totalnoCopia
	MH01g0526800	1.78473	totalnoCopia
	MH01g0526900	6.91175	totalnoCopia
	MH01g0527100	3.26324	totalnoCopia
	MH01g0527200	4.38553	totalnoCopia
	MH01g0527300	1.8452	totalnoCopia
	MH01g0527400	4.285	totalnoCopia
	MH01g0527500	6.43034	totalnoCopia
	MH01g0066200	5.3023	totalnoCopia
	MH01g0527600	4.89426	totalnoCopia
	MH01g0527800	7.66401	totalnoCopia
	MH01g0527900	5.58593	totalnoCopia
	MH01g0066400	0.261374	totalnoCopia
	MH01g0528000	3.78476	totalnoCopia
	MH01g0528100	2.30445	totalnoCopia
	MH01g0528900	5.28602	totalnoCopia
	MH01g0066500	6.52474	totalnoCopia
	MH01g0529400	-1.57254	totalnoCopia
	MH01g0529700	-1.1767	totalnoCopia
	MH01g0530000	1.77612	totalnoCopia
	MH01g0530300	1.89229	totalnoCopia
	MH01g0530400	2.14302	totalnoCopia
	MH01g0066800	0.414157	totalnoCopia
	MH01g0530800	6.11699	totalnoCopia
	MH01g0530900	5.85937	totalnoCopia
	MH01g0531000	2.0716	totalnoCopia
	MH01g0531100	-1.0027	totalnoCopia
	MH01g0531200	0.0946415	totalnoCopia
	MH01g0066900	5.77342	totalnoCopia
	MH01g0531800	3.45986	totalnoCopia
	MH01g0067000	2.34603	totalnoCopia
	MH01g0531900	1.43624	totalnoCopia
	MH01g0532100	5.07672	totalnoCopia
	MH01g0532300	4.76796	totalnoCopia
	MH01g0532400	-1.49267	totalnoCopia
	MH01g0067200	-0.19429	totalnoCopia
	MH01g0532500	4.15139	totalnoCopia
	MH01g0532600	1.1445	totalnoCopia
	MH01g0532700	4.86962	totalnoCopia
	MH01g0532900	3.89933	totalnoCopia
	MH01g0533000	4.93125	totalnoCopia
	MH01g0533100	-1.28573	totalnoCopia
	MH01g0533200	3.87225	totalnoCopia
	MH01g0067300	7.41831	totalnoCopia
	MH01g0533300	3.07727	totalnoCopia
	MH01g0533500	6.27205	totalnoCopia
	MH01g0533600	4.02127	totalnoCopia
	MH01g0533700	2.39901	totalnoCopia
	MH01g0533800	6.06372	totalnoCopia
	MH01g0015400	4.889	totalnoCopia
	MH01g0534000	3.40822	totalnoCopia
	MH01g0534100	6.2503	totalnoCopia
	MH01g0534200	4.86232	totalnoCopia
	MH01g0067700	2.59517	totalnoCopia
	MH01g0534400	1.25505	totalnoCopia
	MH01g0534500	1.59586	totalnoCopia
	MH01g0534600	7.55467	totalnoCopia
	MH01g0534700	2.29986	totalnoCopia
	MH01g0067800	0.966475	totalnoCopia
	MH01g0535100	2.58369	totalnoCopia
	MH01g0535200	2.65017	totalnoCopia
	MH01g0535400	-1.80228	totalnoCopia
	MH01g0535500	-2.38297	totalnoCopia
	MH01g0535600	2.01251	totalnoCopia
	MH01g0535700	2.60002	totalnoCopia
	MH01g0067900	6.8422	totalnoCopia
	MH01g0535800	7.03979	totalnoCopia
	MH01g0068000	4.3842	totalnoCopia
	MH01g0535900	3.56776	totalnoCopia
	MH01g0536000	2.08511	totalnoCopia
	MH01g0536100	2.92278	totalnoCopia
	MH01g0015500	5.27583	totalnoCopia
	MH01g0536200	2.00227	totalnoCopia
	MH01g0536400	3.6809	totalnoCopia
	MH01g0536500	-1.68152	totalnoCopia
	MH01g0536700	0.173204	totalnoCopia
	MH01g0536800	6.4681	totalnoCopia
	MH01g0537000	-1.5707	totalnoCopia
	MH01g0537100	4.67747	totalnoCopia
	MH01g0537200	2.904	totalnoCopia
	MH01g0537300	3.08825	totalnoCopia
	MH01g0537400	2.80479	totalnoCopia
	MH01g0537500	0.460061	totalnoCopia
	MH01g0537700	3.40826	totalnoCopia
	MH01g0537800	-2.50468	totalnoCopia
	MH01g0538000	4.15265	totalnoCopia
	MH01g0538300	-0.252262	totalnoCopia
	MH01g0538400	2.74624	totalnoCopia
	MH01g0538700	4.57241	totalnoCopia
	MH01g0068400	0.138945	totalnoCopia
	MH01g0538900	2.29622	totalnoCopia
	MH01g0539100	2.11593	totalnoCopia
	MH01g0539200	4.58371	totalnoCopia
	MH01g0539400	2.9403	totalnoCopia
	MH01g0539500	0.563968	totalnoCopia
	MH01g0068500	0.2642	totalnoCopia
	MH01g0539600	1.55968	totalnoCopia
	MH01g0068600	-1.48591	totalnoCopia
	MH01g0539900	4.51811	totalnoCopia
	MH01g0540000	0.120777	totalnoCopia
	MH01g0540100	4.61874	totalnoCopia
	MH01g0540200	4.64063	totalnoCopia
	MH01g0540400	-1.64688	totalnoCopia
	MH01g0540500	1.82825	totalnoCopia
	MH01g0540600	4.64937	totalnoCopia
	MH01g0540800	3.68236	totalnoCopia
	MH01g0540900	5.11433	totalnoCopia
	MH01g0541900	2.76707	totalnoCopia
	MH01g0542100	4.9348	totalnoCopia
	MH01g0069000	-0.684485	totalnoCopia
	MH01g0542600	4.74683	totalnoCopia
	MH01g0542700	3.90155	totalnoCopia
	MH01g0542800	-0.759715	totalnoCopia
	MH01g0543000	3.31533	totalnoCopia
	MH01g0543100	5.04459	totalnoCopia
	MH01g0543400	-2.15917	totalnoCopia
	MH01g0543500	4.66193	totalnoCopia
	MH01g0543700	6.22655	totalnoCopia
	MH01g0543800	3.53471	totalnoCopia
	MH01g0543900	5.74207	totalnoCopia
	MH01g0544000	3.42425	totalnoCopia
	MH01g0544100	3.14852	totalnoCopia
	MH01g0544200	4.85266	totalnoCopia
	MH01g0544300	-1.01874	totalnoCopia
	MH01g0544400	2.64995	totalnoCopia
	MH01g0544500	1.67037	totalnoCopia
	MH01g0544700	1.68616	totalnoCopia
	MH01g0544800	2.23562	totalnoCopia
	MH01g0544900	2.00536	totalnoCopia
	MH01g0545100	2.88817	totalnoCopia
	MH01g0545500	3.36086	totalnoCopia
	MH01g0545600	-1.82409	totalnoCopia
	MH01g0015600	4.77312	totalnoCopia
	MH01g0545800	3.40752	totalnoCopia
	MH01g0545900	4.66952	totalnoCopia
	MH01g0546000	2.968	totalnoCopia
	MH01g0546400	-0.0323725	totalnoCopia
	MH01g0546600	3.14826	totalnoCopia
	MH01g0546700	4.69338	totalnoCopia
	MH01g0546900	4.29471	totalnoCopia
	MH01g0547200	1.88857	totalnoCopia
	MH01g0547300	4.26885	totalnoCopia
	MH01g0547400	0.12071	totalnoCopia
	MH01g0069600	0.445578	totalnoCopia
	MH01g0547900	0.306157	totalnoCopia
	MH01g0069700	-2.2753	totalnoCopia
	MH01g0548000	2.26899	totalnoCopia
	MH01g0548100	8.6321	totalnoCopia
	MH01g0548300	-2.36959	totalnoCopia
	MH01g0548400	3.43095	totalnoCopia
	MH01g0548500	-0.776676	totalnoCopia
	MH01g0548800	3.37601	totalnoCopia
	MH01g0549300	2.43144	totalnoCopia
	MH01g0549400	5.67797	totalnoCopia
	MH01g0070000	4.90685	totalnoCopia
	MH01g0549500	5.86508	totalnoCopia
	MH01g0549800	-1.15866	totalnoCopia
	MH01g0549900	2.69663	totalnoCopia
	MH01g0550000	3.73912	totalnoCopia
	MH01g0550100	3.05145	totalnoCopia
	MH01g0550200	1.40607	totalnoCopia
	MH01g0550300	2.96754	totalnoCopia
	MH01g0550400	0.859946	totalnoCopia
	MH01g0560500	-0.311451	totalnoCopia
	MH01g0560700	4.26861	totalnoCopia
	MH01g0560800	5.73778	totalnoCopia
	MH01g0560900	6.39299	totalnoCopia
	MH01g0561000	-2.53866	totalnoCopia
	MH01g0561100	1.60465	totalnoCopia
	MH01g0561200	2.34967	totalnoCopia
	MH01g0561300	6.24798	totalnoCopia
	MH01g0070100	2.86817	totalnoCopia
	MH01g0561400	4.68842	totalnoCopia
	MH01g0561500	4.61337	totalnoCopia
	MH01g0561600	-2.16028	totalnoCopia
	MH01g0561800	2.7036	totalnoCopia
	MH01g0070200	4.75196	totalnoCopia
	MH01g0561900	1.94648	totalnoCopia
	MH01g0562000	6.98434	totalnoCopia
	MH01g0015700	3.70242	totalnoCopia
	MH01g0562200	4.00169	totalnoCopia
	MH01g0562300	2.92947	totalnoCopia
	MH01g0010100	5.57874	totalnoCopia
	MH01g0563100	5.54464	totalnoCopia
	MH01g0563200	3.53793	totalnoCopia
	MH01g0070300	0.442694	totalnoCopia
	MH01g0563500	2.39237	totalnoCopia
	MH01g0563700	-0.858708	totalnoCopia
	MH01g0070500	-2.50516	totalnoCopia
	MH01g0563900	3.65431	totalnoCopia
	MH01g0015800	1.62105	totalnoCopia
	MH01g0564000	3.12195	totalnoCopia
	MH01g0564100	1.74264	totalnoCopia
	MH01g0564200	3.53151	totalnoCopia
	MH01g0070600	-2.33325	totalnoCopia
	MH01g0564300	-0.647899	totalnoCopia
	MH01g0564400	3.91633	totalnoCopia
	MH01g0564500	3.7267	totalnoCopia
	MH01g0565400	4.59003	totalnoCopia
	MH01g0565500	1.67479	totalnoCopia
	MH01g0565800	-2.02622	totalnoCopia
	MH01g0565900	-1.30006	totalnoCopia
	MH01g0566000	2.08307	totalnoCopia
	MH01g0566100	-0.258612	totalnoCopia
	MH01g0566400	4.2735	totalnoCopia
	MH01g0566500	3.58942	totalnoCopia
	MH01g0566600	-2.30552	totalnoCopia
	MH01g0566700	5.38997	totalnoCopia
	MH01g0566800	-1.86985	totalnoCopia
	MH01g0567000	7.90375	totalnoCopia
	MH01g0071000	-1.77637	totalnoCopia
	MH01g0071300	2.12538	totalnoCopia
	MH01g0010600	5.23568	totalnoCopia
	MH01g0071400	5.41847	totalnoCopia
	MH01g0015900	3.44893	totalnoCopia
	MH01g0570000	6.26501	totalnoCopia
	MH01g0071500	2.99697	totalnoCopia
	MH01g0570100	-2.44441	totalnoCopia
	MH01g0570200	5.81494	totalnoCopia
	MH01g0570500	2.60238	totalnoCopia
	MH01g0071600	3.44009	totalnoCopia
	MH01g0570600	4.49194	totalnoCopia
	MH01g0570700	-1.40482	totalnoCopia
	MH01g0071700	2.31958	totalnoCopia
	MH01g0571000	2.78257	totalnoCopia
	MH01g0571100	2.03722	totalnoCopia
	MH01g0571200	6.89781	totalnoCopia
	MH01g0571300	-0.203633	totalnoCopia
	MH01g0571400	2.94738	totalnoCopia
	MH01g0571500	0.63291	totalnoCopia
	MH01g0571600	4.40616	totalnoCopia
	MH01g0571800	5.74484	totalnoCopia
	MH01g0572200	5.70571	totalnoCopia
	MH01g0071800	3.04714	totalnoCopia
	MH01g0572300	1.72314	totalnoCopia
	MH01g0572400	4.03815	totalnoCopia
	MH01g0572500	9.04738	totalnoCopia
	MH01g0572600	3.28154	totalnoCopia
	MH01g0572700	2.13074	totalnoCopia
	MH01g0572800	2.616	totalnoCopia
	MH01g0572900	4.04379	totalnoCopia
	MH01g0573200	-0.349327	totalnoCopia
	MH01g0573400	-0.379314	totalnoCopia
	MH01g0573500	0.847211	totalnoCopia
	MH01g0573600	1.28794	totalnoCopia
	MH01g0573800	5.65667	totalnoCopia
	MH01g0573900	3.55626	totalnoCopia
	MH01g0574000	-2.25509	totalnoCopia
	MH01g0574400	1.28574	totalnoCopia
	MH01g0574600	4.27081	totalnoCopia
	MH01g0574700	-2.58576	totalnoCopia
	MH01g0574900	2.36811	totalnoCopia
	MH01g0575000	6.0955	totalnoCopia
	MH01g0575100	7.81096	totalnoCopia
	MH01g0575200	-1.43997	totalnoCopia
	MH01g0575300	4.71797	totalnoCopia
	MH01g0575400	0.842182	totalnoCopia
	MH01g0575500	5.21308	totalnoCopia
	MH01g0575700	1.8942	totalnoCopia
[truncated: 21,542 more rows]

## Sheet: Fig2 l right
Figure 2l right
	geneID	log(FPKM)	copia_insert_type
	MH01g0029700	-1.27146	exon
	MH01g0030800	0.69207	exon
	MH01g0123900	2.23376	exon
	MH01g0176800	4.36854	exon
	MH01g0226800	-0.833701	exon
	MH01g0298100	2.33305	exon
	MH01g0347200	-1.79837	exon
	MH01g0378400	-1.22511	exon
	MH01g0394700	-2.66676	exon
	MH01g0470600	-1.01973	exon
	MH01g0477100	4.05612	exon
	MH01g0496700	-0.4322	exon
	MH01g0496800	-1.55201	exon
	MH02g0068100	1.57209	exon
	MH02g0069600	-1.40048	exon
	MH02g0114300	-2.56618	exon
	MH02g0191600	-2.32042	exon
	MH02g0196000	-0.129503	exon
	MH02g0227400	3.06968	exon
	MH02g0239200	-0.0468152	exon
	MH02g0446600	4.38174	exon
	MH02g0496900	4.33778	exon
	MH02g0511300	-2.52861	exon
	MH02g0522100	0.612362	exon
	MH02g0591300	3.88719	exon
	MH02g0611700	1.91489	exon
	MH03g0116800	-0.87989	exon
	MH03g0136200	0.836312	exon
	MH03g0140400	-0.701572	exon
	MH03g0144300	2.31649	exon
	MH03g0167700	0.296557	exon
	MH03g0170900	1.2334	exon
	MH03g0211900	-2.27901	exon
	MH03g0258500	2.20731	exon
	MH03g0259700	4.72776	exon
	MH03g0359800	0.650084	exon
	MH03g0371600	3.6698	exon
	MH03g0398100	-0.458624	exon
	MH03g0433000	4.9144	exon
	MH03g0596000	4.20714	exon
	MH03g0686900	3.10482	exon
	MH03g0744200	7.94765	exon
	MH03g0744300	-1.6715	exon
	MH03g0748600	-1.00379	exon
	MH03g0749400	3.42676	exon
	MH04g0040700	1.92633	exon
	MH04g0054600	0.877831	exon
	MH04g0109700	-2.71552	exon
	MH04g0219000	2.03046	exon
	MH04g0249500	6.34139	exon
	MH04g0294700	1.61509	exon
	MH04g0314200	-1.44561	exon
	MH04g0356500	4.20806	exon
	MH04g0392100	-0.162714	exon
	MH04g0392400	-2.38879	exon
	MH04g0416600	7.19799	exon
	MH04g0436500	0.300651	exon
	MH04g0537400	-0.83837	exon
	MH04g0537500	2.3153	exon
	MH04g0620400	0.156151	exon
	MH04g0623900	2.16536	exon
	MH04g0641500	-0.718272	exon
	MH05g0040100	4.98738	exon
	MH05g0071800	-1.48702	exon
	MH05g0071900	0.943854	exon
	MH05g0085200	1.39523	exon
	MH05g0147200	-2.34284	exon
	MH05g0271600	3.08227	exon
	MH05g0283600	-1.1872	exon
	MH05g0302200	1.0526	exon
	MH05g0356400	-1.8974	exon
	MH05g0370200	3.61752	exon
	MH05g0420400	4.66196	exon
	MH05g0435600	0.502738	exon
	MH05g0459400	1.9229	exon
	MH05g0497400	-2.50844	exon
	MH06g0019700	5.9357	exon
	MH06g0088700	-1.37192	exon
	MH06g0215000	0.224361	exon
	MH06g0246900	-1.12856	exon
	MH06g0254600	-0.708899	exon
	MH06g0267100	4.83595	exon
	MH06g0268500	0.3365	exon
	MH06g0276900	4.63428	exon
	MH06g0282800	-2.17091	exon
	MH06g0304900	0.279281	exon
	MH06g0330800	-0.305806	exon
	MH06g0363800	-1.79286	exon
	MH06g0379100	-0.541051	exon
	MH06g0403400	-1.74731	exon
	MH06g0408900	-0.0401067	exon
	MH06g0442300	0.726134	exon
	MH06g0523800	1.10217	exon
	MH06g0537200	-0.724771	exon
	MH06g0579900	5.47378	exon
	MH06g0590200	-1.96776	exon
	MH06g0674400	1.62583	exon
	MH07g0024600	-1.45385	exon
	MH07g0091800	3.39188	exon
	MH07g0105000	3.56873	exon
	MH07g0154300	0.243011	exon
	MH07g0183000	5.25489	exon
	MH07g0227000	0.354937	exon
	MH07g0273400	-0.326507	exon
	MH07g0286800	0.16886	exon
	MH07g0300900	-0.284351	exon
	MH07g0382100	-0.614372	exon
	MH07g0385900	1.65571	exon
	MH07g0471800	0.888897	exon
	MH07g0474400	-1.38101	exon
	MH07g0474500	-0.0208117	exon
	MH07g0513800	-1.62592	exon
	MH08g0088800	-1.29548	exon
	MH08g0211300	-1.26729	exon
	MH08g0297800	5.05013	exon
	MH08g0327200	-1.50144	exon
	MH08g0334800	2.10348	exon
	MH08g0432900	1.55666	exon
	MH08g0507400	3.96763	exon
	MH08g0508300	-2.08638	exon
	MH08g0542700	-1.61007	exon
	MH09g0023400	2.75029	exon
	MH09g0038400	4.59124	exon
	MH09g0046300	2.25459	exon
	MH09g0142500	3.5026	exon
	MH09g0393600	5.19705	exon
	MH09g0393800	4.27188	exon
	MH10g0015600	0.812572	exon
	MH10g0026100	3.31862	exon
	MH10g0026200	-1.64504	exon
	MH10g0037400	3.66316	exon
	MH10g0045500	2.1042	exon
	MH10g0108900	-0.899878	exon
	MH10g0188700	8.86414	exon
	MH10g0335700	2.71737	exon
	MH10g0391400	2.34369	exon
	MH10g0391500	-0.943761	exon
	MH10g0432500	-2.07777	exon
	MH10g0438500	2.64055	exon
	MH10g0444300	7.73981	exon
	MH11g0040300	-1.74426	exon
	MH11g0120100	3.78341	exon
	MH11g0120500	-1.5673	exon
	MH11g0165400	1.94917	exon
	MH11g0249000	-1.4969	exon
	MH11g0287900	1.26229	exon
	MH11g0313100	5.28695	exon
	MH11g0343000	-1.76128	exon
	MH11g0396600	-2.2738	exon
	MH11g0423700	-0.608798	exon
	MH11g0468200	0.542922	exon
	MH11g0574600	-0.0567433	exon
	MH11g0600100	-2.58284	exon
	MH12g0018600	0.392504	exon
	MH12g0021600	4.06531	exon
	MH12g0022300	-1.22814	exon
	MH12g0053100	-1.43826	exon
	MH12g0172300	-1.04836	exon
	MH12g0202800	-0.315503	exon
	MH12g0208800	-1.15063	exon
	MH12g0209000	4.73447	exon
	MH12g0252100	2.60067	exon
	MH12g0395300	-0.336369	exon
	MH01g0013200	4.13435	intron
	MH01g0035000	0.99089	intron
	MH01g0035200	2.2124	intron
	MH01g0051300	-0.492525	intron
	MH01g0060100	-2.71537	intron
	MH01g0062600	3.47891	intron
	MH01g0095200	3.05261	intron
	MH01g0120500	2.48402	intron
	MH01g0125100	5.98756	intron
	MH01g0144100	8.4362	intron
	MH01g0144200	0.969381	intron
	MH01g0176800	4.36854	intron
	MH01g0225400	3.5294	intron
	MH01g0225800	3.2921	intron
	MH01g0258500	-0.828329	intron
	MH01g0258600	5.06563	intron
	MH01g0304200	-1.37239	intron
	MH01g0362500	2.05196	intron
	MH01g0378200	0.0829614	intron
	MH01g0380300	3.2606	intron
	MH01g0382100	3.08804	intron
	MH01g0384600	1.79296	intron
	MH01g0389000	2.68676	intron
	MH01g0413400	-0.303046	intron
	MH01g0507000	3.63661	intron
	MH01g0512000	6.12346	intron
	MH01g0542900	-0.787508	intron
	MH01g0565200	-0.421367	intron
	MH01g0592600	4.43608	intron
	MH01g0592900	3.35092	intron
	MH01g0625100	-2.32027	intron
	MH01g0734200	4.5601	intron
	MH01g0734300	2.75681	intron
	MH01g0738500	2.4975	intron
	MH01g0758100	4.482	intron
	MH01g0806100	-2.06721	intron
	MH02g0025100	1.90827	intron
	MH02g0039300	4.54851	intron
	MH02g0048200	-1.31507	intron
	MH02g0054200	4.47759	intron
	MH02g0073400	6.11222	intron
	MH02g0089500	5.61805	intron
	MH02g0094500	3.15069	intron
	MH02g0108600	-0.715619	intron
	MH02g0114300	-2.56618	intron
	MH02g0119900	2.11864	intron
	MH02g0143700	5.47767	intron
	MH02g0161600	1.46569	intron
	MH02g0161700	2.43084	intron
	MH02g0196100	-2.58723	intron
	MH02g0215600	3.21539	intron
	MH02g0217700	3.79926	intron
	MH02g0237500	4.11497	intron
	MH02g0237600	2.36726	intron
	MH02g0288100	1.77136	intron
	MH02g0304700	4.18924	intron
	MH02g0305100	-1.93722	intron
	MH02g0306200	0.916706	intron
	MH02g0334700	2.87965	intron
	MH02g0343900	-0.438825	intron
	MH02g0344400	4.99539	intron
	MH02g0409400	4.04194	intron
	MH02g0409500	3.13611	intron
	MH02g0440700	4.81212	intron
	MH02g0446600	4.38174	intron
	MH02g0470800	1.54375	intron
	MH02g0506100	3.31896	intron
	MH02g0524500	3.47055	intron
	MH02g0528100	3.04316	intron
	MH02g0591300	3.88719	intron
	MH02g0611700	1.91489	intron
	MH02g0626900	4.19655	intron
	MH02g0640700	2.86313	intron
	MH02g0643900	2.98856	intron
	MH02g0670600	2.87978	intron
	MH02g0672200	-0.204162	intron
	MH02g0675700	2.67104	intron
	MH02g0697900	3.90961	intron
	MH03g0024000	5.3165	intron
	MH03g0042400	2.66806	intron
	MH03g0042600	1.00035	intron
	MH03g0089400	1.79472	intron
	MH03g0116800	-0.87989	intron
	MH03g0177500	5.72615	intron
	MH03g0178800	4.42029	intron
	MH03g0220400	2.89104	intron
	MH03g0225400	0.0141982	intron
	MH03g0226500	2.8914	intron
	MH03g0234700	4.01634	intron
	MH03g0276400	2.49231	intron
	MH03g0276500	-0.50803	intron
	MH03g0280500	0.814837	intron
	MH03g0335800	3.44808	intron
	MH03g0342100	4.98535	intron
	MH03g0343700	0.689559	intron
	MH03g0383400	2.70485	intron
	MH03g0474200	-2.41789	intron
	MH03g0516800	-0.0376242	intron
	MH03g0543900	2.01215	intron
	MH03g0544000	4.7756	intron
	MH03g0545500	3.70615	intron
	MH03g0627200	6.09483	intron
	MH03g0702200	4.699	intron
	MH03g0736600	2.774	intron
	MH03g0758300	6.66393	intron
	MH04g0040900	-1.05336	intron
	MH04g0053400	1.50086	intron
	MH04g0066400	0.765263	intron
	MH04g0106800	4.38246	intron
	MH04g0121100	1.76174	intron
	MH04g0124500	1.12759	intron
	MH04g0126600	1.32481	intron
	MH04g0129300	2.23433	intron
	MH04g0130200	-1.90355	intron
	MH04g0141700	2.72733	intron
	MH04g0142200	-1.1104	intron
	MH04g0197100	1.51477	intron
	MH04g0219000	2.03046	intron
	MH04g0221700	4.36606	intron
	MH04g0249500	6.34139	intron
	MH04g0276500	-1.93557	intron
	MH04g0294800	-1.22291	intron
	MH04g0300700	5.68453	intron
	MH04g0379100	2.98529	intron
	MH04g0392400	-2.38879	intron
	MH04g0465800	2.67784	intron
	MH04g0465900	4.70308	intron
	MH04g0485600	2.88095	intron
	MH04g0503700	4.70216	intron
	MH04g0518700	3.12665	intron
	MH04g0537400	-0.83837	intron
	MH04g0555900	3.91458	intron
	MH04g0599700	-2.17275	intron
	MH04g0613500	4.51164	intron
	MH04g0626400	4.8707	intron
	MH04g0642500	1.84224	intron
	MH05g0017600	2.47134	intron
	MH05g0039300	4.18502	intron
	MH05g0050000	4.94838	intron
	MH05g0050100	0.27877	intron
	MH05g0060700	-0.519228	intron
	MH05g0063300	4.39503	intron
	MH05g0098700	3.60737	intron
	MH05g0105700	8.70834	intron
	MH05g0122100	5.40645	intron
	MH05g0152000	-2.05646	intron
	MH05g0254400	7.18916	intron
	MH05g0271600	3.08227	intron
	MH05g0279000	-1.63306	intron
	MH05g0284100	-2.61307	intron
	MH05g0351000	4.59708	intron
	MH05g0351100	0.273003	intron
	MH05g0377000	5.12831	intron
	MH05g0413100	1.59744	intron
	MH05g0459100	0.0806577	intron
	MH05g0460400	5.17601	intron
	MH05g0499600	3.55093	intron
	MH05g0510200	3.63731	intron
	MH06g0042500	2.3942	intron
	MH06g0045000	5.11177	intron
	MH06g0073600	7.69693	intron
	MH06g0073700	2.97323	intron
	MH06g0082000	2.49429	intron
	MH06g0134300	4.23141	intron
	MH06g0236800	-0.536756	intron
	MH06g0236900	-1.5769	intron
	MH06g0253200	-1.29662	intron
	MH06g0337800	1.93695	intron
	MH06g0403400	-1.74731	intron
	MH06g0407700	-1.67907	intron
	MH06g0408900	-0.0401067	intron
	MH06g0410400	-0.560843	intron
	MH06g0442300	0.726134	intron
	MH06g0494100	2.23562	intron
	MH06g0510800	3.94177	intron
	MH06g0523800	1.10217	intron
	MH06g0527700	-2.2015	intron
	MH06g0529400	5.04271	intron
	MH06g0531900	-1.07887	intron
	MH06g0579800	3.9524	intron
	MH06g0590300	-2.11476	intron
	MH06g0693000	0.0447578	intron
	MH07g0024700	-2.5457	intron
	MH07g0044000	2.64714	intron
	MH07g0049500	2.51519	intron
	MH07g0077600	-1.84903	intron
	MH07g0078300	1.81708	intron
	MH07g0154300	0.243011	intron
	MH07g0196600	-2.37556	intron
	MH07g0224500	2.31054	intron
	MH07g0226800	-0.533407	intron
	MH07g0270700	1.39902	intron
	MH07g0300900	-0.284351	intron
	MH07g0307200	-2.48814	intron
	MH07g0366700	1.47383	intron
	MH07g0385900	1.65571	intron
	MH07g0397900	10.8494	intron
	MH07g0404900	-0.436664	intron
	MH07g0405900	-0.727451	intron
	MH07g0412300	3.05765	intron
	MH07g0499700	-0.486038	intron
	MH07g0512500	3.66333	intron
	MH07g0513700	-2.21979	intron
	MH07g0513800	-1.62592	intron
	MH07g0521500	3.66738	intron
	MH07g0528900	4.6972	intron
	MH07g0536600	3.81913	intron
	MH07g0538300	1.91138	intron
	MH07g0546900	5.03229	intron
	MH08g0061900	4.84428	intron
	MH08g0086700	1.35539	intron
	MH08g0090800	3.93814	intron
	MH08g0109900	0.886183	intron
	MH08g0121800	0.356347	intron
	MH08g0123000	-0.102162	intron
	MH08g0181900	1.02174	intron
	MH08g0182000	0.873986	intron
	MH08g0183300	1.72104	intron
	MH08g0311300	4.22487	intron
	MH08g0313100	-0.120391	intron
	MH08g0326700	5.11783	intron
	MH08g0337500	2.98027	intron
	MH08g0354700	1.03092	intron
	MH08g0354800	2.29539	intron
	MH08g0442800	7.27405	intron
	MH08g0462600	-1.01838	intron
	MH08g0488200	4.48619	intron
	MH08g0492000	-1.38263	intron
	MH08g0529200	3.36725	intron
	MH08g0529300	1.62832	intron
	MH08g0556000	3.66275	intron
	MH09g0023400	2.75029	intron
	MH09g0023600	-1.08092	intron
	MH09g0032000	3.51631	intron
	MH09g0038400	4.59124	intron
	MH09g0045400	4.12696	intron
	MH09g0065600	4.34766	intron
	MH09g0103600	2.78515	intron
	MH09g0103700	4.02942	intron
	MH09g0180200	1.50498	intron
	MH09g0180300	3.45377	intron
	MH09g0199400	4.98079	intron
	MH09g0227700	0.719762	intron
	MH09g0337700	3.25365	intron
	MH09g0377900	2.43983	intron
	MH09g0403400	2.81398	intron
	MH09g0413200	4.27514	intron
	MH09g0470900	-1.54062	intron
	MH09g0471000	4.15839	intron
	MH10g0015400	2.65182	intron
	MH10g0018200	-1.53687	intron
	MH10g0026200	-1.64504	intron
	MH10g0030000	-1.52756	intron
	MH10g0036900	-0.304355	intron
	MH10g0037400	3.66316	intron
	MH10g0051100	8.85035	intron
	MH10g0134300	1.7869	intron
	MH10g0199000	4.94213	intron
	MH10g0256000	2.48546	intron
	MH10g0256100	1.71259	intron
	MH10g0268500	2.55022	intron
	MH10g0327500	3.26705	intron
	MH10g0327700	-1.36436	intron
	MH10g0328700	0.281728	intron
	MH10g0349500	3.3518	intron
	MH10g0350600	2.4488	intron
	MH10g0360100	4.66185	intron
	MH10g0360200	-0.168066	intron
	MH10g0375500	-1.92315	intron
	MH10g0398800	5.10043	intron
	MH10g0428100	5.35685	intron
	MH10g0431300	4.92708	intron
	MH10g0431400	6.35161	intron
	MH10g0431700	3.99881	intron
	MH10g0447600	6.40407	intron
	MH11g0031700	-1.529	intron
	MH11g0040100	-2.67551	intron
	MH11g0044900	0.125453	intron
	MH11g0063100	1.04443	intron
	MH11g0072800	0.11474	intron
	MH11g0089900	-1.6054	intron
	MH11g0110300	1.05385	intron
	MH11g0110600	-0.754327	intron
	MH11g0110700	-0.164343	intron
	MH11g0112200	5.89933	intron
	MH11g0114600	-0.750404	intron
	MH11g0125600	3.56261	intron
	MH11g0149700	3.27855	intron
	MH11g0194000	0.979791	intron
	MH11g0267700	2.56631	intron
	MH11g0303400	2.18174	intron
	MH11g0313100	5.28695	intron
	MH11g0342500	3.58958	intron
	MH11g0373700	4.76478	intron
	MH11g0396500	-2.57233	intron
	MH11g0396600	-2.2738	intron
	MH11g0433800	2.15125	intron
	MH11g0452800	-2.47517	intron
	MH11g0466700	-2.03451	intron
	MH11g0519900	2.85722	intron
	MH11g0527800	4.27384	intron
	MH11g0529900	3.42765	intron
	MH11g0530000	4.02186	intron
	MH11g0538200	2.45103	intron
	MH11g0577600	-0.565374	intron
	MH11g0601900	3.25532	intron
	MH11g0629300	0.913018	intron
	MH11g0633100	0.822869	intron
	MH12g0021500	-1.91038	intron
	MH12g0042200	4.35947	intron
	MH12g0084600	2.0256	intron
	MH12g0138700	1.84573	intron
	MH12g0172300	-1.04836	intron
	MH12g0180000	2.41701	intron
	MH12g0181800	2.24937	intron
	MH12g0185400	6.66873	intron
	MH12g0189400	2.71318	intron
	MH12g0232300	5.80833	intron
	MH12g0256500	7.17466	intron
	MH12g0313800	3.28353	intron
	MH12g0325400	6.71972	intron
	MH12g0328100	1.69751	intron
	MH12g0374000	1.06339	intron
	MH12g0391800	4.76997	intron
	MH10g0187100	-1.85619	noCopia
	MH10g0022500	2.03576	noCopia
	MH10g0188200	3.64091	noCopia
	MH10g0188600	-1.23654	noCopia
	MH10g0188700	8.86414	noCopia
	MH10g0189600	3.15357	noCopia
	MH10g0190600	3.62237	noCopia
	MH10g0195000	1.67287	noCopia
	MH10g0195900	-2.5358	noCopia
	MH10g0196900	0.613004	noCopia
	MH10g0197000	2.61519	noCopia
	MH10g0197100	1.69541	noCopia
	MH10g0023500	0.938015	noCopia
	MH10g0198200	-0.534955	noCopia
	MH10g0198600	0.256262	noCopia
	MH10g0199100	4.47968	noCopia
	MH10g0200400	0.467102	noCopia
	MH10g0023700	1.5468	noCopia
	MH10g0200700	-2.67551	noCopia
	MH10g0200800	0.799792	noCopia
	MH10g0023800	-0.510796	noCopia
	MH10g0200900	5.81922	noCopia
	MH10g0201100	5.36317	noCopia
	MH10g0201500	-1.0802	noCopia
	MH10g0202000	1.83567	noCopia
	MH10g0202100	4.31815	noCopia
	MH10g0202200	3.59005	noCopia
	MH10g0202700	4.53712	noCopia
	MH10g0203100	2.48832	noCopia
	MH10g0024300	0.817017	noCopia
	MH10g0215400	2.04668	noCopia
	MH10g0024400	3.85849	noCopia
	MH10g0216500	3.91867	noCopia
	MH10g0216700	1.26919	noCopia
	MH10g0024500	3.53341	noCopia
	MH10g0218300	2.92026	noCopia
	MH10g0218800	3.34376	noCopia
	MH10g0219300	2.8817	noCopia
	MH10g0219400	0.778301	noCopia
	MH10g0220100	-2.0626	noCopia
	MH10g0025000	0.769518	noCopia
	MH10g0220400	4.20696	noCopia
	MH10g0025100	-1.29645	noCopia
	MH10g0025200	1.55587	noCopia
	MH10g0221900	-0.0706362	noCopia
	MH10g0223200	0.841337	noCopia
	MH10g0223400	1.33931	noCopia
	MH10g0224800	0.250998	noCopia
	MH10g0224900	-1.70072	noCopia
	MH10g0225000	4.79351	noCopia
	MH10g0225100	3.80486	noCopia
	MH10g0225900	1.77017	noCopia
	MH10g0226100	3.78525	noCopia
	MH10g0025400	2.62013	noCopia
	MH10g0226200	6.00598	noCopia
	MH10g0025500	5.09953	noCopia
	MH10g0226300	0.510486	noCopia
	MH10g0226400	5.58528	noCopia
	MH10g0226500	4.27663	noCopia
	MH10g0226900	3.296	noCopia
	MH10g0227000	-0.482573	noCopia
	MH10g0227100	2.31099	noCopia
	MH10g0227400	-1.13912	noCopia
	MH10g0227500	3.24457	noCopia
	MH10g0227900	2.89884	noCopia
	MH10g0228100	-1.91171	noCopia
	MH10g0228200	3.423	noCopia
	MH10g0229100	-2.07097	noCopia
	MH10g0229200	0.0488918	noCopia
	MH10g0229300	4.42864	noCopia
	MH10g0025600	-1.00501	noCopia
	MH10g0229700	2.57993	noCopia
	MH10g0229800	4.29872	noCopia
	MH10g0230100	3.72496	noCopia
	MH10g0230200	3.00641	noCopia
	MH10g0230300	2.0807	noCopia
	MH10g0025700	3.38609	noCopia
	MH10g0230400	3.51448	noCopia
	MH10g0230500	5.32205	noCopia
	MH10g0230600	1.05804	noCopia
	MH10g0230700	6.99853	noCopia
	MH10g0231000	-0.998414	noCopia
	MH10g0232200	2.32308	noCopia
	MH10g0025800	4.12767	noCopia
	MH10g0232600	-1.94494	noCopia
	MH10g0025900	3.75843	noCopia
	MH10g0233900	1.48036	noCopia
	MH10g0234000	-1.03926	noCopia
	MH10g0234300	-2.56727	noCopia
	MH10g0234800	5.51023	noCopia
	MH10g0234900	3.89963	noCopia
	MH10g0026000	1.03999	noCopia
	MH10g0235200	4.4837	noCopia
	MH10g0235300	-0.35393	noCopia
	MH10g0235400	-2.30715	noCopia
	MH10g0235600	1.38064	noCopia
	MH10g0235700	4.41346	noCopia
	MH10g0235900	0.216312	noCopia
	MH10g0236000	5.45532	noCopia
	MH10g0236200	5.4305	noCopia
	MH10g0236300	3.7684	noCopia
	MH10g0236500	4.40715	noCopia
	MH10g0236600	4.97626	noCopia
	MH10g0238400	-0.529714	noCopia
	MH10g0239400	-1.90402	noCopia
	MH10g0241000	-1.36664	noCopia
	MH10g0241300	-2.12333	noCopia
	MH10g0241400	-1.97816	noCopia
	MH10g0241500	2.22259	noCopia
	MH10g0241600	6.07537	noCopia
	MH10g0242400	2.04796	noCopia
	MH10g0242500	1.52408	noCopia
	MH10g0242600	-2.51453	noCopia
	MH10g0242800	4.3468	noCopia
	MH10g0026900	-0.695452	noCopia
	MH10g0011900	4.91854	noCopia
	MH10g0249900	-2.13084	noCopia
	MH10g0250000	3.99563	noCopia
	MH10g0250200	-0.253882	noCopia
	MH10g0250700	-0.340306	noCopia
	MH10g0251300	0.489337	noCopia
	MH10g0251400	4.05579	noCopia
	MH10g0251900	1.99189	noCopia
	MH10g0252000	6.37813	noCopia
	MH10g0252100	4.26137	noCopia
	MH10g0252200	5.39055	noCopia
	MH10g0252300	1.83777	noCopia
	MH10g0252400	2.03994	noCopia
	MH10g0252500	4.79337	noCopia
	MH10g0252700	5.26561	noCopia
	MH10g0253000	5.62996	noCopia
	MH10g0253100	0.45229	noCopia
	MH10g0253200	2.28306	noCopia
	MH10g0253300	1.29716	noCopia
	MH10g0253500	4.21705	noCopia
	MH10g0253600	5.17003	noCopia
	MH10g0253900	-2.71867	noCopia
	MH10g0254000	-1.78531	noCopia
	MH10g0254100	4.16313	noCopia
	MH10g0254200	1.3066	noCopia
	MH10g0254300	0.0198869	noCopia
	MH10g0254400	4.85256	noCopia
	MH10g0254500	2.72876	noCopia
	MH10g0254900	6.60165	noCopia
	MH10g0255000	-0.250929	noCopia
	MH10g0255200	4.06113	noCopia
	MH10g0255400	5.73218	noCopia
	MH10g0255500	1.41266	noCopia
	MH10g0255600	-0.404366	noCopia
	MH10g0255900	1.84765	noCopia
	MH10g0256100	1.71259	noCopia
	MH10g0256600	2.29948	noCopia
	MH10g0256700	-0.952635	noCopia
	MH10g0256800	5.73432	noCopia
	MH10g0257100	3.51562	noCopia
	MH10g0257700	4.04611	noCopia
	MH10g0257800	5.07849	noCopia
	MH10g0258100	1.88711	noCopia
	MH10g0258400	-0.34292	noCopia
	MH10g0258500	6.14283	noCopia
	MH10g0258600	5.14241	noCopia
	MH10g0258900	3.97797	noCopia
	MH10g0259400	-0.504141	noCopia
	MH10g0028900	2.99741	noCopia
	MH10g0260400	4.81377	noCopia
	MH10g0260500	2.09584	noCopia
	MH10g0261000	-0.112294	noCopia
	MH10g0261100	4.97822	noCopia
	MH10g0261200	4.77249	noCopia
	MH10g0261300	1.653	noCopia
	MH10g0262300	0.0959244	noCopia
	MH10g0262900	-0.94781	noCopia
	MH10g0263700	3.76826	noCopia
	MH10g0263800	0.910165	noCopia
	MH10g0264700	-1.81352	noCopia
	MH10g0265100	3.62389	noCopia
	MH10g0265200	-0.363084	noCopia
	MH10g0265400	4.29241	noCopia
	MH10g0265600	5.67804	noCopia
	MH10g0265700	0.052555	noCopia
	MH10g0265800	3.29976	noCopia
	MH10g0266000	4.09737	noCopia
	MH10g0266100	4.40344	noCopia
	MH10g0266200	3.08867	noCopia
	MH10g0266300	4.45012	noCopia
	MH10g0266600	5.01336	noCopia
	MH10g0266700	0.679613	noCopia
	MH10g0266800	4.18439	noCopia
	MH10g0266900	2.81802	noCopia
	MH10g0267000	-0.239006	noCopia
	MH10g0267200	1.41141	noCopia
	MH10g0267300	2.42963	noCopia
	MH10g0269100	3.78607	noCopia
	MH10g0279100	5.03388	noCopia
	MH10g0279200	4.82436	noCopia
	MH10g0279300	2.10185	noCopia
	MH10g0279400	1.57223	noCopia
	MH10g0279500	2.83032	noCopia
	MH10g0280000	-0.69945	noCopia
	MH10g0280100	6.97658	noCopia
	MH10g0280200	0.333137	noCopia
	MH10g0280300	7.48782	noCopia
	MH10g0280500	4.90504	noCopia
	MH10g0280600	5.51142	noCopia
	MH10g0280700	3.90279	noCopia
	MH10g0280800	6.05768	noCopia
	MH10g0280900	1.89716	noCopia
	MH10g0281000	-0.886969	noCopia
	MH10g0281100	1.99108	noCopia
	MH10g0281200	3.60507	noCopia
	MH10g0281300	5.38949	noCopia
	MH10g0281400	0.117363	noCopia
	MH10g0281600	-2.01078	noCopia
	MH10g0282100	-2.09276	noCopia
	MH10g0282700	3.11062	noCopia
	MH10g0282900	-0.477581	noCopia
	MH10g0283200	-2.62496	noCopia
	MH10g0283300	2.35211	noCopia
	MH10g0283400	0.927024	noCopia
	MH10g0283600	1.01632	noCopia
	MH10g0283800	5.65166	noCopia
	MH10g0283900	3.4881	noCopia
	MH10g0284000	4.3575	noCopia
	MH10g0284100	2.89262	noCopia
	MH10g0030200	-0.0284575	noCopia
	MH10g0284200	2.40304	noCopia
	MH10g0284400	3.12544	noCopia
	MH10g0285600	6.42168	noCopia
	MH10g0030300	-0.377759	noCopia
	MH10g0285800	4.65597	noCopia
	MH10g0286000	4.08784	noCopia
	MH10g0286100	1.07647	noCopia
	MH10g0286600	3.4041	noCopia
	MH10g0286700	-1.24381	noCopia
	MH10g0286800	0.528591	noCopia
	MH10g0286900	4.06412	noCopia
	MH10g0287000	2.00679	noCopia
	MH10g0287100	4.36456	noCopia
	MH10g0287200	2.3117	noCopia
	MH10g0287400	-1.06486	noCopia
	MH10g0287500	2.60566	noCopia
	MH10g0287600	0.087585	noCopia
	MH10g0287700	1.5808	noCopia
	MH10g0287800	-0.69215	noCopia
	MH10g0288100	-2.17142	noCopia
	MH10g0288500	-0.33104	noCopia
	MH10g0288600	-0.124335	noCopia
	MH10g0288800	1.82226	noCopia
	MH10g0288900	3.59438	noCopia
	MH10g0289100	4.35687	noCopia
	MH10g0289200	0.888539	noCopia
	MH10g0289300	3.76122	noCopia
	MH10g0289400	-0.295973	noCopia
	MH10g0289600	-1.28879	noCopia
	MH10g0289700	2.20943	noCopia
	MH10g0289800	2.18941	noCopia
	MH10g0290000	-0.71102	noCopia
	MH10g0290100	6.05412	noCopia
	MH10g0290200	0.957818	noCopia
	MH10g0291600	-2.35411	noCopia
	MH10g0291700	0.595847	noCopia
	MH10g0291900	1.16126	noCopia
	MH10g0292100	0.592445	noCopia
	MH10g0292200	-0.687516	noCopia
	MH10g0012100	-0.720909	noCopia
	MH10g0030800	3.2852	noCopia
	MH10g0293000	-1.56987	noCopia
	MH10g0293100	-2.42432	noCopia
	MH10g0293200	-1.89268	noCopia
	MH10g0293300	2.44543	noCopia
	MH10g0030900	6.46759	noCopia
	MH10g0293400	-0.8318	noCopia
	MH10g0293500	-0.71532	noCopia
	MH10g0293600	0.900196	noCopia
	MH10g0293700	0.947412	noCopia
	MH10g0294500	1.56249	noCopia
	MH10g0294800	3.56585	noCopia
	MH10g0031100	2.40608	noCopia
	MH10g0295000	3.05912	noCopia
	MH10g0295100	3.22926	noCopia
	MH10g0295200	4.48407	noCopia
	MH10g0295300	4.23999	noCopia
	MH10g0295600	-1.00219	noCopia
	MH10g0295700	5.03795	noCopia
	MH10g0295800	-0.816139	noCopia
	MH10g0295900	-1.24261	noCopia
	MH10g0296200	2.40093	noCopia
	MH10g0296600	0.456449	noCopia
	MH10g0297200	2.09232	noCopia
	MH10g0297600	0.59451	noCopia
	MH10g0298200	1.26805	noCopia
	MH10g0298300	2.07773	noCopia
	MH10g0308800	-0.229354	noCopia
	MH10g0308900	0.206056	noCopia
	MH10g0309000	0.826868	noCopia
	MH10g0309100	-0.605398	noCopia
	MH10g0309800	4.53041	noCopia
	MH10g0309900	0.846858	noCopia
	MH10g0310200	5.01316	noCopia
	MH10g0031300	-0.43552	noCopia
	MH10g0311300	3.58994	noCopia
	MH10g0311400	0.313374	noCopia
	MH10g0311500	-0.198759	noCopia
	MH10g0311700	2.19405	noCopia
	MH10g0311800	6.70723	noCopia
	MH10g0311900	0.0745328	noCopia
	MH10g0312000	5.007	noCopia
	MH10g0312100	3.28691	noCopia
	MH10g0031500	0.632882	noCopia
	MH10g0312600	3.49491	noCopia
	MH10g0313100	-1.30767	noCopia
	MH10g0313200	4.61084	noCopia
	MH10g0031600	-1.19074	noCopia
	MH10g0313400	5.37467	noCopia
	MH10g0313700	5.66586	noCopia
	MH10g0313800	5.03311	noCopia
	MH10g0313900	5.74132	noCopia
	MH10g0314000	0.49253	noCopia
	MH10g0314100	2.37543	noCopia
	MH10g0314300	4.15023	noCopia
	MH10g0314400	2.05584	noCopia
	MH10g0314500	2.09131	noCopia
	MH10g0314600	2.33305	noCopia
	MH10g0314700	-1.6054	noCopia
	MH10g0315000	6.27635	noCopia
	MH10g0031700	-2.62288	noCopia
	MH10g0315400	-1.44083	noCopia
	MH10g0315600	3.68866	noCopia
	MH10g0315700	6.3349	noCopia
	MH10g0031900	0.812342	noCopia
	MH10g0032000	4.78365	noCopia
	MH10g0317200	-1.48935	noCopia
	MH10g0032200	3.46875	noCopia
	MH10g0318500	1.31355	noCopia
	MH10g0318600	2.08603	noCopia
	MH10g0320700	3.64887	noCopia
	MH10g0032500	-2.3481	noCopia
	MH10g0322700	4.64345	noCopia
	MH10g0322900	4.05202	noCopia
	MH10g0323000	4.53121	noCopia
	MH10g0323200	5.00381	noCopia
	MH10g0323300	4.73005	noCopia
	MH10g0323400	2.1736	noCopia
	MH10g0323600	5.50822	noCopia
	MH10g0323700	3.50536	noCopia
	MH10g0032600	-1.49944	noCopia
	MH10g0323800	3.74525	noCopia
	MH10g0323900	2.23157	noCopia
	MH10g0324000	1.55222	noCopia
	MH10g0324100	0.885028	noCopia
	MH10g0324200	3.23135	noCopia
	MH10g0324300	7.2925	noCopia
	MH10g0324400	3.75135	noCopia
	MH10g0324600	-2.21216	noCopia
	MH10g0325100	3.97362	noCopia
	MH10g0032900	-1.89427	noCopia
	MH10g0033000	1.23283	noCopia
	MH10g0327200	5.27184	noCopia
	MH10g0328100	4.72473	noCopia
	MH10g0328200	0.914855	noCopia
	MH10g0328500	-0.884378	noCopia
	MH10g0328600	-0.536011	noCopia
	MH10g0328800	4.70905	noCopia
	MH10g0328900	5.58893	noCopia
	MH10g0329100	3.68028	noCopia
	MH10g0033200	4.50643	noCopia
	MH10g0330200	-2.49512	noCopia
	MH10g0330400	5.71047	noCopia
	MH10g0330500	0.803541	noCopia
	MH10g0330600	4.78542	noCopia
	MH10g0330800	5.51567	noCopia
	MH10g0331000	0.013598	noCopia
	MH10g0331100	4.49101	noCopia
	MH10g0331300	-2.59307	noCopia
	MH10g0331500	1.13117	noCopia
	MH10g0331600	-1.30614	noCopia
	MH10g0331700	1.62103	noCopia
	MH10g0331800	6.80298	noCopia
	MH10g0331900	2.67905	noCopia
	MH10g0332000	3.94096	noCopia
	MH10g0332100	1.82308	noCopia
	MH10g0033300	-0.751001	noCopia
	MH10g0332200	-1.52956	noCopia
	MH10g0332300	3.71981	noCopia
	MH10g0332400	5.98703	noCopia
	MH10g0332600	0.879674	noCopia
	MH10g0332700	7.17088	noCopia
	MH10g0332800	4.05094	noCopia
	MH10g0333000	3.28611	noCopia
	MH10g0333200	-1.32509	noCopia
	MH10g0333300	3.53599	noCopia
	MH10g0012200	-1.35609	noCopia
	MH10g0333400	5.74192	noCopia
	MH10g0333500	6.001	noCopia
	MH10g0333600	2.46846	noCopia
	MH10g0334000	1.4297	noCopia
	MH10g0334100	0.104753	noCopia
	MH10g0334300	0.0257801	noCopia
	MH10g0334500	0.810435	noCopia
	MH10g0334600	1.8951	noCopia
	MH10g0334800	0.626177	noCopia
	MH10g0334900	3.02576	noCopia
	MH10g0335100	5.31275	noCopia
	MH10g0033500	0.132511	noCopia
	MH10g0335400	3.53859	noCopia
	MH10g0335700	2.71737	noCopia
	MH10g0033600	-0.586198	noCopia
	MH10g0346300	3.34467	noCopia
	MH10g0346400	0.534281	noCopia
	MH10g0346500	3.38562	noCopia
	MH10g0346900	1.05714	noCopia
	MH10g0347100	4.22551	noCopia
	MH10g0347200	-2.04258	noCopia
	MH10g0347300	-2.0031	noCopia
	MH10g0347400	0.867311	noCopia
	MH10g0347900	-2.26117	noCopia
	MH10g0348200	3.44386	noCopia
	MH10g0348700	1.14546	noCopia
	MH10g0348800	4.60919	noCopia
	MH10g0348900	-0.782258	noCopia
	MH10g0349000	0.41525	noCopia
	MH10g0349200	5.30135	noCopia
	MH10g0349300	-1.29394	noCopia
	MH10g0349400	5.41691	noCopia
	MH10g0349600	3.60132	noCopia
	MH10g0349700	3.81246	noCopia
	MH10g0349800	1.61983	noCopia
	MH10g0349900	4.81325	noCopia
	MH10g0350200	2.03309	noCopia
	MH10g0350300	3.79291	noCopia
	MH10g0350500	1.95321	noCopia
	MH10g0350700	8.34605	noCopia
	MH10g0350800	-0.352115	noCopia
	MH10g0350900	-1.8611	noCopia
	MH10g0351000	3.01869	noCopia
	MH10g0351200	2.99573	noCopia
	MH10g0351300	1.44013	noCopia
	MH10g0351500	2.76363	noCopia
	MH10g0351600	1.22097	noCopia
	MH10g0351700	2.81746	noCopia
	MH10g0351800	4.16855	noCopia
	MH10g0351900	3.75998	noCopia
	MH10g0012300	-2.67601	noCopia
	MH10g0352000	3.46357	noCopia
	MH10g0352200	4.57859	noCopia
	MH10g0352300	3.31149	noCopia
	MH10g0352600	3.28968	noCopia
	MH10g0353200	1.80612	noCopia
	MH10g0353400	3.89207	noCopia
	MH10g0354100	3.31678	noCopia
	MH10g0354200	4.1573	noCopia
	MH10g0354300	5.17955	noCopia
	MH10g0354500	-0.771035	noCopia
	MH10g0355000	3.18892	noCopia
	MH10g0355100	5.87241	noCopia
	MH10g0355200	2.50836	noCopia
	MH10g0355400	-0.410954	noCopia
	MH10g0355700	-2.406	noCopia
	MH10g0355800	5.97255	noCopia
	MH10g0356100	-2.56597	noCopia
	MH10g0356200	2.11986	noCopia
	MH10g0356300	-0.137748	noCopia
	MH10g0356600	-0.567442	noCopia
	MH10g0356800	3.69814	noCopia
	MH10g0357000	2.91887	noCopia
	MH10g0357200	2.94885	noCopia
	MH10g0357300	5.18653	noCopia
	MH10g0357500	2.51019	noCopia
	MH10g0357600	0.303237	noCopia
	MH10g0357700	-0.105594	noCopia
	MH10g0358000	2.32348	noCopia
	MH10g0358100	5.70588	noCopia
	MH10g0358300	0.21461	noCopia
	MH10g0358600	6.38101	noCopia
	MH10g0358700	4.49844	noCopia
	MH10g0034800	0.425492	noCopia
	MH10g0359100	1.57395	noCopia
	MH10g0359200	2.92785	noCopia
	MH10g0359500	1.59082	noCopia
	MH10g0360000	4.1319	noCopia
	MH10g0360200	-0.168066	noCopia
	MH10g0360400	-0.180667	noCopia
	MH10g0360700	5.37021	noCopia
	MH10g0360800	0.463936	noCopia
	MH10g0360900	1.75758	noCopia
	MH10g0361000	3.32897	noCopia
	MH10g0361100	4.51661	noCopia
	MH10g0361600	-0.937547	noCopia
	MH10g0361700	3.56828	noCopia
	MH10g0361800	-1.40619	noCopia
	MH10g0361900	1.11921	noCopia
	MH10g0362000	3.2737	noCopia
	MH10g0362100	6.40744	noCopia
	MH10g0362200	1.78264	noCopia
	MH10g0362300	2.05554	noCopia
	MH10g0362400	-0.70264	noCopia
	MH10g0362800	-0.0952855	noCopia
	MH10g0362900	3.90799	noCopia
	MH10g0035000	1.4768	noCopia
	MH10g0363200	-1.65108	noCopia
	MH10g0363300	0.520105	noCopia
	MH10g0363400	2.30044	noCopia
	MH10g0363700	0.352013	noCopia
	MH10g0363800	4.40699	noCopia
	MH10g0363900	6.18055	noCopia
	MH10g0364000	3.59441	noCopia
	MH10g0035100	0.110323	noCopia
	MH10g0364100	-1.18262	noCopia
	MH10g0364200	5.04024	noCopia
	MH10g0364300	5.93704	noCopia
	MH10g0364400	1.89986	noCopia
	MH10g0364500	1.30781	noCopia
	MH10g0364600	6.73656	noCopia
	MH10g0364900	3.45072	noCopia
	MH10g0365000	4.6653	noCopia
	MH10g0365100	3.67527	noCopia
	MH10g0365500	2.56501	noCopia
	MH10g0365600	4.38297	noCopia
	MH10g0365700	3.94607	noCopia
	MH10g0365900	5.00774	noCopia
	MH10g0366600	-0.80265	noCopia
	MH10g0366700	0.0577206	noCopia
	MH10g0366800	1.97753	noCopia
	MH10g0367300	1.4292	noCopia
	MH10g0367400	4.73759	noCopia
	MH10g0367500	0.118719	noCopia
	MH10g0367700	3.03587	noCopia
	MH10g0367800	3.29348	noCopia
	MH10g0367900	2.73228	noCopia
	MH10g0368000	1.66843	noCopia
	MH10g0368400	-0.0107956	noCopia
	MH10g0368500	7.73566	noCopia
	MH10g0368600	4.97921	noCopia
	MH10g0368700	4.42594	noCopia
	MH10g0369000	0.838411	noCopia
	MH10g0369100	-1.30064	noCopia
	MH10g0369200	2.74087	noCopia
	MH10g0369300	1.66673	noCopia
	MH10g0369400	3.70606	noCopia
	MH10g0369500	5.02194	noCopia
	MH10g0369600	4.16111	noCopia
	MH10g0369700	2.85796	noCopia
	MH10g0369800	-0.0145156	noCopia
	MH10g0369900	3.865	noCopia
	MH10g0370000	4.06499	noCopia
	MH10g0370100	3.82624	noCopia
	MH10g0370200	5.09518	noCopia
	MH10g0370300	4.38552	noCopia
	MH10g0370400	3.3423	noCopia
	MH10g0370800	4.03557	noCopia
	MH10g0370900	-1.38622	noCopia
	MH10g0371000	2.95625	noCopia
	MH10g0371300	5.19577	noCopia
	MH10g0371400	2.39967	noCopia
	MH10g0371500	4.85897	noCopia
	MH10g0371600	5.25534	noCopia
	MH10g0371700	5.69139	noCopia
	MH10g0371900	2.48995	noCopia
	MH10g0035800	3.54646	noCopia
	MH10g0372000	1.0573	noCopia
	MH10g0372100	5.31332	noCopia
	MH10g0372300	-1.38514	noCopia
	MH10g0372400	-1.14823	noCopia
	MH10g0372500	-1.36094	noCopia
	MH10g0372600	4.95955	noCopia
	MH10g0372700	1.44008	noCopia
	MH10g0035900	-2.41813	noCopia
	MH10g0372900	6.84833	noCopia
	MH10g0373000	5.49561	noCopia
	MH10g0036000	0.0594107	noCopia
	MH10g0373200	6.93463	noCopia
	MH10g0373300	4.04586	noCopia
	MH10g0373400	3.21205	noCopia
	MH10g0373600	5.6938	noCopia
	MH10g0373700	6.76542	noCopia
	MH10g0374000	3.39001	noCopia
	MH10g0036200	-0.869852	noCopia
	MH10g0374100	5.44722	noCopia
	MH10g0374200	5.8846	noCopia
	MH10g0374500	1.81998	noCopia
	MH10g0374800	5.15036	noCopia
	MH10g0374900	5.05619	noCopia
	MH10g0375100	5.16973	noCopia
	MH10g0375200	8.24412	noCopia
	MH10g0375300	-0.822582	noCopia
	MH10g0375400	3.39857	noCopia
	MH10g0375900	1.53587	noCopia
	MH10g0376000	0.614625	noCopia
	MH10g0376300	-1.62564	noCopia
	MH10g0376500	4.09192	noCopia
	MH10g0376600	6.24121	noCopia
	MH10g0376700	3.59881	noCopia
	MH10g0376800	5.20548	noCopia
	MH10g0376900	3.62501	noCopia
	MH10g0377100	-1.05982	noCopia
	MH10g0377200	5.06213	noCopia
	MH10g0377300	2.15852	noCopia
	MH10g0377400	3.94113	noCopia
	MH10g0377500	6.97047	noCopia
	MH10g0377700	1.96553	noCopia
	MH10g0377800	4.52788	noCopia
	MH10g0378000	3.92203	noCopia
	MH10g0378100	6.10409	noCopia
	MH10g0378300	3.97426	noCopia
	MH10g0378400	3.61804	noCopia
	MH10g0378800	0.197551	noCopia
	MH10g0378900	-0.859122	noCopia
	MH10g0379100	5.84074	noCopia
	MH10g0379200	0.93751	noCopia
	MH10g0379300	-1.85605	noCopia
	MH10g0379400	2.00739	noCopia
	MH10g0379500	5.71572	noCopia
	MH10g0379600	4.58067	noCopia
	MH10g0379700	2.37952	noCopia
	MH10g0380200	4.87051	noCopia
	MH10g0380300	0.816346	noCopia
	MH10g0380400	3.67353	noCopia
	MH10g0380600	4.36369	noCopia
	MH10g0380800	4.98449	noCopia
	MH10g0380900	5.48325	noCopia
	MH10g0381000	4.38596	noCopia
	MH10g0381100	4.36583	noCopia
	MH10g0381300	2.90597	noCopia
	MH10g0381400	4.50833	noCopia
	MH10g0381500	3.01238	noCopia
	MH10g0381600	0.187578	noCopia
	MH10g0381800	-2.1972	noCopia
	MH10g0382300	4.50947	noCopia
	MH10g0382600	-1.78707	noCopia
	MH10g0382700	9.66468	noCopia
	MH10g0382800	4.24678	noCopia
	MH10g0036800	3.76118	noCopia
	MH10g0383100	4.65615	noCopia
	MH10g0383200	-1.81755	noCopia
	MH10g0383300	3.73689	noCopia
	MH10g0383500	5.29224	noCopia
	MH10g0383600	1.97881	noCopia
	MH10g0383700	4.65466	noCopia
	MH10g0383800	0.941287	noCopia
	MH10g0384100	2.42649	noCopia
	MH10g0384200	5.71364	noCopia
	MH10g0384300	0.423245	noCopia
	MH10g0384400	4.47396	noCopia
	MH10g0384600	2.84667	noCopia
	MH10g0384700	4.57217	noCopia
	MH10g0384800	6.99441	noCopia
	MH10g0385000	3.97153	noCopia
	MH10g0385300	4.90062	noCopia
	MH10g0385400	2.86554	noCopia
	MH10g0385500	3.07284	noCopia
	MH10g0385600	4.66388	noCopia
	MH10g0385800	-0.682198	noCopia
	MH10g0386100	-0.00946476	noCopia
	MH10g0386300	1.02604	noCopia
	MH10g0386700	3.77082	noCopia
	MH10g0386800	2.59194	noCopia
	MH10g0386900	0.932333	noCopia
	MH10g0387400	1.79686	noCopia
	MH10g0387500	-2.04777	noCopia
	MH10g0387700	2.83124	noCopia
	MH10g0387900	2.87333	noCopia
	MH10g0388000	1.38064	noCopia
	MH10g0388100	4.20431	noCopia
	MH10g0388200	3.92685	noCopia
	MH10g0388300	2.43316	noCopia
	MH10g0388400	4.31046	noCopia
	MH10g0389000	4.92412	noCopia
	MH10g0389100	3.44463	noCopia
	MH10g0389300	3.48447	noCopia
	MH10g0389400	3.71812	noCopia
	MH10g0389500	2.33834	noCopia
	MH10g0389600	3.04009	noCopia
	MH10g0389700	4.53671	noCopia
	MH10g0390000	5.7694	noCopia
	MH10g0390200	-1.98697	noCopia
	MH10g0390400	1.80554	noCopia
	MH10g0390500	5.19645	noCopia
	MH10g0390600	1.68043	noCopia
	MH10g0390700	3.48787	noCopia
	MH10g0390800	-2.28478	noCopia
	MH10g0390900	2.91583	noCopia
	MH10g0391000	-0.774584	noCopia
	MH10g0391300	4.38475	noCopia
	MH10g0391600	-1.37094	noCopia
	MH10g0391700	-1.38805	noCopia
	MH10g0391800	-1.07224	noCopia
	MH10g0391900	-1.15631	noCopia
	MH10g0392000	4.10553	noCopia
	MH10g0037500	1.27226	noCopia
	MH10g0037600	-1.82168	noCopia
	MH10g0392500	5.51549	noCopia
	MH10g0392700	1.56527	noCopia
	MH10g0392800	-0.55353	noCopia
	MH10g0393000	2.86947	noCopia
	MH10g0393100	1.22219	noCopia
	MH10g0393200	2.92096	noCopia
	MH10g0393400	1.19988	noCopia
	MH10g0393500	2.17145	noCopia
	MH10g0393800	4.49066	noCopia
	MH10g0393900	0.134839	noCopia
	MH10g0394600	2.00149	noCopia
	MH10g0394700	-1.69699	noCopia
	MH10g0395000	4.36484	noCopia
	MH10g0395100	4.71189	noCopia
	MH10g0037700	1.06566	noCopia
	MH10g0395200	0.0476082	noCopia
	MH10g0395600	6.55689	noCopia
	MH10g0395700	5.33841	noCopia
	MH10g0395900	1.58342	noCopia
	MH10g0396000	2.35849	noCopia
	MH10g0396400	1.71774	noCopia
	MH10g0396600	1.69076	noCopia
	MH10g0397000	-0.983164	noCopia
	MH10g0397100	-0.344042	noCopia
	MH10g0397200	2.88046	noCopia
	MH10g0397300	1.14219	noCopia
	MH10g0397400	3.14978	noCopia
	MH10g0397500	2.36883	noCopia
	MH10g0397800	1.92029	noCopia
	MH10g0397900	2.52386	noCopia
	MH10g0398000	2.42527	noCopia
	MH10g0398100	7.70892	noCopia
	MH10g0398200	2.64513	noCopia
	MH10g0398300	2.48157	noCopia
	MH10g0398400	0.666229	noCopia
	MH10g0398500	5.19927	noCopia
	MH10g0398900	4.30053	noCopia
	MH10g0399100	3.34493	noCopia
	MH10g0399200	2.97012	noCopia
	MH10g0399300	5.19583	noCopia
	MH10g0399400	2.41614	noCopia
	MH10g0399500	5.64731	noCopia
	MH10g0037800	-1.23693	noCopia
	MH10g0400100	3.49898	noCopia
	MH10g0400300	1.25679	noCopia
	MH10g0400400	1.76405	noCopia
	MH10g0400500	6.27903	noCopia
	MH10g0400600	6.82398	noCopia
	MH10g0400700	9.06962	noCopia
	MH10g0400800	-1.84146	noCopia
	MH10g0400900	2.91673	noCopia
	MH10g0401000	-0.87645	noCopia
	MH10g0401100	4.52166	noCopia
	MH10g0401300	4.02271	noCopia
	MH10g0401400	2.67033	noCopia
	MH10g0037900	-0.414016	noCopia
	MH10g0402100	0.650783	noCopia
	MH10g0402300	2.63957	noCopia
	MH10g0402400	7.42759	noCopia
	MH10g0402500	0.0466028	noCopia
	MH10g0402600	4.18451	noCopia
	MH10g0402700	5.0795	noCopia
	MH10g0402800	4.11366	noCopia
	MH10g0403000	5.5122	noCopia
	MH10g0403100	-1.83822	noCopia
	MH10g0403200	4.50294	noCopia
	MH10g0403300	3.90018	noCopia
	MH10g0403500	1.08084	noCopia
	MH10g0403700	3.01593	noCopia
	MH10g0403800	3.21266	noCopia
	MH10g0403900	-2.72705	noCopia
	MH10g0404100	-1.20596	noCopia
	MH10g0404200	-0.67696	noCopia
	MH10g0404800	6.19001	noCopia
	MH10g0404900	3.75548	noCopia
	MH10g0405000	3.45262	noCopia
	MH10g0405100	4.40475	noCopia
	MH10g0405200	4.97671	noCopia
	MH10g0405300	0.279352	noCopia
	MH10g0405400	1.56711	noCopia
	MH10g0405800	5.22777	noCopia
	MH10g0406100	1.08145	noCopia
	MH10g0406200	5.77167	noCopia
	MH10g0406400	1.87335	noCopia
	MH10g0406600	4.77887	noCopia
	MH10g0406700	4.13391	noCopia
	MH10g0406800	4.83837	noCopia
	MH10g0416800	3.2918	noCopia
	MH10g0416900	2.76521	noCopia
	MH10g0417000	-0.533762	noCopia
	MH10g0417100	3.06525	noCopia
	MH10g0418200	3.95633	noCopia
	MH10g0418400	4.10425	noCopia
	MH10g0418500	2.08494	noCopia
	MH10g0418600	-0.932595	noCopia
	MH10g0418800	3.08359	noCopia
	MH10g0419000	-0.375353	noCopia
	MH10g0038700	-0.10182	noCopia
	MH10g0419200	3.46129	noCopia
	MH10g0419400	2.62623	noCopia
	MH10g0419600	5.59897	noCopia
	MH10g0419700	5.161	noCopia
	MH10g0419800	-0.413348	noCopia
	MH10g0420400	1.83598	noCopia
	MH10g0420500	2.72717	noCopia
	MH10g0421700	-2.11773	noCopia
	MH10g0421800	3.97128	noCopia
	MH10g0038800	0.760051	noCopia
	MH10g0422000	1.40855	noCopia
	MH10g0422200	1.30952	noCopia
	MH10g0422300	3.96472	noCopia
	MH10g0422400	3.25496	noCopia
	MH10g0038900	0.0111092	noCopia
	MH10g0422500	1.78781	noCopia
	MH10g0422600	4.37398	noCopia
	MH10g0422700	4.65419	noCopia
	MH10g0422800	1.58599	noCopia
	MH10g0039100	-2.37199	noCopia
	MH10g0423100	3.97242	noCopia
	MH10g0423200	3.28122	noCopia
	MH10g0423300	3.76778	noCopia
	MH10g0423500	-0.263949	noCopia
	MH10g0423800	1.56965	noCopia
	MH10g0423900	5.74087	noCopia
	MH10g0424000	6.17587	noCopia
	MH10g0424100	4.54447	noCopia
	MH10g0424200	-1.50188	noCopia
	MH10g0424300	-1.77637	noCopia
	MH10g0424500	5.02784	noCopia
	MH10g0424600	1.93515	noCopia
	MH10g0424900	3.54958	noCopia
	MH10g0425000	2.74342	noCopia
	MH10g0039400	-0.359175	noCopia
	MH10g0425200	3.20084	noCopia
	MH10g0425300	4.05784	noCopia
	MH10g0425600	0.362363	noCopia
	MH10g0425800	2.77725	noCopia
	MH10g0425900	1.11553	noCopia
	MH10g0426000	1.58477	noCopia
	MH10g0426100	-0.570876	noCopia
	MH10g0426200	0.838557	noCopia
	MH10g0426300	5.70265	noCopia
	MH10g0426400	4.60577	noCopia
	MH10g0426500	3.05335	noCopia
	MH10g0426600	2.08189	noCopia
	MH10g0426800	3.91436	noCopia
	MH10g0427000	-1.1798	noCopia
	MH10g0427200	-0.355933	noCopia
	MH10g0427300	2.40764	noCopia
	MH10g0427400	2.42355	noCopia
	MH10g0427500	1.90024	noCopia
	MH10g0039500	3.14119	noCopia
	MH10g0427600	2.36413	noCopia
	MH10g0427800	1.1918	noCopia
	MH10g0427900	2.17791	noCopia
	MH10g0428000	2.65762	noCopia
	MH10g0428200	-0.111111	noCopia
	MH10g0428300	0.277247	noCopia
	MH10g0428400	0.460072	noCopia
	MH10g0428500	4.52978	noCopia
	MH10g0428600	4.72439	noCopia
	MH10g0428700	1.66752	noCopia
	MH10g0428800	6.46935	noCopia
	MH10g0039600	1.9709	noCopia
	MH10g0429000	0.198821	noCopia
	MH10g0429100	1.72403	noCopia
	MH10g0429200	-0.559724	noCopia
	MH10g0429300	2.69472	noCopia
	MH10g0429500	4.24714	noCopia
	MH10g0429600	5.00761	noCopia
	MH10g0429900	3.94101	noCopia
	MH10g0430000	3.06275	noCopia
	MH10g0430100	2.7021	noCopia
	MH10g0430200	1.45591	noCopia
	MH10g0430300	5.72048	noCopia
	MH10g0430400	5.35701	noCopia
	MH10g0430500	3.02959	noCopia
	MH10g0430600	3.17345	noCopia
	MH10g0430700	4.83711	noCopia
	MH10g0430800	2.69919	noCopia
	MH10g0430900	4.50599	noCopia
	MH10g0431000	5.95661	noCopia
	MH10g0431100	1.51238	noCopia
	MH10g0431200	4.88462	noCopia
	MH10g0431400	6.35161	noCopia
	MH10g0431500	3.73481	noCopia
	MH10g0431600	4.79723	noCopia
	MH10g0431800	3.99778	noCopia
	MH10g0432100	2.12144	noCopia
	MH10g0432300	4.69294	noCopia
	MH10g0039700	1.33514	noCopia
	MH10g0432800	1.93419	noCopia
	MH10g0432900	2.31254	noCopia
	MH10g0433000	3.79581	noCopia
	MH10g0433100	0.20818	noCopia
	MH10g0433600	6.75753	noCopia
	MH10g0433800	1.82207	noCopia
	MH10g0433900	1.0553	noCopia
	MH10g0434100	2.79303	noCopia
	MH10g0434200	4.89372	noCopia
	MH10g0434300	0.694238	noCopia
	MH10g0434400	1.57277	noCopia
	MH10g0434500	2.00224	noCopia
	MH10g0434600	5.20523	noCopia
	MH10g0434800	-0.301643	noCopia
	MH10g0435200	2.84376	noCopia
	MH10g0435300	6.2513	noCopia
	MH10g0435400	-2.71506	noCopia
	MH10g0435500	6.34652	noCopia
	MH10g0435600	3.66675	noCopia
	MH10g0039900	2.41056	noCopia
	MH10g0435800	2.47089	noCopia
	MH10g0436000	3.88663	noCopia
	MH10g0436100	0.831058	noCopia
	MH10g0436200	-0.0691491	noCopia
	MH10g0436500	4.45658	noCopia
	MH10g0437100	4.24489	noCopia
	MH10g0040000	2.22491	noCopia
	MH10g0437200	0.959792	noCopia
	MH10g0437600	4.26617	noCopia
	MH10g0437700	6.49467	noCopia
	MH10g0437800	2.52667	noCopia
	MH10g0437900	1.94823	noCopia
	MH10g0438400	1.16371	noCopia
	MH10g0438500	2.64055	noCopia
	MH10g0438700	3.97534	noCopia
	MH10g0438900	4.49448	noCopia
	MH10g0439000	3.16063	noCopia
	MH10g0040200	1.37249	noCopia
	MH10g0439200	3.5936	noCopia
	MH10g0439400	5.55795	noCopia
	MH10g0439500	4.90736	noCopia
	MH10g0439800	4.38818	noCopia
	MH10g0439900	3.43206	noCopia
	MH10g0440000	4.08171	noCopia
	MH10g0440200	-2.04476	noCopia
	MH10g0440800	3.03446	noCopia
	MH10g0440900	0.12002	noCopia
	MH10g0441200	5.83775	noCopia
	MH10g0441300	5.66179	noCopia
	MH10g0441400	1.41343	noCopia
	MH10g0441500	5.97426	noCopia
	MH10g0441600	5.59126	noCopia
	MH10g0441700	4.50253	noCopia
	MH10g0442100	2.39327	noCopia
	MH10g0442200	5.86017	noCopia
	MH10g0442300	2.46541	noCopia
	MH10g0442400	2.83697	noCopia
	MH10g0442600	5.79664	noCopia
	MH10g0442700	3.29073	noCopia
	MH10g0443100	-0.400006	noCopia
	MH10g0443200	2.67198	noCopia
	MH10g0443300	3.94057	noCopia
	MH10g0443400	4.73755	noCopia
	MH10g0443500	-1.79368	noCopia
	MH10g0443600	-1.29113	noCopia
	MH10g0443700	3.42196	noCopia
	MH10g0443800	1.72358	noCopia
	MH10g0443900	3.45423	noCopia
	MH10g0444100	3.79538	noCopia
	MH10g0444200	4.96939	noCopia
	MH10g0444400	9.69887	noCopia
	MH10g0444500	4.5795	noCopia
	MH10g0444600	3.99835	noCopia
	MH10g0444700	-2.47776	noCopia
	MH10g0444800	-2.00172	noCopia
	MH10g0444900	-1.79091	noCopia
	MH10g0445000	0.581959	noCopia
	MH10g0445100	1.67738	noCopia
	MH10g0445200	5.1503	noCopia
	MH10g0445300	4.38683	noCopia
	MH10g0445400	0.300241	noCopia
	MH10g0445600	2.47101	noCopia
	MH10g0445700	4.36534	noCopia
	MH10g0445800	6.01883	noCopia
	MH10g0446000	2.2989	noCopia
	MH10g0446100	5.18121	noCopia
	MH10g0446200	1.63523	noCopia
	MH10g0446400	4.56832	noCopia
	MH10g0446500	5.25631	noCopia
	MH10g0446600	2.5027	noCopia
	MH10g0446700	3.59051	noCopia
	MH10g0447000	2.67053	noCopia
	MH10g0447100	0.297015	noCopia
	MH10g0447200	-1.04725	noCopia
	MH10g0447300	2.46483	noCopia
	MH10g0447700	4.28133	noCopia
	MH10g0447800	5.81868	noCopia
	MH10g0447900	3.61379	noCopia
	MH10g0448100	-1.75089	noCopia
	MH10g0040400	0.151326	noCopia
	MH10g0040600	2.29854	noCopia
	MH10g0010000	4.89187	noCopia
	MH10g0041600	-0.91923	noCopia
	MH10g0041700	0.169245	noCopia
	MH10g0042100	0.898363	noCopia
	MH10g0042400	1.03945	noCopia
	MH10g0042700	6.08314	noCopia
	MH10g0042900	-2.26744	noCopia
	MH10g0043400	-0.42258	noCopia
	MH10g0043500	-0.410515	noCopia
	MH10g0043600	3.97031	noCopia
	MH10g0043700	2.20096	noCopia
	MH10g0043900	6.02726	noCopia
	MH10g0044100	1.02208	noCopia
	MH10g0045500	2.1042	noCopia
	MH10g0045800	0.251204	noCopia
	MH10g0013300	0.389325	noCopia
	MH10g0046300	-1.1034	noCopia
	MH10g0047000	3.74401	noCopia
	MH10g0047400	3.39946	noCopia
	MH10g0047500	-0.242883	noCopia
	MH10g0047600	0.12409	noCopia
	MH10g0047700	0.184572	noCopia
	MH10g0048200	2.73432	noCopia
	MH10g0048300	6.47527	noCopia
	MH10g0048400	3.20991	noCopia
	MH10g0048500	4.85353	noCopia
	MH10g0048600	4.48143	noCopia
	MH10g0049300	-2.55966	noCopia
	MH10g0049600	-0.903279	noCopia
	MH10g0049700	3.58724	noCopia
	MH10g0050100	-1.10568	noCopia
	MH10g0050200	2.49426	noCopia
	MH10g0050300	0.922495	noCopia
	MH10g0050500	-2.57684	noCopia
	MH10g0050600	2.52186	noCopia
	MH10g0050700	5.97864	noCopia
	MH10g0050900	8.04375	noCopia
	MH10g0051000	7.78455	noCopia
	MH10g0052800	3.50656	noCopia
	MH10g0053800	-0.391162	noCopia
	MH10g0053900	-0.543881	noCopia
	MH10g0054000	1.53547	noCopia
	MH10g0054100	5.59213	noCopia
	MH10g0054400	-0.328919	noCopia
	MH10g0054500	1.30592	noCopia
	MH10g0054600	0.815239	noCopia
	MH10g0054700	2.75948	noCopia
	MH10g0054800	3.63971	noCopia
	MH10g0056000	0.0429525	noCopia
	MH10g0056100	1.59428	noCopia
	MH10g0056200	3.83695	noCopia
	MH10g0056500	-1.00638	noCopia
	MH10g0057500	-1.87992	noCopia
	MH10g0058000	-2.68511	noCopia
	MH10g0058300	-0.169487	noCopia
	MH10g0014900	-2.07926	noCopia
	MH10g0058900	0.163602	noCopia
	MH10g0059500	-1.77852	noCopia
	MH10g0059800	0.963674	noCopia
	MH10g0060300	1.39932	noCopia
	MH10g0015300	6.40693	noCopia
	MH10g0060700	4.54586	noCopia
	MH10g0060800	5.17282	noCopia
	MH10g0060900	5.22107	noCopia
	MH10g0061100	5.36661	noCopia
	MH10g0061200	4.99762	noCopia
	MH10g0061400	2.56092	noCopia
	MH10g0061900	2.81928	noCopia
	MH10g0015400	2.65182	noCopia
	MH10g0062000	0.520236	noCopia
	MH10g0062100	-1.48258	noCopia
	MH10g0062300	-1.29751	noCopia
	MH10g0062700	1.4716	noCopia
	MH10g0062900	0.957164	noCopia
	MH10g0063100	5.50247	noCopia
	MH10g0063300	3.92659	noCopia
	MH10g0064000	-0.230491	noCopia
	MH10g0064200	3.02565	noCopia
	MH10g0064400	-2.35794	noCopia
	MH10g0015600	0.812572	noCopia
	MH10g0064700	0.787708	noCopia
	MH10g0064800	1.24623	noCopia
	MH10g0065200	1.70589	noCopia
	MH10g0065500	2.77068	noCopia
	MH10g0066000	-2.66038	noCopia
	MH10g0067300	1.54162	noCopia
	MH10g0068600	3.17026	noCopia
	MH10g0068900	1.30781	noCopia
	MH10g0069000	0.319907	noCopia
	MH10g0069100	-0.313603	noCopia
	MH10g0069500	1.19998	noCopia
	MH10g0069600	4.95848	noCopia
	MH10g0069700	1.1298	noCopia
	MH10g0070400	2.6659	noCopia
	MH10g0070500	-0.45777	noCopia
	MH10g0015800	4.08049	noCopia
	MH10g0071700	1.98632	noCopia
	MH10g0071800	2.85355	noCopia
	MH10g0072000	3.00035	noCopia
	MH10g0072700	2.53911	noCopia
	MH10g0073300	-2.55669	noCopia
	MH10g0073400	1.9779	noCopia
	MH10g0015900	5.64482	noCopia
	MH10g0074900	1.80517	noCopia
	MH10g0076100	0.579248	noCopia
	MH10g0076500	3.87665	noCopia
	MH10g0077300	1.07015	noCopia
	MH10g0077400	0.664119	noCopia
	MH10g0077500	8.34108	noCopia
	MH10g0077600	4.14353	noCopia
	MH10g0077700	2.59209	noCopia
	MH10g0077800	3.2727	noCopia
	MH10g0078100	1.63876	noCopia
	MH10g0016400	-0.63582	noCopia
	MH10g0078800	-1.76833	noCopia
	MH10g0080000	-0.629802	noCopia
	MH10g0080200	1.90209	noCopia
	MH10g0080300	0.142766	noCopia
	MH10g0080500	3.5478	noCopia
	MH10g0080700	3.98062	noCopia
	MH10g0080800	6.8059	noCopia
	MH10g0080900	2.88717	noCopia
	MH10g0091600	-2.20259	noCopia
	MH10g0010700	0.0356521	noCopia
	MH10g0103900	-2.5524	noCopia
	MH10g0104200	-2.30523	noCopia
	MH10g0016700	4.27946	noCopia
	MH10g0104400	0.959911	noCopia
	MH10g0104700	3.39761	noCopia
	MH10g0104900	2.44403	noCopia
	MH10g0105100	-1.75643	noCopia
	MH10g0105200	2.41	noCopia
	MH10g0105400	3.81513	noCopia
	MH10g0107500	5.4975	noCopia
	MH10g0107700	-1.13405	noCopia
	MH10g0107800	6.36843	noCopia
	MH10g0107900	5.23787	noCopia
	MH10g0108000	3.22432	noCopia
	MH10g0108600	6.09939	noCopia
	MH10g0108800	1.48807	noCopia
	MH10g0010800	2.17642	noCopia
	MH10g0109400	2.9462	noCopia
	MH10g0110500	-1.99693	noCopia
	MH10g0111200	3.6153	noCopia
	MH10g0111300	0.402198	noCopia
	MH10g0111500	6.06381	noCopia
	MH10g0112300	1.96982	noCopia
	MH10g0112400	-1.13084	noCopia
	MH10g0113000	-2.0851	noCopia
	MH10g0113700	2.89971	noCopia
	MH10g0114000	2.04031	noCopia
	MH10g0114100	5.4004	noCopia
	MH10g0114400	4.34767	noCopia
	MH10g0114500	3.15439	noCopia
	MH10g0114700	4.35995	noCopia
	MH10g0115100	6.33954	noCopia
	MH10g0115500	2.89243	noCopia
	MH10g0115900	6.48414	noCopia
	MH10g0116000	2.66957	noCopia
	MH10g0116500	2.24897	noCopia
	MH10g0116700	2.42912	noCopia
	MH10g0116800	2.43658	noCopia
	MH10g0117400	5.28971	noCopia
	MH10g0117600	1.0976	noCopia
	MH10g0117900	-1.45862	noCopia
	MH10g0120600	4.96908	noCopia
	MH10g0120700	-1.09168	noCopia
	MH10g0120900	-1.96272	noCopia
	MH10g0121300	2.08974	noCopia
	MH10g0124200	1.62659	noCopia
	MH10g0010900	3.30026	noCopia
	MH10g0127500	2.7842	noCopia
	MH10g0127600	-0.310864	noCopia
	MH10g0127700	-0.162359	noCopia
	MH10g0127800	-1.48901	noCopia
	MH10g0127900	-1.42908	noCopia
	MH10g0128000	0.197387	noCopia
	MH10g0128100	-0.659255	noCopia
	MH10g0128300	-1.12995	noCopia
	MH10g0128400	-0.221662	noCopia
	MH10g0128500	-1.98597	noCopia
	MH10g0128700	-2.69412	noCopia
	MH10g0128800	3.53544	noCopia
	MH10g0129000	3.51429	noCopia
	MH10g0130700	-1.09289	noCopia
	MH10g0130800	-1.30398	noCopia
	MH10g0130900	-0.1612	noCopia
	MH10g0131700	4.54457	noCopia
	MH10g0131900	-2.17385	noCopia
	MH10g0132200	1.57008	noCopia
	MH10g0132400	-1.75736	noCopia
	MH10g0133700	1.12416	noCopia
	MH10g0134200	3.88858	noCopia
	MH10g0135800	0.628484	noCopia
	MH10g0136000	4.12674	noCopia
	MH10g0136500	2.16919	noCopia
	MH10g0136700	5.01556	noCopia
	MH10g0138200	3.75586	noCopia
	MH10g0138300	2.47081	noCopia
	MH10g0138500	-1.13416	noCopia
	MH10g0138800	-1.10555	noCopia
	MH10g0138900	3.94225	noCopia
	MH10g0139100	2.30771	noCopia
	MH10g0139200	1.29596	noCopia
	MH10g0139500	2.82342	noCopia
	MH10g0139600	-2.58835	noCopia
	MH10g0139700	-2.49873	noCopia
	MH10g0139800	3.16079	noCopia
	MH10g0140400	4.09833	noCopia
	MH10g0020100	2.35411	noCopia
	MH10g0141700	1.0977	noCopia
	MH10g0141800	1.86538	noCopia
	MH10g0020300	1.23895	noCopia
	MH10g0020400	4.08304	noCopia
	MH10g0143200	-0.225002	noCopia
	MH10g0143500	0.165069	noCopia
	MH10g0143600	1.38256	noCopia
	MH10g0020500	-2.54932	noCopia
	MH10g0020600	0.880701	noCopia
	MH10g0145100	1.53462	noCopia
	MH10g0145200	-2.6558	noCopia
	MH10g0020800	-1.46751	noCopia
	MH10g0020900	-0.783738	noCopia
	MH10g0148100	6.17034	noCopia
	MH10g0021000	4.16624	noCopia
	MH10g0148500	5.68402	noCopia
	MH10g0149300	3.33291	noCopia
	MH10g0150000	3.0477	noCopia
	MH10g0150100	6.97108	noCopia
	MH10g0150200	6.54072	noCopia
	MH10g0164900	3.37589	noCopia
	MH10g0021600	5.02439	noCopia
	MH10g0167400	6.72671	noCopia
	MH10g0167500	1.41981	noCopia
	MH10g0011300	3.12005	noCopia
	MH10g0021700	-1.71243	noCopia
	MH10g0170400	-1.85211	noCopia
	MH10g0021800	3.32661	noCopia
	MH10g0172800	-0.718272	noCopia
	MH10g0172900	3.4982	noCopia
	MH10g0173200	6.95722	noCopia
	MH10g0174600	5.15056	noCopia
	MH10g0174900	1.38012	noCopia
	MH10g0175000	-1.22184	noCopia
	MH10g0175100	1.22892	noCopia
	MH10g0021900	3.80178	noCopia
	MH10g0175300	1.54792	noCopia
	MH10g0175500	2.64906	noCopia
	MH10g0175800	-2.37944	noCopia
	MH10g0176200	2.72474	noCopia
	MH10g0176300	0.0206409	noCopia
	MH10g0177700	1.29862	noCopia
	MH10g0177800	2.21652	noCopia
	MH10g0177900	3.84947	noCopia
	MH10g0178100	3.56981	noCopia
	MH10g0022200	-1.2983	noCopia
	MH10g0180600	0.0405558	noCopia
	MH10g0180800	-2.40654	noCopia
	MH10g0022300	7.00968	noCopia
	MH10g0181100	3.157	noCopia
	MH10g0181900	2.02742	noCopia
	MH01g0012200	6.29126	noCopia
	MH01g0037900	-1.7123	noCopia
	MH01g0038000	4.70045	noCopia
	MH01g0218300	4.49199	noCopia
	MH01g0218400	3.2561	noCopia
	MH01g0218500	0.873435	noCopia
	MH01g0038100	2.21282	noCopia
	MH01g0218600	5.52949	noCopia
	MH01g0218700	1.27547	noCopia
	MH01g0218900	3.54944	noCopia
	MH01g0219300	-1.72745	noCopia
	MH01g0220100	-0.589149	noCopia
	MH01g0220200	0.756673	noCopia
	MH01g0038200	4.60923	noCopia
	MH01g0221100	-0.551414	noCopia
	MH01g0221200	0.619498	noCopia
	MH01g0221300	1.12155	noCopia
	MH01g0221400	4.31142	noCopia
	MH01g0221500	4.20993	noCopia
	MH01g0222300	6.42578	noCopia
	MH01g0222600	-0.173111	noCopia
	MH01g0222700	0.583269	noCopia
	MH01g0222900	4.93257	noCopia
	MH01g0223100	2.29773	noCopia
	MH01g0223200	2.17413	noCopia
	MH01g0223400	0.911592	noCopia
	MH01g0012300	2.67421	noCopia
	MH01g0223600	0.626972	noCopia
	MH01g0038300	1.11088	noCopia
	MH01g0223900	2.98848	noCopia
	MH01g0224600	1.17514	noCopia
	MH01g0038400	2.89642	noCopia
	MH01g0038500	4.8969	noCopia
	MH01g0225600	11.8871	noCopia
	MH01g0226000	2.7126	noCopia
	MH01g0226100	2.34146	noCopia
	MH01g0226300	6.77579	noCopia
	MH01g0226400	-0.254004	noCopia
	MH01g0038600	3.09782	noCopia
	MH01g0226500	2.94753	noCopia
	MH01g0226600	1.12878	noCopia
	MH01g0226800	-0.833701	noCopia
	MH01g0227000	5.27048	noCopia
	MH01g0227400	4.61245	noCopia
	MH01g0227500	-0.48158	noCopia
	MH01g0038800	3.12748	noCopia
	MH01g0229100	5.82602	noCopia
	MH01g0239600	4.50663	noCopia
	MH01g0039000	-2.01169	noCopia
	MH01g0239900	1.0322	noCopia
	MH01g0039100	-0.718272	noCopia
	MH01g0240200	4.07403	noCopia
	MH01g0240600	1.383	noCopia
	MH01g0240700	4.72904	noCopia
	MH01g0240800	5.68088	noCopia
	MH01g0241400	1.20256	noCopia
	MH01g0241600	8.38194	noCopia
	MH01g0241900	2.05392	noCopia
	MH01g0242000	5.19817	noCopia
	MH01g0242600	4.1599	noCopia
	MH01g0242700	3.6981	noCopia
	MH01g0243000	4.94481	noCopia
	MH01g0243300	4.13933	noCopia
	MH11g0222200	3.80774	noCopia
	MH11g0223300	5.52168	noCopia
	MH11g0223600	4.64914	noCopia
	MH11g0224300	4.71882	noCopia
	MH11g0031200	2.16196	noCopia
	MH11g0224600	-1.14473	noCopia
	MH11g0225000	2.49487	noCopia
	MH11g0225100	-0.463098	noCopia
	MH11g0225800	-1.41936	noCopia
	MH01g0244400	3.46072	noCopia
	MH11g0227700	3.51654	noCopia
	MH11g0228400	-1.87638	noCopia
	MH11g0032000	2.1787	noCopia
	MH11g0229000	4.9812	noCopia
	MH01g0244900	0.434892	noCopia
	MH11g0229600	4.39876	noCopia
	MH11g0032100	3.84031	noCopia
	MH11g0230600	1.58574	noCopia
	MH11g0011600	5.51359	noCopia
	MH01g0245100	1.62717	noCopia
	MH11g0230900	4.45543	noCopia
	MH11g0231500	1.97983	noCopia
	MH01g0245300	1.30613	noCopia
	MH11g0231600	5.134	noCopia
	MH11g0232200	3.91444	noCopia
	MH11g0011700	3.76644	noCopia
	MH11g0233100	3.36857	noCopia
	MH11g0234300	4.58773	noCopia
	MH11g0011800	4.04694	noCopia
	MH11g0234500	2.73312	noCopia
	MH11g0234600	-0.0351475	noCopia
	MH11g0235500	0.467718	noCopia
	MH11g0235600	2.74935	noCopia
	MH11g0236100	4.37731	noCopia
	MH11g0032900	-0.80265	noCopia
	MH11g0033000	-2.1603	noCopia
	MH11g0033100	1.81352	noCopia
	MH11g0033300	2.71067	noCopia
	MH11g0247800	4.11693	noCopia
	MH11g0247900	3.04908	noCopia
	MH11g0033500	1.87099	noCopia
	MH11g0248300	-0.452998	noCopia
	MH11g0248500	-0.483749	noCopia
	MH11g0011900	2.52307	noCopia
	MH11g0248800	4.11003	noCopia
	MH11g0248900	5.10496	noCopia
	MH11g0249400	4.09691	noCopia
	MH11g0250000	0.220441	noCopia
	MH11g0250100	2.11165	noCopia
	MH11g0033900	-1.83807	noCopia
	MH11g0034000	2.61401	noCopia
	MH11g0253000	3.57128	noCopia
	MH11g0253100	4.7108	noCopia
	MH11g0012000	1.23876	noCopia
	MH11g0253800	-1.9305	noCopia
	MH11g0034400	3.02534	noCopia
	MH11g0254100	-2.09282	noCopia
	MH11g0254200	0.415337	noCopia
	MH11g0034700	2.91418	noCopia
	MH11g0255200	1.67209	noCopia
	MH11g0255900	3.00711	noCopia
	MH11g0256000	5.61218	noCopia
	MH11g0256600	3.62215	noCopia
	MH11g0256700	-1.3007	noCopia
	MH11g0256800	0.050021	noCopia
	MH11g0267300	0.674144	noCopia
	MH11g0035200	-1.70703	noCopia
	MH11g0268500	3.44268	noCopia
	MH11g0268800	2.23175	noCopia
	MH11g0269300	6.22401	noCopia
	MH11g0035400	2.0953	noCopia
	MH11g0035600	-1.06647	noCopia
	MH11g0012100	4.04518	noCopia
	MH11g0284800	-2.05803	noCopia
	MH11g0035900	-1.41116	noCopia
	MH11g0036000	5.6402	noCopia
	MH11g0285700	2.14489	noCopia
	MH11g0036100	3.78956	noCopia
	MH11g0286700	2.54681	noCopia
	MH11g0036200	6.76046	noCopia
	MH11g0036300	2.68744	noCopia
	MH11g0289100	3.09587	noCopia
	MH11g0036600	4.68826	noCopia
	MH11g0036700	0.48588	noCopia
	MH11g0012200	3.37894	noCopia
	MH11g0292000	0.447431	noCopia
	MH01g0249000	6.37264	noCopia
	MH11g0292300	-0.42654	noCopia
	MH11g0036800	2.50319	noCopia
	MH11g0303300	-1.79831	noCopia
	MH11g0036900	-0.455293	noCopia
	MH11g0037000	1.99941	noCopia
	MH11g0303800	-1.10862	noCopia
	MH11g0037100	4.18331	noCopia
	MH01g0249200	3.7028	noCopia
	MH11g0037200	5.40303	noCopia
	MH01g0249300	3.80363	noCopia
	MH11g0306600	-2.46743	noCopia
	MH01g0249400	-2.46967	noCopia
	MH11g0306900	5.25731	noCopia
	MH11g0307700	6.10452	noCopia
	MH11g0037400	2.13286	noCopia
	MH11g0308000	1.14724	noCopia
	MH11g0309600	5.03495	noCopia
	MH11g0309700	-0.283808	noCopia
	MH11g0038000	2.04199	noCopia
	MH11g0310400	4.26546	noCopia
	MH11g0038100	-0.0323016	noCopia
	MH01g0249800	3.94009	noCopia
	MH11g0311100	1.06162	noCopia
	MH11g0311700	2.5632	noCopia
	MH11g0311900	-0.605398	noCopia
	MH11g0312000	-0.747967	noCopia
	MH11g0038200	3.71174	noCopia
	MH11g0038300	-1.62529	noCopia
	MH11g0312900	0.52647	noCopia
	MH11g0038400	3.71638	noCopia
	MH11g0313100	5.28695	noCopia
	MH11g0313400	2.38132	noCopia
	MH11g0313500	3.24456	noCopia
	MH11g0313600	-0.261215	noCopia
	MH01g0250100	2.49131	noCopia
	MH01g0250200	5.08795	noCopia
	MH11g0314000	5.41262	noCopia
	MH11g0038500	3.77509	noCopia
	MH11g0314100	2.58791	noCopia
	MH11g0314200	1.29694	noCopia
	MH11g0314300	2.64789	noCopia
	MH11g0038600	0.226237	noCopia
	MH11g0314400	2.67133	noCopia
	MH01g0250300	1.49021	noCopia
	MH11g0012300	-1.61798	noCopia
	MH11g0038700	0.651454	noCopia
	MH11g0038800	-1.43013	noCopia
	MH11g0038900	0.736181	noCopia
	MH01g0250500	4.82745	noCopia
	MH11g0039000	2.61239	noCopia
	MH11g0039100	-0.812896	noCopia
	MH11g0317500	-2.58521	noCopia
	MH11g0318200	5.23854	noCopia
	MH11g0318400	3.96243	noCopia
	MH11g0318600	-0.0390806	noCopia
	MH11g0329000	0.476174	noCopia
	MH11g0039300	3.51285	noCopia
	MH01g0250700	8.72491	noCopia
	MH11g0329100	2.3051	noCopia
	MH11g0039400	1.76506	noCopia
	MH11g0012400	3.2566	noCopia
	MH11g0039600	2.65546	noCopia
	MH11g0039700	-1.451	noCopia
	MH11g0039800	-2.26403	noCopia
	MH11g0342600	-0.289459	noCopia
	MH11g0342800	3.03432	noCopia
	MH11g0343000	-1.76128	noCopia
	MH01g0251400	1.52664	noCopia
	MH11g0345300	5.7022	noCopia
	MH11g0345400	0.0399525	noCopia
	MH11g0345500	6.00807	noCopia
	MH11g0345800	2.91058	noCopia
	MH11g0346300	1.26673	noCopia
	MH11g0040100	-2.67551	noCopia
	MH11g0348000	-2.01511	noCopia
	MH11g0348400	0.41237	noCopia
	MH11g0040200	4.30086	noCopia
	MH11g0012500	2.02623	noCopia
	MH11g0349200	3.13362	noCopia
	MH01g0251800	-0.87308	noCopia
	MH11g0349300	-0.409589	noCopia
	MH11g0012600	-0.334773	noCopia
	MH11g0012700	-0.376461	noCopia
	MH01g0012500	1.40343	noCopia
	MH11g0349800	2.0656	noCopia
	MH11g0349900	-2.02339	noCopia
	MH11g0012800	1.98722	noCopia
	MH11g0350600	2.81036	noCopia
	MH11g0350800	3.17968	noCopia
	MH11g0350900	4.42577	noCopia
	MH11g0351400	4.84395	noCopia
	MH11g0040500	3.86901	noCopia
	MH11g0040600	3.67391	noCopia
	MH11g0353500	1.70194	noCopia
	MH11g0040700	-0.707411	noCopia
	MH11g0354300	-2.30259	noCopia
	MH11g0010100	4.90323	noCopia
	MH01g0040200	-0.410271	noCopia
	MH11g0040900	-2.21883	noCopia
	MH11g0359600	1.42543	noCopia
	MH11g0359800	0.625009	noCopia
	MH11g0361100	-2.36624	noCopia
	MH11g0361500	2.03643	noCopia
	MH11g0361400	1.88947	noCopia
	MH11g0361700	3.85153	noCopia
	MH01g0253500	4.41687	noCopia
	MH11g0362500	8.67244	noCopia
	MH11g0363200	7.72765	noCopia
	MH11g0363300	3.23872	noCopia
	MH11g0363400	5.42366	noCopia
	MH11g0363500	2.9344	noCopia
	MH11g0363600	7.88332	noCopia
	MH11g0363800	4.85425	noCopia
	MH11g0363900	1.86497	noCopia
	MH11g0364100	1.88997	noCopia
	MH01g0253800	0.858498	noCopia
	MH11g0364300	2.85894	noCopia
	MH11g0041800	4.22711	noCopia
[truncated: 21,339 more rows]

## Sheet: Fig.2m
Figure 2m
	geneID	gene overlap type	log2(FPKM+1)
	MH01g0120500	E13	2.72128
	MH01g0144200	E13	1.56462
	MH01g0258500	E13	0.644485
	MH01g0378200	E13	1.04208
	MH01g0378300	E13	0.445155
	MH01g0378400	E13	0.513759
	MH01g0380300	E13	3.40379
	MH01g0384500	E13	4.55315
	MH01g0496800	E13	0.423347
	MH01g0496900	E13	0
	MH01g0582300	E13	0
	MH01g0734300	E13	2.95587
	MH02g0039300	E13	4.60888
	MH02g0089500	E13	5.64713
	MH02g0094500	E13	3.30462
	MH02g0114300	E13	0.225091
	MH02g0143700	E13	5.50969
	MH02g0161700	E13	2.67629
	MH02g0217700	E13	3.89934
	MH02g0288100	E13	2.142
	MH02g0297400	E13	1.42837
	MH02g0297500	E13	0.808349
	MH02g0297600	E13	3.08074
	MH02g0334700	E13	3.06346
	MH02g0344400	E13	5.03992
	MH02g0446600	E13	4.44934
	MH02g0446700	E13	0.216521
	MH02g0446800	E13	0
	MH02g0511300	E13	0.230578
	MH02g0524500	E13	3.59516
	MH02g0626900	E13	4.27317
	MH02g0670600	E13	3.06357
	MH02g0697900	E13	4.00255
	MH03g0042500	E13	5.01948
	MH03g0178800	E13	4.48614
	MH03g0342100	E13	5.03019
	MH03g0534600	E13	0
	MH03g0544000	E13	4.82734
	MH03g0736600	E13	2.97086
	MH03g0748600	E13	0.583699
	MH03g0756400	E13	0.0879787
	MH04g0221500	E13	2.7406
	MH04g0221700	E13	4.43437
	MH04g0314200	E13	0.451159
	MH04g0379100	E13	3.15685
	MH04g0465800	E13	2.88732
	MH04g0555900	E13	4.00721
	MH04g0641500	E13	0.68511
	MH04g0641600	E13	0.311965
	MH05g0050100	E13	1.14611
	MH05g0351100	E13	1.14295
	MH06g0073700	E13	3.14615
	MH06g0082000	E13	2.72999
	MH06g0088700	E13	0.47132
	MH06g0088800	E13	0.445332
	MH06g0247000	E13	0.127851
	MH06g0304900	E13	1.14639
	MH06g0305000	E13	0
	MH06g0305100	E13	0
	MH06g0337800	E13	2.27171
	MH06g0408500	E13	1.14099
	MH06g0408600	E13	1.12723
	MH06g0408700	E13	1.23657
	MH06g0442200	E13	2.02812
	MH06g0442300	E13	1.40828
	MH06g0523800	E13	1.65388
	MH06g0628200	E13	0
	MH07g0233300	E13	0.0976018
	MH07g0335300	E13	0.0271512
	MH07g0366700	E13	1.91747
	MH07g0446800	E13	0.142849
	MH07g0513700	E13	0.280568
	MH07g0513800	E13	0.404907
	MH07g0514100	E13	0.034274
	MH07g0514200	E13	0
	MH07g0538300	E13	2.25148
	MH07g0546900	E13	5.07571
	MH08g0062000	E13	3.4343
	MH08g0062100	E13	0
	MH08g0326700	E13	5.15879
	MH08g0432900	E13	1.97883
	MH08g0529200	E13	3.50069
	MH09g0032000	E13	3.63718
	MH09g0065600	E13	4.41683
	MH09g0180300	E13	3.57977
	MH09g0290400	E13	0.161778
	MH09g0295600	E13	0
	MH10g0043200	E13	2.42184
	MH10g0108900	E13	0.619114
	MH10g0109000	E13	0
	MH10g0199000	E13	4.98831
	MH10g0256000	E13	2.72249
	MH10g0327500	E13	3.40963
	MH10g0360100	E13	4.71775
	MH10g0398800	E13	5.14188
	MH10g0431300	E13	4.97374
	MH10g0432500	E13	0.306707
	MH11g0040300	E13	0.37683
	MH11g0267700	E13	2.79138
	MH11g0577600	E13	0.744833
	MH11g0577700	E13	0.111531
	MH11g0657600	E13	0
	MH11g0657700	E13	0
	MH11g0657800	E13	0
	MH12g0021500	E13	0.340304
	MH12g0189400	E13	2.91794
	MH12g0232300	E13	5.83384
	MH12g0391800	E13	4.8219
	MH01g0035000	H3K4me1_only	1.5789
	MH01g0095200	H3K4me1_only	3.21679
	MH01g0110500	H3K4me1_only	1.30527
	MH01g0225800	H3K4me1_only	3.43234
	MH01g0258500	H3K4me1_only	0.644485
	MH01g0307600	H3K4me1_only	4.334
	MH01g0362500	H3K4me1_only	2.36364
	MH01g0380300	H3K4me1_only	3.40379
	MH01g0382100	H3K4me1_only	3.24845
	MH01g0384500	H3K4me1_only	4.55315
	MH01g0389000	H3K4me1_only	2.89504
	MH01g0391700	H3K4me1_only	3.12955
	MH01g0512000	H3K4me1_only	6.14401
	MH01g0532000	H3K4me1_only	4.75755
	MH01g0542900	H3K4me1_only	0.659325
	MH01g0565200	H3K4me1_only	0.804646
	MH01g0592600	H3K4me1_only	4.50124
	MH01g0592900	H3K4me1_only	3.48581
	MH01g0721200	H3K4me1_only	0
	MH01g0734500	H3K4me1_only	0.576249
	MH01g0751700	H3K4me1_only	6.44802
	MH01g0758100	H3K4me1_only	4.54516
	MH01g0758700	H3K4me1_only	6.74814
	MH02g0025100	H3K4me1_only	2.24901
	MH02g0039300	H3K4me1_only	4.60888
	MH02g0048200	H3K4me1_only	0.48739
	MH02g0054100	H3K4me1_only	3.91061
	MH02g0057600	H3K4me1_only	0
	MH02g0073300	H3K4me1_only	2.8868
	MH02g0083700	H3K4me1_only	4.23012
	MH02g0119900	H3K4me1_only	2.4176
	MH02g0143700	H3K4me1_only	5.50969
	MH02g0161700	H3K4me1_only	2.67629
	MH02g0215600	H3K4me1_only	3.36291
	MH02g0237500	H3K4me1_only	4.19592
	MH02g0288100	H3K4me1_only	2.142
	MH02g0297400	H3K4me1_only	1.42837
	MH02g0304700	H3K4me1_only	4.26623
	MH02g0334700	H3K4me1_only	3.06346
	MH02g0338500	H3K4me1_only	0
	MH02g0344400	H3K4me1_only	5.03992
	MH02g0409400	H3K4me1_only	4.12696
	MH02g0440700	H3K4me1_only	4.86258
	MH02g0446600	H3K4me1_only	4.44934
	MH02g0626900	H3K4me1_only	4.27317
	MH02g0643900	H3K4me1_only	3.15976
	MH02g0670600	H3K4me1_only	3.06357
	MH02g0675700	H3K4me1_only	2.88145
	MH02g0695900	H3K4me1_only	5.1303
	MH02g0697900	H3K4me1_only	4.00255
	MH03g0024000	H3K4me1_only	5.35225
	MH03g0042500	H3K4me1_only	5.01948
	MH03g0177500	H3K4me1_only	5.75315
	MH03g0226500	H3K4me1_only	3.0738
	MH03g0234700	H3K4me1_only	4.10284
	MH03g0276400	H3K4me1_only	2.72831
	MH03g0342100	H3K4me1_only	5.03019
	MH03g0343600	H3K4me1_only	4.64449
	MH03g0371600	H3K4me1_only	3.77892
	MH03g0383400	H3K4me1_only	2.91072
	MH03g0443400	H3K4me1_only	0
	MH03g0534300	H3K4me1_only	0
	MH03g0544000	H3K4me1_only	4.82734
	MH03g0571600	H3K4me1_only	3.59212
	MH03g0596000	H3K4me1_only	4.2832
	MH03g0627200	H3K4me1_only	6.11578
	MH03g0702200	H3K4me1_only	4.7535
	MH03g0736600	H3K4me1_only	2.97086
	MH03g0758300	H3K4me1_only	6.67809
	MH04g0054500	H3K4me1_only	4.45227
	MH04g0054600	H3K4me1_only	1.50468
	MH04g0102200	H3K4me1_only	0
	MH04g0106800	H3K4me1_only	4.45002
	MH04g0126600	H3K4me1_only	1.80941
	MH04g0207400	H3K4me1_only	5.1902
	MH04g0212600	H3K4me1_only	5.56068
	MH04g0221500	H3K4me1_only	2.7406
	MH04g0314200	H3K4me1_only	0.451159
	MH04g0436500	H3K4me1_only	1.15814
	MH04g0465800	H3K4me1_only	2.88732
	MH04g0503700	H3K4me1_only	4.75654
	MH04g0518600	H3K4me1_only	2.5749
	MH04g0537500	H3K4me1_only	2.57944
	MH04g0555900	H3K4me1_only	4.00721
	MH04g0603100	H3K4me1_only	0
	MH04g0626400	H3K4me1_only	4.91918
	MH05g0017600	H3K4me1_only	2.71053
	MH05g0039300	H3K4me1_only	4.26223
	MH05g0063200	H3K4me1_only	2.53404
	MH05g0071900	H3K4me1_only	1.54778
	MH05g0103800	H3K4me1_only	0
	MH05g0254400	H3K4me1_only	7.19901
	MH05g0302200	H3K4me1_only	1.62024
	MH05g0377000	H3K4me1_only	5.16898
	MH05g0420300	H3K4me1_only	2.78983
	MH05g0510200	H3K4me1_only	3.74883
	MH06g0081700	H3K4me1_only	4.23344
	MH06g0082000	H3K4me1_only	2.72999
	MH06g0236800	H3K4me1_only	0.756442
	MH06g0236900	H3K4me1_only	0.417058
	MH06g0354500	H3K4me1_only	4.45081
	MH06g0442400	H3K4me1_only	0
	MH06g0443800	H3K4me1_only	4.56296
	MH06g0490400	H3K4me1_only	5.89988
	MH06g0523800	H3K4me1_only	1.65388
	MH06g0531900	H3K4me1_only	0.559147
	MH06g0590200	H3K4me1_only	0.328434
	MH06g0590300	H3K4me1_only	0.299695
	MH07g0044000	H3K4me1_only	2.86081
	MH07g0078400	H3K4me1_only	4.77168
	MH07g0115700	H3K4me1_only	4.1948
	MH07g0382100	H3K4me1_only	0.725273
	MH07g0382200	H3K4me1_only	1.90358
	MH07g0398000	H3K4me1_only	2.52659
	MH07g0483000	H3K4me1_only	4.84523
	MH07g0513700	H3K4me1_only	0.280568
	MH07g0513800	H3K4me1_only	0.404907
	MH07g0514000	H3K4me1_only	0.08209
	MH07g0521500	H3K4me1_only	3.77668
	MH07g0528900	H3K4me1_only	4.75177
	MH08g0062000	H3K4me1_only	3.4343
	MH08g0090800	H3K4me1_only	4.02932
	MH08g0311300	H3K4me1_only	4.30003
	MH08g0326700	H3K4me1_only	5.15879
	MH08g0354800	H3K4me1_only	2.56288
	MH08g0432900	H3K4me1_only	1.97883
	MH08g0488200	H3K4me1_only	4.54917
	MH08g0529200	H3K4me1_only	3.50069
	MH08g0558300	H3K4me1_only	5.33366
	MH09g0023400	H3K4me1_only	2.9502
	MH09g0032000	H3K4me1_only	3.63718
	MH09g0065600	H3K4me1_only	4.41683
	MH09g0180300	H3K4me1_only	3.57977
	MH09g0199400	H3K4me1_only	5.02577
	MH09g0290400	H3K4me1_only	0.161778
	MH09g0471000	H3K4me1_only	4.237
	MH10g0026100	H3K4me1_only	3.45643
	MH10g0037400	H3K4me1_only	3.77277
	MH10g0043200	H3K4me1_only	2.42184
	MH10g0068100	H3K4me1_only	0.0672315
	MH10g0199000	H3K4me1_only	4.98831
	MH10g0223100	H3K4me1_only	0.561234
	MH10g0229600	H3K4me1_only	1.3909
	MH10g0256000	H3K4me1_only	2.72249
	MH10g0328700	H3K4me1_only	1.14773
	MH10g0349500	H3K4me1_only	3.48661
	MH10g0350600	H3K4me1_only	2.69144
	MH10g0360100	H3K4me1_only	4.71775
	MH10g0391400	H3K4me1_only	2.60312
	MH10g0398800	H3K4me1_only	5.14188
	MH10g0431300	H3K4me1_only	4.97374
	MH10g0444300	H3K4me1_only	7.74655
	MH10g0447500	H3K4me1_only	3.84701
	MH10g0447600	H3K4me1_only	6.421
	MH11g0040000	H3K4me1_only	4.45369
	MH11g0089900	H3K4me1_only	0.409956
	MH11g0125600	H3K4me1_only	3.67982
	MH11g0149700	H3K4me1_only	3.42006
	MH11g0267700	H3K4me1_only	2.79138
	MH11g0303400	H3K4me1_only	2.4691
	MH11g0313700	H3K4me1_only	5.7716
	MH11g0373700	H3K4me1_only	4.81689
	MH11g0433800	H3K4me1_only	2.44417
	MH11g0577400	H3K4me1_only	0.742673
	MH11g0577600	H3K4me1_only	0.744833
	MH11g0601900	H3K4me1_only	3.39901
	MH12g0021500	H3K4me1_only	0.340304
	MH12g0107000	H3K4me1_only	2.94289
	MH12g0118000	H3K4me1_only	0.0628028
	MH12g0127700	H3K4me1_only	0
	MH12g0127800	H3K4me1_only	3.30453
	MH12g0185400	H3K4me1_only	6.68284
	MH12g0187800	H3K4me1_only	4.67427
	MH12g0189400	H3K4me1_only	2.91794
	MH12g0194700	H3K4me1_only	5.29393
	MH12g0232300	H3K4me1_only	5.83384
	MH12g0256500	H3K4me1_only	7.18461
	MH12g0324500	H3K4me1_only	1.65827
	MH12g0325300	H3K4me1_only	4.00837
	MH12g0328100	H3K4me1_only	2.08522
	MH12g0391800	H3K4me1_only	4.8219
	MH01g0012400	H3K9me2_only	0
	MH01g0017600	H3K9me2_only	0
	MH01g0030800	H3K9me2_only	1.38714
	MH01g0030900	H3K9me2_only	0.169076
	MH01g0032400	H3K9me2_only	0
	MH01g0032500	H3K9me2_only	0
	MH01g0032600	H3K9me2_only	0
	MH01g0032700	H3K9me2_only	0
	MH01g0039300	H3K9me2_only	0
	MH01g0039400	H3K9me2_only	0
	MH01g0060900	H3K9me2_only	0
	MH01g0061000	H3K9me2_only	0
	MH01g0072100	H3K9me2_only	0
	MH01g0115400	H3K9me2_only	0
	MH01g0120100	H3K9me2_only	0
	MH01g0120900	H3K9me2_only	0
	MH01g0125300	H3K9me2_only	0
	MH01g0138700	H3K9me2_only	0.0225665
	MH01g0142700	H3K9me2_only	0
	MH01g0171400	H3K9me2_only	0
	MH01g0176900	H3K9me2_only	0
	MH01g0177000	H3K9me2_only	0
	MH01g0178200	H3K9me2_only	0
	MH01g0178300	H3K9me2_only	0
	MH01g0181600	H3K9me2_only	0
	MH01g0185400	H3K9me2_only	0
	MH01g0185500	H3K9me2_only	0.0226141
	MH01g0216900	H3K9me2_only	0
	MH01g0220600	H3K9me2_only	0
	MH01g0220700	H3K9me2_only	0
	MH01g0220800	H3K9me2_only	0
	MH01g0240300	H3K9me2_only	0.0106943
	MH01g0242200	H3K9me2_only	0
	MH01g0242300	H3K9me2_only	0
	MH01g0242400	H3K9me2_only	0
	MH01g0249600	H3K9me2_only	0
	MH01g0251200	H3K9me2_only	0
	MH01g0251300	H3K9me2_only	0
	MH01g0252100	H3K9me2_only	0
	MH01g0254000	H3K9me2_only	0
	MH01g0259100	H3K9me2_only	0
	MH01g0268000	H3K9me2_only	0
	MH01g0268100	H3K9me2_only	0
	MH01g0268500	H3K9me2_only	0
	MH01g0268600	H3K9me2_only	0
	MH01g0269600	H3K9me2_only	0
	MH01g0269700	H3K9me2_only	0
	MH01g0269800	H3K9me2_only	0
	MH01g0270600	H3K9me2_only	0
	MH01g0270700	H3K9me2_only	0
	MH01g0273800	H3K9me2_only	0
	MH01g0277800	H3K9me2_only	0
	MH01g0281000	H3K9me2_only	0
	MH01g0281100	H3K9me2_only	0
	MH01g0283600	H3K9me2_only	0
	MH01g0283700	H3K9me2_only	0
	MH01g0294100	H3K9me2_only	0
	MH01g0294200	H3K9me2_only	0
	MH01g0298200	H3K9me2_only	0.0281145
	MH01g0310100	H3K9me2_only	0
	MH01g0311000	H3K9me2_only	0
	MH01g0312900	H3K9me2_only	0
	MH01g0313000	H3K9me2_only	0
	MH01g0313300	H3K9me2_only	0
	MH01g0316500	H3K9me2_only	0
	MH01g0317800	H3K9me2_only	0
	MH01g0321200	H3K9me2_only	0
	MH01g0321700	H3K9me2_only	0
	MH01g0324600	H3K9me2_only	0
	MH01g0326700	H3K9me2_only	0
	MH01g0326800	H3K9me2_only	0
	MH01g0326900	H3K9me2_only	0
	MH01g0327000	H3K9me2_only	0.0449547
	MH01g0328000	H3K9me2_only	0
	MH01g0328100	H3K9me2_only	0
	MH01g0329000	H3K9me2_only	0.121183
	MH01g0329100	H3K9me2_only	0
	MH01g0329200	H3K9me2_only	0
	MH01g0340200	H3K9me2_only	0
	MH01g0341800	H3K9me2_only	0
	MH01g0341900	H3K9me2_only	0
	MH01g0344100	H3K9me2_only	0
	MH01g0347300	H3K9me2_only	0
	MH01g0360800	H3K9me2_only	0
	MH01g0364400	H3K9me2_only	0.0182657
	MH01g0365000	H3K9me2_only	0
	MH01g0369900	H3K9me2_only	0.0123358
	MH01g0373400	H3K9me2_only	0
	MH01g0373900	H3K9me2_only	0
	MH01g0374000	H3K9me2_only	0
	MH01g0377200	H3K9me2_only	0
	MH01g0382200	H3K9me2_only	0
	MH01g0382300	H3K9me2_only	0
	MH01g0386100	H3K9me2_only	0
	MH01g0387100	H3K9me2_only	0
	MH01g0387200	H3K9me2_only	0
	MH01g0388500	H3K9me2_only	0
	MH01g0390700	H3K9me2_only	0
	MH01g0390800	H3K9me2_only	0
	MH01g0394600	H3K9me2_only	0
	MH01g0401100	H3K9me2_only	0
	MH01g0405500	H3K9me2_only	0.0186904
	MH01g0406500	H3K9me2_only	0
	MH01g0406600	H3K9me2_only	0
	MH01g0417600	H3K9me2_only	0
	MH01g0417700	H3K9me2_only	0
	MH01g0417800	H3K9me2_only	0.0533501
	MH01g0425800	H3K9me2_only	0
	MH01g0426700	H3K9me2_only	0.104508
	MH01g0431500	H3K9me2_only	0
	MH01g0442800	H3K9me2_only	0.0140313
	MH01g0473000	H3K9me2_only	0
	MH01g0473100	H3K9me2_only	0
	MH01g0473200	H3K9me2_only	0
	MH01g0473300	H3K9me2_only	0
	MH01g0477800	H3K9me2_only	0
	MH01g0479800	H3K9me2_only	0.347212
	MH01g0481000	H3K9me2_only	0
	MH01g0481100	H3K9me2_only	0
	MH01g0481200	H3K9me2_only	0
	MH01g0489200	H3K9me2_only	0
	MH01g0489300	H3K9me2_only	0
	MH01g0496700	H3K9me2_only	0.800025
	MH01g0496800	H3K9me2_only	0.423347
	MH01g0505900	H3K9me2_only	0
	MH01g0515400	H3K9me2_only	0
	MH01g0548200	H3K9me2_only	0
	MH01g0549100	H3K9me2_only	0
	MH01g0569100	H3K9me2_only	0
	MH01g0569200	H3K9me2_only	0
	MH01g0569800	H3K9me2_only	0
	MH01g0585100	H3K9me2_only	0
	MH01g0588100	H3K9me2_only	0
	MH01g0588200	H3K9me2_only	0
	MH01g0588300	H3K9me2_only	0
	MH01g0606500	H3K9me2_only	0
	MH01g0606600	H3K9me2_only	0
	MH01g0654100	H3K9me2_only	0
	MH01g0654800	H3K9me2_only	0
	MH01g0669600	H3K9me2_only	0
	MH01g0669700	H3K9me2_only	0
	MH01g0675700	H3K9me2_only	0
	MH01g0677600	H3K9me2_only	0
	MH01g0749300	H3K9me2_only	0
	MH01g0754300	H3K9me2_only	0
	MH01g0754400	H3K9me2_only	0.0130679
	MH01g0761200	H3K9me2_only	0
	MH01g0788400	H3K9me2_only	0
	MH01g0788500	H3K9me2_only	0
	MH01g0794000	H3K9me2_only	0
	MH01g0794200	H3K9me2_only	0
	MH01g0795200	H3K9me2_only	0
	MH01g0795300	H3K9me2_only	0
	MH01g0800500	H3K9me2_only	0.0127873
	MH01g0806600	H3K9me2_only	0
	MH01g0816200	H3K9me2_only	0.0464334
	MH01g0816300	H3K9me2_only	0
	MH02g0022700	H3K9me2_only	0
	MH02g0030500	H3K9me2_only	0.0258304
	MH02g0047800	H3K9me2_only	0
	MH02g0051000	H3K9me2_only	0
	MH02g0054700	H3K9me2_only	0
	MH02g0054800	H3K9me2_only	0
	MH02g0054900	H3K9me2_only	0.0560305
	MH02g0055000	H3K9me2_only	0
	MH02g0066000	H3K9me2_only	0.123454
	MH02g0066100	H3K9me2_only	0.848273
	MH02g0067800	H3K9me2_only	0
	MH02g0068000	H3K9me2_only	0
	MH02g0094100	H3K9me2_only	0
	MH02g0094200	H3K9me2_only	0
	MH02g0098200	H3K9me2_only	0
	MH02g0098300	H3K9me2_only	0
	MH02g0117700	H3K9me2_only	0
	MH02g0117800	H3K9me2_only	0
	MH02g0117900	H3K9me2_only	0
	MH02g0140500	H3K9me2_only	0
	MH02g0142000	H3K9me2_only	0
	MH02g0145900	H3K9me2_only	0
	MH02g0161800	H3K9me2_only	0
	MH02g0161900	H3K9me2_only	0
	MH02g0173300	H3K9me2_only	0
	MH02g0174200	H3K9me2_only	0
	MH02g0174400	H3K9me2_only	0
	MH02g0174500	H3K9me2_only	0
	MH02g0174800	H3K9me2_only	0
	MH02g0174900	H3K9me2_only	0
	MH02g0191500	H3K9me2_only	0.00995265
	MH02g0191600	H3K9me2_only	0.263286
	MH02g0201300	H3K9me2_only	0.0734151
	MH02g0201400	H3K9me2_only	0
	MH02g0202900	H3K9me2_only	0
	MH02g0203000	H3K9me2_only	0
	MH02g0204700	H3K9me2_only	0
	MH02g0204800	H3K9me2_only	0
	MH02g0204900	H3K9me2_only	0
	MH02g0205700	H3K9me2_only	0
	MH02g0205800	H3K9me2_only	0
	MH02g0206000	H3K9me2_only	0.594125
	MH02g0206100	H3K9me2_only	0
	MH02g0215800	H3K9me2_only	0
	MH02g0217700	H3K9me2_only	3.89934
	MH02g0218800	H3K9me2_only	0
	MH02g0221300	H3K9me2_only	0
	MH02g0227300	H3K9me2_only	0
	MH02g0229500	H3K9me2_only	0
	MH02g0229600	H3K9me2_only	0
	MH02g0233200	H3K9me2_only	0
	MH02g0235700	H3K9me2_only	0
	MH02g0237300	H3K9me2_only	0
	MH02g0245700	H3K9me2_only	0.0534178
	MH02g0247900	H3K9me2_only	0
	MH02g0262100	H3K9me2_only	0
	MH02g0269100	H3K9me2_only	0
	MH02g0269900	H3K9me2_only	0
	MH02g0271700	H3K9me2_only	0
	MH02g0273500	H3K9me2_only	0
	MH02g0273600	H3K9me2_only	0
	MH02g0276500	H3K9me2_only	0.0274485
	MH02g0277000	H3K9me2_only	0
	MH02g0278300	H3K9me2_only	0
	MH02g0278400	H3K9me2_only	0
	MH02g0282700	H3K9me2_only	0
	MH02g0282800	H3K9me2_only	0
	MH02g0289200	H3K9me2_only	0
	MH02g0289300	H3K9me2_only	0
	MH02g0300800	H3K9me2_only	0
	MH02g0300900	H3K9me2_only	0
	MH02g0302500	H3K9me2_only	0
	MH02g0302600	H3K9me2_only	0
	MH02g0306400	H3K9me2_only	0
	MH02g0306500	H3K9me2_only	0
	MH02g0313900	H3K9me2_only	0
	MH02g0317500	H3K9me2_only	0
	MH02g0317600	H3K9me2_only	0.0264862
	MH02g0330700	H3K9me2_only	0
	MH02g0330800	H3K9me2_only	0.0295039
	MH02g0330900	H3K9me2_only	0
	MH02g0332200	H3K9me2_only	0
	MH02g0332300	H3K9me2_only	0
	MH02g0332400	H3K9me2_only	0
	MH02g0332500	H3K9me2_only	0
	MH02g0338500	H3K9me2_only	0
	MH02g0341600	H3K9me2_only	0
	MH02g0341700	H3K9me2_only	0
	MH02g0341800	H3K9me2_only	0
	MH02g0343000	H3K9me2_only	0
	MH02g0361400	H3K9me2_only	0
	MH02g0364500	H3K9me2_only	0
	MH02g0392900	H3K9me2_only	0
	MH02g0393000	H3K9me2_only	0
	MH02g0393100	H3K9me2_only	0
	MH02g0396900	H3K9me2_only	0
	MH02g0397700	H3K9me2_only	0
	MH02g0401000	H3K9me2_only	0
	MH02g0401100	H3K9me2_only	0
	MH02g0401200	H3K9me2_only	0
	MH02g0405400	H3K9me2_only	0
	MH02g0405600	H3K9me2_only	0.0782063
	MH02g0405700	H3K9me2_only	0.0384294
	MH02g0423600	H3K9me2_only	0
	MH02g0439700	H3K9me2_only	0
	MH02g0439800	H3K9me2_only	0
	MH02g0459500	H3K9me2_only	0
	MH02g0464300	H3K9me2_only	0.0335585
	MH02g0485500	H3K9me2_only	0
	MH02g0494400	H3K9me2_only	0.107462
	MH02g0496800	H3K9me2_only	0
	MH02g0511100	H3K9me2_only	0
	MH02g0514200	H3K9me2_only	0
	MH02g0519300	H3K9me2_only	0
	MH02g0522000	H3K9me2_only	0.00870244
	MH02g0528100	H3K9me2_only	3.20835
	MH02g0544700	H3K9me2_only	0
	MH02g0544800	H3K9me2_only	0
	MH02g0544900	H3K9me2_only	0
	MH02g0549200	H3K9me2_only	0
	MH02g0556600	H3K9me2_only	0
	MH02g0591400	H3K9me2_only	0.00902835
	MH02g0594300	H3K9me2_only	0
	MH02g0594500	H3K9me2_only	0
	MH02g0594600	H3K9me2_only	0
	MH02g0601100	H3K9me2_only	0
	MH02g0608600	H3K9me2_only	0
	MH02g0608700	H3K9me2_only	0
	MH02g0611700	H3K9me2_only	2.25424
	MH02g0622600	H3K9me2_only	0
	MH02g0622700	H3K9me2_only	0.420568
	MH02g0623100	H3K9me2_only	0
	MH02g0626100	H3K9me2_only	0
	MH02g0626200	H3K9me2_only	0
	MH02g0640700	H3K9me2_only	3.04892
	MH02g0641600	H3K9me2_only	0
	MH02g0673400	H3K9me2_only	0
	MH02g0676400	H3K9me2_only	0
	MH02g0676500	H3K9me2_only	0
	MH03g0037800	H3K9me2_only	0
	MH03g0045000	H3K9me2_only	0
	MH03g0045100	H3K9me2_only	0
	MH03g0045200	H3K9me2_only	0
	MH03g0064900	H3K9me2_only	0
	MH03g0067000	H3K9me2_only	0
	MH03g0116800	H3K9me2_only	0.62612
	MH03g0123900	H3K9me2_only	0
	MH03g0124000	H3K9me2_only	0
	MH03g0124100	H3K9me2_only	0
	MH03g0124200	H3K9me2_only	0
	MH03g0133000	H3K9me2_only	0
	MH03g0136200	H3K9me2_only	1.47793
	MH03g0140300	H3K9me2_only	0
	MH03g0143800	H3K9me2_only	0.0168623
	MH03g0144200	H3K9me2_only	0.365303
	MH03g0144300	H3K9me2_only	2.58043
	MH03g0152600	H3K9me2_only	0
	MH03g0166700	H3K9me2_only	0
	MH03g0167800	H3K9me2_only	0
	MH03g0193300	H3K9me2_only	0
	MH03g0193400	H3K9me2_only	0
	MH03g0193500	H3K9me2_only	0
	MH03g0214100	H3K9me2_only	0
	MH03g0217700	H3K9me2_only	0
	MH03g0219000	H3K9me2_only	0
	MH03g0220400	H3K9me2_only	3.07348
	MH03g0222600	H3K9me2_only	0
	MH03g0230100	H3K9me2_only	0
	MH03g0230200	H3K9me2_only	0
	MH03g0230300	H3K9me2_only	0
	MH03g0258600	H3K9me2_only	1.97977
	MH03g0259800	H3K9me2_only	0
	MH03g0263900	H3K9me2_only	0
	MH03g0268500	H3K9me2_only	0
	MH03g0268600	H3K9me2_only	0
	MH03g0274700	H3K9me2_only	0
	MH03g0274800	H3K9me2_only	0
	MH03g0276400	H3K9me2_only	2.72831
	MH03g0277400	H3K9me2_only	0
	MH03g0283200	H3K9me2_only	0
	MH03g0283300	H3K9me2_only	0
	MH03g0283400	H3K9me2_only	0
	MH03g0285600	H3K9me2_only	0
	MH03g0285800	H3K9me2_only	0
	MH03g0291500	H3K9me2_only	0
	MH03g0303300	H3K9me2_only	0
	MH03g0304600	H3K9me2_only	0
	MH03g0304700	H3K9me2_only	0
	MH03g0305300	H3K9me2_only	0.0181943
	MH03g0307300	H3K9me2_only	0.0818393
	MH03g0319600	H3K9me2_only	0
	MH03g0321100	H3K9me2_only	0
	MH03g0323400	H3K9me2_only	0
	MH03g0324600	H3K9me2_only	0
	MH03g0324800	H3K9me2_only	0
	MH03g0324900	H3K9me2_only	0
	MH03g0331000	H3K9me2_only	0
	MH03g0332600	H3K9me2_only	0
	MH03g0332700	H3K9me2_only	0
	MH03g0332800	H3K9me2_only	0
	MH03g0334800	H3K9me2_only	0
	MH03g0334900	H3K9me2_only	0
	MH03g0341200	H3K9me2_only	0
	MH03g0341300	H3K9me2_only	0
	MH03g0342200	H3K9me2_only	0
	MH03g0357400	H3K9me2_only	0
	MH03g0357500	H3K9me2_only	0
	MH03g0359700	H3K9me2_only	0.189553
	MH03g0359800	H3K9me2_only	1.36135
	MH03g0360800	H3K9me2_only	0
	MH03g0361300	H3K9me2_only	0
	MH03g0364300	H3K9me2_only	0
	MH03g0364400	H3K9me2_only	0
	MH03g0369000	H3K9me2_only	0
	MH03g0372100	H3K9me2_only	0.0152184
	MH03g0372200	H3K9me2_only	0
	MH03g0372300	H3K9me2_only	0
	MH03g0374700	H3K9me2_only	0.228745
	MH03g0375900	H3K9me2_only	0
	MH03g0377000	H3K9me2_only	0
	MH03g0378100	H3K9me2_only	0
	MH03g0378200	H3K9me2_only	0
	MH03g0381600	H3K9me2_only	0
	MH03g0382100	H3K9me2_only	0
	MH03g0383000	H3K9me2_only	2.28291
	MH03g0383100	H3K9me2_only	0
	MH03g0398100	H3K9me2_only	0.788836
	MH03g0400900	H3K9me2_only	0
	MH03g0403800	H3K9me2_only	0
	MH03g0406200	H3K9me2_only	0
	MH03g0406800	H3K9me2_only	0
	MH03g0407600	H3K9me2_only	0
	MH03g0409000	H3K9me2_only	0
	MH03g0410200	H3K9me2_only	0
	MH03g0410400	H3K9me2_only	0
	MH03g0413000	H3K9me2_only	0
	MH03g0413100	H3K9me2_only	0
	MH03g0413200	H3K9me2_only	0
	MH03g0414400	H3K9me2_only	0
	MH03g0414900	H3K9me2_only	0
	MH03g0417100	H3K9me2_only	0
	MH03g0419800	H3K9me2_only	0
	MH03g0420400	H3K9me2_only	0.0220162
	MH03g0425300	H3K9me2_only	0
	MH03g0433100	H3K9me2_only	0
	MH03g0439100	H3K9me2_only	0
	MH03g0440400	H3K9me2_only	0.011724
	MH03g0443400	H3K9me2_only	0
	MH03g0444800	H3K9me2_only	0
	MH03g0448400	H3K9me2_only	0
	MH03g0448500	H3K9me2_only	0
	MH03g0451600	H3K9me2_only	0
	MH03g0458300	H3K9me2_only	0
	MH03g0474200	H3K9me2_only	0.247477
	MH03g0474300	H3K9me2_only	0.0455851
	MH03g0474400	H3K9me2_only	0
	MH03g0474500	H3K9me2_only	0
	MH03g0475900	H3K9me2_only	0
	MH03g0477000	H3K9me2_only	0
	MH03g0477100	H3K9me2_only	0
	MH03g0477200	H3K9me2_only	0
	MH03g0494900	H3K9me2_only	0
	MH03g0495200	H3K9me2_only	0
	MH03g0496100	H3K9me2_only	0
	MH03g0499400	H3K9me2_only	0
	MH03g0499500	H3K9me2_only	0
	MH03g0499600	H3K9me2_only	0
	MH03g0505400	H3K9me2_only	0.0266073
	MH03g0507600	H3K9me2_only	0
	MH03g0513100	H3K9me2_only	0
	MH03g0520900	H3K9me2_only	0
	MH03g0521000	H3K9me2_only	0
	MH03g0521100	H3K9me2_only	0
	MH03g0521200	H3K9me2_only	0
	MH03g0521300	H3K9me2_only	0
	MH03g0521400	H3K9me2_only	0
	MH03g0540900	H3K9me2_only	0
	MH03g0541000	H3K9me2_only	0
	MH03g0545400	H3K9me2_only	0
	MH03g0548100	H3K9me2_only	0
	MH03g0550300	H3K9me2_only	0
	MH03g0550400	H3K9me2_only	0
	MH03g0550500	H3K9me2_only	0
	MH03g0552000	H3K9me2_only	0
	MH03g0564700	H3K9me2_only	0
	MH03g0565100	H3K9me2_only	0
	MH03g0565200	H3K9me2_only	0
	MH03g0568700	H3K9me2_only	0
	MH03g0568800	H3K9me2_only	0
	MH03g0598500	H3K9me2_only	0
	MH03g0598600	H3K9me2_only	0
	MH03g0625900	H3K9me2_only	0
	MH03g0649500	H3K9me2_only	0
	MH03g0649600	H3K9me2_only	0
	MH03g0649700	H3K9me2_only	0
	MH03g0649800	H3K9me2_only	0
	MH03g0649900	H3K9me2_only	0
	MH03g0650000	H3K9me2_only	0
	MH03g0657400	H3K9me2_only	0
	MH03g0657500	H3K9me2_only	0
	MH03g0680200	H3K9me2_only	0
	MH03g0691400	H3K9me2_only	0
	MH03g0691500	H3K9me2_only	0
	MH03g0712700	H3K9me2_only	0
	MH03g0713300	H3K9me2_only	0
	MH03g0713400	H3K9me2_only	0
	MH03g0738700	H3K9me2_only	0
	MH03g0738800	H3K9me2_only	0.0459214
	MH03g0738900	H3K9me2_only	0
	MH03g0744300	H3K9me2_only	0.393885
	MH03g0749300	H3K9me2_only	0
	MH03g0756800	H3K9me2_only	0
	MH03g0762400	H3K9me2_only	0
	MH04g0012600	H3K9me2_only	0
	MH04g0026900	H3K9me2_only	0
	MH04g0031700	H3K9me2_only	0
	MH04g0033300	H3K9me2_only	0
	MH04g0038600	H3K9me2_only	0
	MH04g0040700	H3K9me2_only	2.2633
	MH04g0043200	H3K9me2_only	0
	MH04g0048100	H3K9me2_only	0
	MH04g0048200	H3K9me2_only	0
	MH04g0049200	H3K9me2_only	0
	MH04g0060500	H3K9me2_only	0
	MH04g0063000	H3K9me2_only	0
	MH04g0063100	H3K9me2_only	0
	MH04g0063200	H3K9me2_only	0
	MH04g0063300	H3K9me2_only	0
	MH04g0063400	H3K9me2_only	0
	MH04g0079600	H3K9me2_only	0
	MH04g0081800	H3K9me2_only	0
	MH04g0082500	H3K9me2_only	0
	MH04g0087600	H3K9me2_only	0
	MH04g0087900	H3K9me2_only	0
	MH04g0101200	H3K9me2_only	0.0677245
	MH04g0108600	H3K9me2_only	0
	MH04g0109800	H3K9me2_only	0
	MH04g0109900	H3K9me2_only	0
	MH04g0110400	H3K9me2_only	0
	MH04g0112800	H3K9me2_only	0
	MH04g0118300	H3K9me2_only	0
	MH04g0123100	H3K9me2_only	0
	MH04g0123200	H3K9me2_only	0
	MH04g0123300	H3K9me2_only	0
	MH04g0128900	H3K9me2_only	0
	MH04g0129000	H3K9me2_only	0
	MH04g0129100	H3K9me2_only	0
	MH04g0129200	H3K9me2_only	0
	MH04g0129300	H3K9me2_only	2.51234
	MH04g0130200	H3K9me2_only	0.34174
	MH04g0130800	H3K9me2_only	0
	MH04g0131400	H3K9me2_only	0
	MH04g0131500	H3K9me2_only	0
	MH04g0138200	H3K9me2_only	0
	MH04g0141800	H3K9me2_only	0
	MH04g0145900	H3K9me2_only	0
	MH04g0146000	H3K9me2_only	0
	MH04g0146100	H3K9me2_only	0
	MH04g0146400	H3K9me2_only	0
	MH04g0149600	H3K9me2_only	0
	MH04g0149900	H3K9me2_only	0
	MH04g0150000	H3K9me2_only	6.11043
	MH04g0150100	H3K9me2_only	0
	MH04g0150200	H3K9me2_only	0
	MH04g0172200	H3K9me2_only	0
	MH04g0172300	H3K9me2_only	0
	MH04g0174400	H3K9me2_only	0
	MH04g0187200	H3K9me2_only	0
	MH04g0187700	H3K9me2_only	0
	MH04g0187800	H3K9me2_only	0
	MH04g0187900	H3K9me2_only	0
	MH04g0190400	H3K9me2_only	0.0278533
	MH04g0190500	H3K9me2_only	0
	MH04g0190600	H3K9me2_only	0
	MH04g0196900	H3K9me2_only	0
	MH04g0197000	H3K9me2_only	0
	MH04g0203300	H3K9me2_only	0
	MH04g0203400	H3K9me2_only	0
	MH04g0204300	H3K9me2_only	0
	MH04g0204400	H3K9me2_only	0
	MH04g0204800	H3K9me2_only	0
	MH04g0204900	H3K9me2_only	0
	MH04g0205000	H3K9me2_only	0
	MH04g0205200	H3K9me2_only	0
	MH04g0207900	H3K9me2_only	0.0247293
	MH04g0210200	H3K9me2_only	0
	MH04g0210300	H3K9me2_only	0
	MH04g0210900	H3K9me2_only	0
	MH04g0211300	H3K9me2_only	0
	MH04g0211400	H3K9me2_only	0
	MH04g0216600	H3K9me2_only	0
	MH04g0216700	H3K9me2_only	0.0738919
	MH04g0219000	H3K9me2_only	2.34635
	MH04g0219100	H3K9me2_only	0
	MH04g0219200	H3K9me2_only	0
	MH04g0219300	H3K9me2_only	0
	MH04g0219400	H3K9me2_only	0
	MH04g0222000	H3K9me2_only	0
	MH04g0222100	H3K9me2_only	0
	MH04g0222600	H3K9me2_only	0
	MH04g0223500	H3K9me2_only	0
	MH04g0223600	H3K9me2_only	0
	MH04g0223700	H3K9me2_only	0
	MH04g0223800	H3K9me2_only	0
	MH04g0232600	H3K9me2_only	0
	MH04g0232700	H3K9me2_only	0
	MH04g0232800	H3K9me2_only	0
	MH04g0233100	H3K9me2_only	0
	MH04g0235800	H3K9me2_only	0
	MH04g0235900	H3K9me2_only	0.0232003
	MH04g0238600	H3K9me2_only	0
	MH04g0254100	H3K9me2_only	0.0509225
	MH04g0294800	H3K9me2_only	0.514417
	MH04g0301400	H3K9me2_only	0
	MH04g0301500	H3K9me2_only	0
	MH04g0301600	H3K9me2_only	0
	MH04g0302100	H3K9me2_only	0.0359611
	MH04g0304300	H3K9me2_only	0
	MH04g0304500	H3K9me2_only	0
	MH04g0311100	H3K9me2_only	0
	MH04g0356600	H3K9me2_only	0
	MH04g0357300	H3K9me2_only	0.0739748
	MH04g0357400	H3K9me2_only	0
	MH04g0357500	H3K9me2_only	0.757328
	MH04g0357600	H3K9me2_only	0
	MH04g0360600	H3K9me2_only	0
	MH04g0360700	H3K9me2_only	0
	MH04g0392200	H3K9me2_only	0
	MH04g0392400	H3K9me2_only	0.252104
	MH04g0392500	H3K9me2_only	0
	MH04g0400800	H3K9me2_only	0
	MH04g0401000	H3K9me2_only	0
	MH04g0401100	H3K9me2_only	0
	MH04g0402400	H3K9me2_only	0.0151698
	MH04g0409600	H3K9me2_only	0
	MH04g0468400	H3K9me2_only	0
	MH04g0469300	H3K9me2_only	0
	MH04g0512800	H3K9me2_only	0
	MH04g0512900	H3K9me2_only	0
	MH04g0513000	H3K9me2_only	0
	MH04g0513100	H3K9me2_only	0
	MH04g0516000	H3K9me2_only	0
	MH04g0532200	H3K9me2_only	0
	MH04g0555900	H3K9me2_only	4.00721
	MH04g0561500	H3K9me2_only	0
	MH04g0586400	H3K9me2_only	0
	MH04g0586500	H3K9me2_only	0
	MH04g0587100	H3K9me2_only	0
	MH04g0589300	H3K9me2_only	0
	MH04g0589500	H3K9me2_only	0
	MH04g0620400	H3K9me2_only	1.08019
	MH04g0628600	H3K9me2_only	0
	MH04g0628700	H3K9me2_only	0
	MH04g0628800	H3K9me2_only	0
	MH04g0634300	H3K9me2_only	0
	MH04g0634400	H3K9me2_only	0
	MH04g0653500	H3K9me2_only	0
	MH04g0653600	H3K9me2_only	0.0274304
	MH04g0661100	H3K9me2_only	0
	MH04g0661300	H3K9me2_only	0
	MH04g0661400	H3K9me2_only	0
	MH04g0667500	H3K9me2_only	0
	MH04g0671400	H3K9me2_only	0
	MH04g0671500	H3K9me2_only	0
	MH04g0671600	H3K9me2_only	0
	MH04g0685400	H3K9me2_only	0
	MH04g0685500	H3K9me2_only	0
	MH04g0685600	H3K9me2_only	0
	MH04g0689500	H3K9me2_only	0.0285095
	MH04g0689600	H3K9me2_only	0
	MH05g0021700	H3K9me2_only	0
	MH05g0021800	H3K9me2_only	0
	MH05g0040200	H3K9me2_only	0
	MH05g0050900	H3K9me2_only	0.0444621
	MH05g0061300	H3K9me2_only	0
	MH05g0067900	H3K9me2_only	0
	MH05g0068000	H3K9me2_only	0
	MH05g0072300	H3K9me2_only	0
	MH05g0077100	H3K9me2_only	0
	MH05g0083100	H3K9me2_only	0
	MH05g0083200	H3K9me2_only	0
	MH05g0083900	H3K9me2_only	0
	MH05g0085100	H3K9me2_only	0
	MH05g0085300	H3K9me2_only	0.13154
	MH05g0088500	H3K9me2_only	0
	MH05g0095700	H3K9me2_only	0
	MH05g0101200	H3K9me2_only	0
	MH05g0101300	H3K9me2_only	0
	MH05g0101700	H3K9me2_only	0
	MH05g0102500	H3K9me2_only	0
	MH05g0107400	H3K9me2_only	0
	MH05g0119100	H3K9me2_only	0
	MH05g0119900	H3K9me2_only	0
	MH05g0121900	H3K9me2_only	0
	MH05g0122000	H3K9me2_only	0
	MH05g0122800	H3K9me2_only	0
	MH05g0122900	H3K9me2_only	0.0556771
	MH05g0129500	H3K9me2_only	0
	MH05g0131000	H3K9me2_only	0
	MH05g0147100	H3K9me2_only	0
	MH05g0147200	H3K9me2_only	0.25957
	MH05g0151000	H3K9me2_only	0
	MH05g0151100	H3K9me2_only	0
	MH05g0151200	H3K9me2_only	0
	MH05g0152000	H3K9me2_only	0.310811
	MH05g0159900	H3K9me2_only	0
	MH05g0160600	H3K9me2_only	0
	MH05g0160700	H3K9me2_only	0
	MH05g0176300	H3K9me2_only	0
	MH05g0176400	H3K9me2_only	0
	MH05g0177200	H3K9me2_only	0
	MH05g0183400	H3K9me2_only	0
	MH05g0185900	H3K9me2_only	0
	MH05g0191800	H3K9me2_only	0
	MH05g0207000	H3K9me2_only	0
	MH05g0207300	H3K9me2_only	0
	MH05g0210000	H3K9me2_only	3.58509
	MH05g0210600	H3K9me2_only	0
	MH05g0214000	H3K9me2_only	0
	MH05g0225200	H3K9me2_only	0
	MH05g0225300	H3K9me2_only	0
	MH05g0225400	H3K9me2_only	0
	MH05g0226300	H3K9me2_only	0
	MH05g0226400	H3K9me2_only	0
	MH05g0229300	H3K9me2_only	0
	MH05g0235400	H3K9me2_only	0
	MH05g0235500	H3K9me2_only	0
	MH05g0236700	H3K9me2_only	0
	MH05g0237500	H3K9me2_only	0
	MH05g0252100	H3K9me2_only	3.34946
	MH05g0253700	H3K9me2_only	0
	MH05g0254200	H3K9me2_only	0
	MH05g0254300	H3K9me2_only	0
	MH05g0257600	H3K9me2_only	0
	MH05g0267400	H3K9me2_only	0
	MH05g0271200	H3K9me2_only	0
	MH05g0271600	H3K9me2_only	3.24328
	MH05g0271700	H3K9me2_only	0
	MH05g0271800	H3K9me2_only	0
	MH05g0272200	H3K9me2_only	0
	MH05g0272300	H3K9me2_only	0
	MH05g0274100	H3K9me2_only	0
	MH05g0274200	H3K9me2_only	0
	MH05g0277200	H3K9me2_only	0.111676
	MH05g0277300	H3K9me2_only	0
	MH05g0277400	H3K9me2_only	0.0443708
	MH05g0279100	H3K9me2_only	0.0966444
	MH05g0279200	H3K9me2_only	0.111445
	MH05g0288800	H3K9me2_only	0
	MH05g0290200	H3K9me2_only	0
	MH05g0300800	H3K9me2_only	0
	MH05g0301000	H3K9me2_only	0
	MH05g0306100	H3K9me2_only	0
	MH05g0306200	H3K9me2_only	0
	MH05g0319500	H3K9me2_only	0
	MH05g0330400	H3K9me2_only	0
	MH05g0346000	H3K9me2_only	0
	MH05g0346100	H3K9me2_only	0.0604
	MH05g0350200	H3K9me2_only	0
	MH05g0350300	H3K9me2_only	0.0844038
	MH05g0350400	H3K9me2_only	0.0469638
	MH05g0356400	H3K9me2_only	0.34304
	MH05g0360500	H3K9me2_only	0.0128478
	MH05g0364800	H3K9me2_only	0
	MH05g0364900	H3K9me2_only	0
	MH05g0371700	H3K9me2_only	0
	MH05g0371900	H3K9me2_only	0
	MH05g0372100	H3K9me2_only	0
	MH05g0376600	H3K9me2_only	0
	MH05g0386600	H3K9me2_only	0
	MH05g0386700	H3K9me2_only	0
	MH05g0386800	H3K9me2_only	0
	MH05g0406600	H3K9me2_only	0.171282
	MH05g0409000	H3K9me2_only	0
	MH05g0412800	H3K9me2_only	0.0188818
	MH05g0413500	H3K9me2_only	0
	MH05g0423700	H3K9me2_only	0
	MH05g0438900	H3K9me2_only	0
	MH05g0439000	H3K9me2_only	0
	MH05g0459500	H3K9me2_only	0
	MH05g0467700	H3K9me2_only	0
	MH05g0470300	H3K9me2_only	0.0267703
	MH05g0475500	H3K9me2_only	0
	MH05g0497200	H3K9me2_only	0
	MH05g0497300	H3K9me2_only	0
	MH05g0497400	H3K9me2_only	0.233575
	MH05g0497500	H3K9me2_only	0.183291
	MH05g0509100	H3K9me2_only	0
	MH05g0521000	H3K9me2_only	0
	MH05g0523300	H3K9me2_only	0
	MH05g0523400	H3K9me2_only	0
	MH05g0523500	H3K9me2_only	0
	MH05g0533000	H3K9me2_only	0.0716501
	MH05g0538300	H3K9me2_only	0
	MH05g0538400	H3K9me2_only	0
	MH05g0541400	H3K9me2_only	0
	MH05g0563000	H3K9me2_only	0
	MH05g0569100	H3K9me2_only	0
	MH05g0569800	H3K9me2_only	0
	MH06g0024600	H3K9me2_only	0
	MH06g0024700	H3K9me2_only	0
	MH06g0058100	H3K9me2_only	0
	MH06g0059800	H3K9me2_only	0.161296
	MH06g0088000	H3K9me2_only	0
	MH06g0088500	H3K9me2_only	0.0232517
	MH06g0090900	H3K9me2_only	0
	MH06g0091000	H3K9me2_only	0.0475716
	MH06g0094100	H3K9me2_only	0
	MH06g0100600	H3K9me2_only	0
	MH06g0134300	H3K9me2_only	4.30624
	MH06g0197000	H3K9me2_only	0
	MH06g0197100	H3K9me2_only	0
	MH06g0197400	H3K9me2_only	0
	MH06g0198700	H3K9me2_only	0
	MH06g0199800	H3K9me2_only	0
	MH06g0220800	H3K9me2_only	0
	MH06g0220900	H3K9me2_only	0.339042
	MH06g0222700	H3K9me2_only	0
	MH06g0222800	H3K9me2_only	0
	MH06g0223000	H3K9me2_only	0
	MH06g0228800	H3K9me2_only	0
	MH06g0230600	H3K9me2_only	0
	MH06g0230800	H3K9me2_only	0.49672
	MH06g0235400	H3K9me2_only	0
	MH06g0235500	H3K9me2_only	0
	MH06g0241100	H3K9me2_only	0
	MH06g0241600	H3K9me2_only	0
	MH06g0243800	H3K9me2_only	0
	MH06g0243900	H3K9me2_only	0
	MH06g0245300	H3K9me2_only	0
	MH06g0245500	H3K9me2_only	0
	MH06g0252400	H3K9me2_only	0
	MH06g0252500	H3K9me2_only	0
	MH06g0266200	H3K9me2_only	0
	MH06g0272900	H3K9me2_only	0
	MH06g0277000	H3K9me2_only	0
	MH06g0282800	H3K9me2_only	0.289327
	MH06g0282900	H3K9me2_only	0.18175
	MH06g0285100	H3K9me2_only	0
	MH06g0286000	H3K9me2_only	0
	MH06g0286300	H3K9me2_only	0
	MH06g0307700	H3K9me2_only	0
	MH06g0307800	H3K9me2_only	0
	MH06g0309200	H3K9me2_only	0
	MH06g0312500	H3K9me2_only	0
	MH06g0330600	H3K9me2_only	0
	MH06g0332300	H3K9me2_only	0
	MH06g0337800	H3K9me2_only	2.27171
	MH06g0348900	H3K9me2_only	0
	MH06g0350100	H3K9me2_only	0
	MH06g0350200	H3K9me2_only	0
	MH06g0350300	H3K9me2_only	0
	MH06g0350400	H3K9me2_only	0
	MH06g0350500	H3K9me2_only	0.0266732
	MH06g0350600	H3K9me2_only	0
	MH06g0351900	H3K9me2_only	0
	MH06g0352000	H3K9me2_only	0
	MH06g0352200	H3K9me2_only	0
	MH06g0357900	H3K9me2_only	0
	MH06g0358000	H3K9me2_only	0
	MH06g0358100	H3K9me2_only	0.0412179
	MH06g0358200	H3K9me2_only	0
	MH06g0358500	H3K9me2_only	0
	MH06g0359500	H3K9me2_only	0
	MH06g0359700	H3K9me2_only	0
	MH06g0359900	H3K9me2_only	0
	MH06g0362100	H3K9me2_only	0
	MH06g0362500	H3K9me2_only	3.33288
	MH06g0362900	H3K9me2_only	0
	MH06g0363500	H3K9me2_only	0
	MH06g0376800	H3K9me2_only	0
	MH06g0377700	H3K9me2_only	0
	MH06g0381500	H3K9me2_only	0
	MH06g0382800	H3K9me2_only	0
	MH06g0383400	H3K9me2_only	0
	MH06g0383600	H3K9me2_only	0
	MH06g0384000	H3K9me2_only	0
	MH06g0384100	H3K9me2_only	0
	MH06g0394800	H3K9me2_only	0
	MH06g0395500	H3K9me2_only	0
	MH06g0395600	H3K9me2_only	0
	MH06g0398200	H3K9me2_only	0
	MH06g0398800	H3K9me2_only	0.961759
	MH06g0403400	H3K9me2_only	0.376131
	MH06g0406000	H3K9me2_only	0
	MH06g0407400	H3K9me2_only	0
	MH06g0407500	H3K9me2_only	0
	MH06g0407600	H3K9me2_only	0
	MH06g0410500	H3K9me2_only	0
	MH06g0410600	H3K9me2_only	0
	MH06g0412200	H3K9me2_only	0
	MH06g0442400	H3K9me2_only	0
	MH06g0454200	H3K9me2_only	0
	MH06g0455900	H3K9me2_only	0.03451
	MH06g0486000	H3K9me2_only	0
	MH06g0486100	H3K9me2_only	0
	MH06g0488500	H3K9me2_only	0
	MH06g0488900	H3K9me2_only	0
	MH06g0489000	H3K9me2_only	0
	MH06g0489100	H3K9me2_only	0
	MH06g0491700	H3K9me2_only	0
	MH06g0493800	H3K9me2_only	0
	MH06g0494100	H3K9me2_only	2.5134
	MH06g0508700	H3K9me2_only	0
	MH06g0508800	H3K9me2_only	0
	MH06g0508900	H3K9me2_only	0.0457045
	MH06g0510900	H3K9me2_only	0
	MH06g0528700	H3K9me2_only	0
	MH06g0528800	H3K9me2_only	0
	MH06g0529900	H3K9me2_only	0
	MH06g0537200	H3K9me2_only	0.682657
	MH06g0550900	H3K9me2_only	0
	MH06g0572100	H3K9me2_only	0
	MH06g0572200	H3K9me2_only	0
	MH06g0572300	H3K9me2_only	0
	MH06g0590200	H3K9me2_only	0.328434
	MH06g0590300	H3K9me2_only	0.299695
	MH06g0596900	H3K9me2_only	0
	MH06g0597000	H3K9me2_only	0
	MH06g0597600	H3K9me2_only	0
	MH06g0597800	H3K9me2_only	0
	MH06g0597900	H3K9me2_only	0
	MH06g0613300	H3K9me2_only	0
	MH06g0613400	H3K9me2_only	0
	MH06g0623300	H3K9me2_only	0
	MH06g0638900	H3K9me2_only	0
	MH06g0639000	H3K9me2_only	0
	MH06g0639100	H3K9me2_only	0
	MH06g0670400	H3K9me2_only	0
	MH06g0674500	H3K9me2_only	0
	MH06g0674600	H3K9me2_only	0
	MH06g0675200	H3K9me2_only	0
	MH06g0675300	H3K9me2_only	0
	MH06g0686700	H3K9me2_only	0
	MH06g0687300	H3K9me2_only	0
	MH06g0687400	H3K9me2_only	0
	MH06g0710200	H3K9me2_only	0
	MH07g0011800	H3K9me2_only	0
	MH07g0011900	H3K9me2_only	0
	MH07g0012200	H3K9me2_only	0
	MH07g0012500	H3K9me2_only	0
	MH07g0023900	H3K9me2_only	0
	MH07g0034000	H3K9me2_only	0
	MH07g0049600	H3K9me2_only	0
	MH07g0049700	H3K9me2_only	0
	MH07g0049800	H3K9me2_only	0
	MH07g0049900	H3K9me2_only	0
	MH07g0077700	H3K9me2_only	0
	MH07g0077800	H3K9me2_only	0
	MH07g0077900	H3K9me2_only	0.0592534
	MH07g0080200	H3K9me2_only	0
	MH07g0094000	H3K9me2_only	0
	MH07g0094100	H3K9me2_only	0
	MH07g0097500	H3K9me2_only	0
	MH07g0100100	H3K9me2_only	0
	MH07g0100200	H3K9me2_only	0
	MH07g0121900	H3K9me2_only	0.0322254
	MH07g0124200	H3K9me2_only	0.153181
	MH07g0125500	H3K9me2_only	0
	MH07g0133200	H3K9me2_only	0
	MH07g0134500	H3K9me2_only	0
	MH07g0134600	H3K9me2_only	0
	MH07g0138500	H3K9me2_only	0
	MH07g0143000	H3K9me2_only	0
	MH07g0143100	H3K9me2_only	0
	MH07g0148900	H3K9me2_only	0
	MH07g0149000	H3K9me2_only	0
	MH07g0149100	H3K9me2_only	0
	MH07g0149200	H3K9me2_only	0
	MH07g0149300	H3K9me2_only	0
	MH07g0153600	H3K9me2_only	0
	MH07g0173500	H3K9me2_only	0
	MH07g0173600	H3K9me2_only	0
	MH07g0173700	H3K9me2_only	0
	MH07g0177400	H3K9me2_only	0
	MH07g0177500	H3K9me2_only	0
	MH07g0178700	H3K9me2_only	0
	MH07g0178800	H3K9me2_only	0
	MH07g0178900	H3K9me2_only	0
	MH07g0181700	H3K9me2_only	0
	MH07g0181800	H3K9me2_only	0
	MH07g0181900	H3K9me2_only	0
	MH07g0182600	H3K9me2_only	0
	MH07g0182700	H3K9me2_only	0
	MH07g0182800	H3K9me2_only	0
	MH07g0183100	H3K9me2_only	0
	MH07g0183200	H3K9me2_only	0
	MH07g0191300	H3K9me2_only	0
	MH07g0191400	H3K9me2_only	0
	MH07g0191500	H3K9me2_only	0
	MH07g0192500	H3K9me2_only	0.413108
	MH07g0192600	H3K9me2_only	0
	MH07g0195400	H3K9me2_only	0.0246156
	MH07g0195500	H3K9me2_only	0
	MH07g0195600	H3K9me2_only	0
	MH07g0195700	H3K9me2_only	0
	MH07g0195800	H3K9me2_only	0
	MH07g0195900	H3K9me2_only	0
	MH07g0196800	H3K9me2_only	0
	MH07g0196900	H3K9me2_only	0
	MH07g0197000	H3K9me2_only	0
	MH07g0222000	H3K9me2_only	0
	MH07g0226700	H3K9me2_only	0.0884503
	MH07g0229700	H3K9me2_only	0
	MH07g0232200	H3K9me2_only	0
	MH07g0233200	H3K9me2_only	0
	MH07g0233300	H3K9me2_only	0.0976018
	MH07g0239200	H3K9me2_only	0
	MH07g0239800	H3K9me2_only	0
	MH07g0239900	H3K9me2_only	0
	MH07g0240400	H3K9me2_only	0
	MH07g0240600	H3K9me2_only	0
	MH07g0241600	H3K9me2_only	0
	MH07g0243400	H3K9me2_only	0
	MH07g0243700	H3K9me2_only	0
	MH07g0244200	H3K9me2_only	0
	MH07g0244300	H3K9me2_only	0
	MH07g0244400	H3K9me2_only	0
	MH07g0265300	H3K9me2_only	0
	MH07g0265400	H3K9me2_only	0
	MH07g0266400	H3K9me2_only	0
	MH07g0266500	H3K9me2_only	0
	MH07g0266900	H3K9me2_only	0
	MH07g0269600	H3K9me2_only	0
	MH07g0269700	H3K9me2_only	0
	MH07g0271300	H3K9me2_only	0
	MH07g0271400	H3K9me2_only	0
	MH07g0271900	H3K9me2_only	0
	MH07g0273100	H3K9me2_only	0.0148591
	MH07g0273500	H3K9me2_only	0
	MH07g0274500	H3K9me2_only	0.200146
	MH07g0282200	H3K9me2_only	0
	MH07g0284300	H3K9me2_only	0
	MH07g0286500	H3K9me2_only	0
	MH07g0287000	H3K9me2_only	0
	MH07g0300500	H3K9me2_only	0
	MH07g0300800	H3K9me2_only	0
	MH07g0302900	H3K9me2_only	0
	MH07g0303000	H3K9me2_only	0
	MH07g0305500	H3K9me2_only	0
	MH07g0306700	H3K9me2_only	0
	MH07g0307800	H3K9me2_only	0
	MH07g0308100	H3K9me2_only	0.12263
	MH07g0309900	H3K9me2_only	0
	MH07g0314800	H3K9me2_only	0
	MH07g0315400	H3K9me2_only	0
	MH07g0315600	H3K9me2_only	0
	MH07g0321600	H3K9me2_only	0
	MH07g0322700	H3K9me2_only	0
	MH07g0325300	H3K9me2_only	0
	MH07g0325400	H3K9me2_only	0
	MH07g0332200	H3K9me2_only	0
	MH07g0334900	H3K9me2_only	0
	MH07g0335300	H3K9me2_only	0.0271512
	MH07g0337200	H3K9me2_only	0
	MH07g0338200	H3K9me2_only	0
	MH07g0367000	H3K9me2_only	0.0197467
	MH07g0381800	H3K9me2_only	0.0333496
	MH07g0382100	H3K9me2_only	0.725273
	MH07g0382200	H3K9me2_only	1.90358
	MH07g0385900	H3K9me2_only	2.05338
	MH07g0390900	H3K9me2_only	0
	MH07g0402700	H3K9me2_only	0
	MH07g0402800	H3K9me2_only	0.0227583
	MH07g0424300	H3K9me2_only	0
	MH07g0431100	H3K9me2_only	0
	MH07g0431200	H3K9me2_only	0
	MH07g0431300	H3K9me2_only	0
	MH07g0431400	H3K9me2_only	0
	MH07g0432000	H3K9me2_only	0
	MH07g0443700	H3K9me2_only	0
	MH07g0460900	H3K9me2_only	0
	MH07g0461500	H3K9me2_only	0.0212898
	MH07g0461600	H3K9me2_only	0
	MH07g0471400	H3K9me2_only	0
	MH07g0471600	H3K9me2_only	0
	MH07g0471700	H3K9me2_only	0
	MH07g0474400	H3K9me2_only	0.468792
	MH07g0474500	H3K9me2_only	0.989632
	MH07g0478800	H3K9me2_only	0
	MH07g0479000	H3K9me2_only	0
	MH07g0479100	H3K9me2_only	0
	MH07g0484200	H3K9me2_only	0
	MH07g0504500	H3K9me2_only	0
	MH07g0515800	H3K9me2_only	0.0142429
	MH07g0525800	H3K9me2_only	0
	MH08g0023800	H3K9me2_only	0
	MH08g0053500	H3K9me2_only	0
	MH08g0053600	H3K9me2_only	0
	MH08g0079600	H3K9me2_only	0
	MH08g0083000	H3K9me2_only	0
	MH08g0088700	H3K9me2_only	0
	MH08g0104500	H3K9me2_only	0
	MH08g0108800	H3K9me2_only	0
	MH08g0108900	H3K9me2_only	0
	MH08g0109000	H3K9me2_only	0
	MH08g0114300	H3K9me2_only	0
	MH08g0118200	H3K9me2_only	0.0343476
	MH08g0120500	H3K9me2_only	0
	MH08g0120600	H3K9me2_only	0
	MH08g0121100	H3K9me2_only	0.119684
	MH08g0126300	H3K9me2_only	0.02831
	MH08g0131400	H3K9me2_only	0
	MH08g0131700	H3K9me2_only	0
	MH08g0131800	H3K9me2_only	0
	MH08g0175000	H3K9me2_only	0
	MH08g0175100	H3K9me2_only	0
	MH08g0176600	H3K9me2_only	0
	MH08g0176700	H3K9me2_only	0.0542183
	MH08g0181200	H3K9me2_only	0.731188
	MH08g0181300	H3K9me2_only	0.0833622
	MH08g0181900	H3K9me2_only	1.59949
	MH08g0195500	H3K9me2_only	0
	MH08g0197600	H3K9me2_only	0
	MH08g0208600	H3K9me2_only	0
	MH08g0211200	H3K9me2_only	0
	MH08g0217200	H3K9me2_only	0
	MH08g0219600	H3K9me2_only	0
	MH08g0219700	H3K9me2_only	0.0140104
	MH08g0219900	H3K9me2_only	0.107941
	MH08g0222000	H3K9me2_only	0
	MH08g0226600	H3K9me2_only	0
	MH08g0228300	H3K9me2_only	0
	MH08g0228400	H3K9me2_only	0
	MH08g0228500	H3K9me2_only	0
	MH08g0242100	H3K9me2_only	0
	MH08g0246200	H3K9me2_only	0
	MH08g0254700	H3K9me2_only	0.0503085
	MH08g0263300	H3K9me2_only	0
	MH08g0271600	H3K9me2_only	0
	MH08g0274800	H3K9me2_only	0
	MH08g0275000	H3K9me2_only	0.089332
	MH08g0278200	H3K9me2_only	0
	MH08g0278300	H3K9me2_only	0
	MH08g0295300	H3K9me2_only	0
	MH08g0297700	H3K9me2_only	0
	MH08g0311700	H3K9me2_only	0
	MH08g0311800	H3K9me2_only	0
	MH08g0313700	H3K9me2_only	0
	MH08g0327200	H3K9me2_only	0.436376
	MH08g0329700	H3K9me2_only	0
	MH08g0334500	H3K9me2_only	0
	MH08g0334600	H3K9me2_only	0
	MH08g0334700	H3K9me2_only	0
	MH08g0334800	H3K9me2_only	2.4053
	MH08g0338500	H3K9me2_only	0
	MH08g0338900	H3K9me2_only	0
	MH08g0339600	H3K9me2_only	0
	MH08g0342900	H3K9me2_only	1.29252
	MH08g0343500	H3K9me2_only	0
	MH08g0343600	H3K9me2_only	0
	MH08g0358000	H3K9me2_only	0
	MH08g0358300	H3K9me2_only	0.261083
	MH08g0360200	H3K9me2_only	0
	MH08g0360300	H3K9me2_only	0
	MH08g0366500	H3K9me2_only	0
	MH08g0369000	H3K9me2_only	0.0761999
	MH08g0369100	H3K9me2_only	0
	MH08g0373600	H3K9me2_only	0.139581
	MH08g0375300	H3K9me2_only	0
	MH08g0375400	H3K9me2_only	0
	MH08g0375500	H3K9me2_only	0
	MH08g0380900	H3K9me2_only	0
	MH08g0381000	H3K9me2_only	0
	MH08g0381100	H3K9me2_only	0
	MH08g0381200	H3K9me2_only	0
	MH08g0382600	H3K9me2_only	0
	MH08g0383900	H3K9me2_only	0
	MH08g0386400	H3K9me2_only	0
	MH08g0390800	H3K9me2_only	0
	MH08g0395000	H3K9me2_only	0
	MH08g0396800	H3K9me2_only	0
	MH08g0396900	H3K9me2_only	0
	MH08g0397000	H3K9me2_only	0
	MH08g0397100	H3K9me2_only	0
	MH08g0407900	H3K9me2_only	0
	MH08g0410700	H3K9me2_only	0
	MH08g0410800	H3K9me2_only	0
	MH08g0412200	H3K9me2_only	0
	MH08g0412300	H3K9me2_only	0
	MH08g0418300	H3K9me2_only	0
	MH08g0418800	H3K9me2_only	0
	MH08g0421100	H3K9me2_only	0
	MH08g0423800	H3K9me2_only	0
	MH08g0428300	H3K9me2_only	0
	MH08g0430300	H3K9me2_only	0
	MH08g0432400	H3K9me2_only	0.0318611
	MH08g0434000	H3K9me2_only	0
	MH08g0434100	H3K9me2_only	0
	MH08g0434200	H3K9me2_only	0
	MH08g0442000	H3K9me2_only	0
	MH08g0442100	H3K9me2_only	0
	MH08g0447000	H3K9me2_only	0
	MH08g0447800	H3K9me2_only	0
	MH08g0447900	H3K9me2_only	0
	MH08g0448000	H3K9me2_only	0
	MH08g0448100	H3K9me2_only	0
	MH08g0460600	H3K9me2_only	0.00741397
	MH08g0461000	H3K9me2_only	0
	MH08g0462500	H3K9me2_only	0
	MH08g0462900	H3K9me2_only	0.0302965
	MH08g0463500	H3K9me2_only	0
	MH08g0477200	H3K9me2_only	0
	MH08g0477300	H3K9me2_only	0
	MH08g0482300	H3K9me2_only	0
	MH08g0486300	H3K9me2_only	0
	MH08g0486400	H3K9me2_only	0
	MH08g0491600	H3K9me2_only	0
	MH08g0507500	H3K9me2_only	0.103455
	MH08g0508100	H3K9me2_only	0
	MH08g0508200	H3K9me2_only	0.400376
	MH08g0508300	H3K9me2_only	0.305061
	MH08g0514000	H3K9me2_only	0.0129446
	MH08g0543700	H3K9me2_only	0
	MH09g0012600	H3K9me2_only	0
	MH09g0023700	H3K9me2_only	0
	MH09g0024000	H3K9me2_only	0
	MH09g0024100	H3K9me2_only	0
	MH09g0026600	H3K9me2_only	0
	MH09g0027200	H3K9me2_only	0
	MH09g0028300	H3K9me2_only	0
	MH09g0028400	H3K9me2_only	0
	MH09g0030800	H3K9me2_only	0
	MH09g0033400	H3K9me2_only	0
	MH09g0033500	H3K9me2_only	0
	MH09g0033600	H3K9me2_only	0
	MH09g0038300	H3K9me2_only	0
	MH09g0039200	H3K9me2_only	0
	MH09g0040000	H3K9me2_only	0
	MH09g0040100	H3K9me2_only	0
	MH09g0044700	H3K9me2_only	0
	MH09g0044900	H3K9me2_only	0
	MH09g0045300	H3K9me2_only	0
	MH09g0045700	H3K9me2_only	0
	MH09g0045800	H3K9me2_only	1.13814
	MH09g0046500	H3K9me2_only	0
	MH09g0057500	H3K9me2_only	0
	MH09g0060100	H3K9me2_only	0.0654082
	MH09g0066100	H3K9me2_only	0
	MH09g0066200	H3K9me2_only	0
	MH09g0066300	H3K9me2_only	0
	MH09g0070800	H3K9me2_only	0
	MH09g0070900	H3K9me2_only	0
	MH09g0088100	H3K9me2_only	0
	MH09g0088600	H3K9me2_only	0
	MH09g0089400	H3K9me2_only	0
	MH09g0089700	H3K9me2_only	0
	MH09g0090600	H3K9me2_only	0.192396
	MH09g0091300	H3K9me2_only	0
	MH09g0091400	H3K9me2_only	0
	MH09g0091700	H3K9me2_only	0
	MH09g0094300	H3K9me2_only	0
	MH09g0095500	H3K9me2_only	0
	MH09g0097700	H3K9me2_only	0
	MH09g0098400	H3K9me2_only	0
	MH09g0098500	H3K9me2_only	0
	MH09g0100200	H3K9me2_only	0
	MH09g0100300	H3K9me2_only	0
	MH09g0100700	H3K9me2_only	0
	MH09g0100800	H3K9me2_only	0
	MH09g0101800	H3K9me2_only	0
	MH09g0102000	H3K9me2_only	0
	MH09g0103600	H3K9me2_only	2.98059
	MH09g0104500	H3K9me2_only	0.0124024
	MH09g0106200	H3K9me2_only	0
	MH09g0108800	H3K9me2_only	0
	MH09g0123100	H3K9me2_only	0
	MH09g0136700	H3K9me2_only	0
	MH09g0140800	H3K9me2_only	0
	MH09g0142600	H3K9me2_only	0
	MH09g0142800	H3K9me2_only	0
	MH09g0147500	H3K9me2_only	0
	MH09g0147600	H3K9me2_only	0
	MH09g0147700	H3K9me2_only	0
	MH09g0148500	H3K9me2_only	0
	MH09g0150200	H3K9me2_only	0
	MH09g0157000	H3K9me2_only	0
	MH09g0169600	H3K9me2_only	0
	MH09g0169700	H3K9me2_only	0
	MH09g0180300	H3K9me2_only	3.57977
	MH09g0182800	H3K9me2_only	0
	MH09g0187400	H3K9me2_only	0
	MH09g0188700	H3K9me2_only	0
	MH09g0198700	H3K9me2_only	0
	MH09g0201200	H3K9me2_only	0
	MH09g0201300	H3K9me2_only	0
	MH09g0201400	H3K9me2_only	0
	MH09g0213100	H3K9me2_only	0
	MH09g0217100	H3K9me2_only	0
	MH09g0220200	H3K9me2_only	0
	MH09g0220300	H3K9me2_only	0
	MH09g0223200	H3K9me2_only	0
	MH09g0223400	H3K9me2_only	0
	MH09g0223700	H3K9me2_only	0
	MH09g0225400	H3K9me2_only	0
	MH09g0232100	H3K9me2_only	0
	MH09g0232200	H3K9me2_only	0
	MH09g0237500	H3K9me2_only	0.0212671
	MH09g0242500	H3K9me2_only	0
	MH09g0243800	H3K9me2_only	0
	MH09g0245200	H3K9me2_only	0
	MH09g0246500	H3K9me2_only	0
	MH09g0248600	H3K9me2_only	0
	MH09g0250200	H3K9me2_only	0
	MH09g0250300	H3K9me2_only	0
	MH09g0250400	H3K9me2_only	0
	MH09g0266100	H3K9me2_only	0
	MH09g0266200	H3K9me2_only	0
	MH09g0267400	H3K9me2_only	0.762283
	MH09g0267500	H3K9me2_only	0.837911
	MH09g0267600	H3K9me2_only	0.0883492
	MH09g0273700	H3K9me2_only	0
	MH09g0273800	H3K9me2_only	0
	MH09g0290200	H3K9me2_only	0
	MH09g0295500	H3K9me2_only	0
	MH09g0295600	H3K9me2_only	0
	MH09g0299800	H3K9me2_only	3.92919
	MH09g0313000	H3K9me2_only	0
	MH09g0313600	H3K9me2_only	0
	MH09g0350500	H3K9me2_only	0
	MH09g0350600	H3K9me2_only	0
	MH09g0350700	H3K9me2_only	0
	MH09g0357600	H3K9me2_only	0
	MH09g0357700	H3K9me2_only	0
	MH09g0359000	H3K9me2_only	0
	MH09g0379700	H3K9me2_only	0
	MH09g0435200	H3K9me2_only	0
	MH09g0441200	H3K9me2_only	0
	MH09g0441300	H3K9me2_only	0
	MH09g0445400	H3K9me2_only	0
	MH09g0445500	H3K9me2_only	0
	MH09g0462000	H3K9me2_only	0
	MH09g0462200	H3K9me2_only	0
	MH09g0462400	H3K9me2_only	0.51562
	MH09g0462600	H3K9me2_only	0
	MH10g0011600	H3K9me2_only	0
	MH10g0011700	H3K9me2_only	0
	MH10g0011800	H3K9me2_only	0
	MH10g0013600	H3K9me2_only	0
	MH10g0015700	H3K9me2_only	0
	MH10g0017300	H3K9me2_only	0
	MH10g0017400	H3K9me2_only	0
	MH10g0019200	H3K9me2_only	0
	MH10g0023300	H3K9me2_only	0
	MH10g0023900	H3K9me2_only	0
	MH10g0026100	H3K9me2_only	3.45643
	MH10g0026200	H3K9me2_only	0.400252
	MH10g0026300	H3K9me2_only	0
	MH10g0026500	H3K9me2_only	0
	MH10g0027000	H3K9me2_only	0
	MH10g0027900	H3K9me2_only	0
	MH10g0028600	H3K9me2_only	0.0366166
	MH10g0028700	H3K9me2_only	0
	MH10g0028800	H3K9me2_only	0
	MH10g0035300	H3K9me2_only	0
	MH10g0035500	H3K9me2_only	0.192053
	MH10g0037200	H3K9me2_only	0
	MH10g0044300	H3K9me2_only	0
	MH10g0044400	H3K9me2_only	0
	MH10g0044500	H3K9me2_only	0
	MH10g0051300	H3K9me2_only	0
	MH10g0053600	H3K9me2_only	0
	MH10g0076400	H3K9me2_only	0
	MH10g0079000	H3K9me2_only	0
	MH10g0104100	H3K9me2_only	0
	MH10g0105300	H3K9me2_only	0
	MH10g0109500	H3K9me2_only	0
	MH10g0109600	H3K9me2_only	0
	MH10g0109700	H3K9me2_only	0
	MH10g0114600	H3K9me2_only	0.0278582
	MH10g0116100	H3K9me2_only	0
	MH10g0121900	H3K9me2_only	0
	MH10g0122300	H3K9me2_only	0
	MH10g0126100	H3K9me2_only	0
	MH10g0126200	H3K9me2_only	0
	MH10g0127000	H3K9me2_only	0
	MH10g0130200	H3K9me2_only	0
	MH10g0130300	H3K9me2_only	0
	MH10g0134300	H3K9me2_only	2.15404
	MH10g0134600	H3K9me2_only	0
	MH10g0136600	H3K9me2_only	0.376266
	MH10g0136900	H3K9me2_only	0
	MH10g0140000	H3K9me2_only	0
	MH10g0145300	H3K9me2_only	0
	MH10g0148000	H3K9me2_only	0
	MH10g0149100	H3K9me2_only	0
	MH10g0151400	H3K9me2_only	0
	MH10g0151500	H3K9me2_only	0
	MH10g0167200	H3K9me2_only	0
	MH10g0174500	H3K9me2_only	0
	MH10g0185800	H3K9me2_only	0
	MH10g0188000	H3K9me2_only	0
	MH10g0188100	H3K9me2_only	0
	MH10g0188800	H3K9me2_only	0
	MH10g0190000	H3K9me2_only	0
	MH10g0194000	H3K9me2_only	0
	MH10g0197900	H3K9me2_only	0
	MH10g0198700	H3K9me2_only	0
	MH10g0198800	H3K9me2_only	0
	MH10g0200500	H3K9me2_only	0.882366
	MH10g0203900	H3K9me2_only	0
	MH10g0216600	H3K9me2_only	0
	MH10g0219500	H3K9me2_only	0.016323
	MH10g0224300	H3K9me2_only	0
	MH10g0224400	H3K9me2_only	0
	MH10g0224500	H3K9me2_only	0
	MH10g0228400	H3K9me2_only	0
	MH10g0228500	H3K9me2_only	0
	MH10g0234500	H3K9me2_only	0
	MH10g0249000	H3K9me2_only	0
	MH10g0249400	H3K9me2_only	0
	MH10g0256000	H3K9me2_only	2.72249
	MH10g0260100	H3K9me2_only	0
	MH10g0260200	H3K9me2_only	0
	MH10g0262600	H3K9me2_only	0
	MH10g0262800	H3K9me2_only	0
	MH10g0311100	H3K9me2_only	0
	MH10g0311200	H3K9me2_only	0
	MH10g0312300	H3K9me2_only	0
	MH10g0312400	H3K9me2_only	0
	MH10g0312500	H3K9me2_only	0
	MH10g0315100	H3K9me2_only	0
	MH10g0316500	H3K9me2_only	0
	MH10g0317100	H3K9me2_only	0
	MH10g0335600	H3K9me2_only	0
	MH10g0348300	H3K9me2_only	0
	MH10g0348400	H3K9me2_only	0
	MH10g0352100	H3K9me2_only	0
	MH10g0354600	H3K9me2_only	0
	MH10g0357400	H3K9me2_only	0
	MH10g0359900	H3K9me2_only	0
	MH10g0363100	H3K9me2_only	0
	MH10g0378700	H3K9me2_only	0
	MH10g0381900	H3K9me2_only	0
	MH10g0382000	H3K9me2_only	0
	MH10g0391500	H3K9me2_only	0.603954
	MH10g0392100	H3K9me2_only	0
	MH10g0392200	H3K9me2_only	0
	MH10g0392300	H3K9me2_only	0
	MH10g0424700	H3K9me2_only	0
	MH10g0438600	H3K9me2_only	0
	MH10g0442900	H3K9me2_only	0.0176502
	MH10g0448000	H3K9me2_only	0
	MH11g0017600	H3K9me2_only	0
	MH11g0017700	H3K9me2_only	0
	MH11g0017800	H3K9me2_only	0
	MH11g0017900	H3K9me2_only	0
	MH11g0018600	H3K9me2_only	0.0297298
	MH11g0020400	H3K9me2_only	0
	MH11g0029600	H3K9me2_only	0
	MH11g0029700	H3K9me2_only	0
	MH11g0029800	H3K9me2_only	0
	MH11g0029900	H3K9me2_only	0
	MH11g0030000	H3K9me2_only	0
	MH11g0030200	H3K9me2_only	0
	MH11g0030800	H3K9me2_only	0
	MH11g0030900	H3K9me2_only	0
	MH11g0031800	H3K9me2_only	0
	MH11g0037500	H3K9me2_only	0
	MH11g0037600	H3K9me2_only	0
	MH11g0040400	H3K9me2_only	0
	MH11g0044900	H3K9me2_only	1.06409
	MH11g0052000	H3K9me2_only	0.0774056
	MH11g0052100	H3K9me2_only	0.253964
	MH11g0059700	H3K9me2_only	0
	MH11g0062600	H3K9me2_only	0
	MH11g0077100	H3K9me2_only	0
	MH11g0078100	H3K9me2_only	0
	MH11g0078300	H3K9me2_only	0
	MH11g0078600	H3K9me2_only	0
	MH11g0091300	H3K9me2_only	0
	MH11g0102800	H3K9me2_only	0
	MH11g0110800	H3K9me2_only	0
	MH11g0112200	H3K9me2_only	5.9233
	MH11g0120500	H3K9me2_only	0.419473
	MH11g0121200	H3K9me2_only	0
	MH11g0121700	H3K9me2_only	0
	MH11g0121800	H3K9me2_only	0
	MH11g0150200	H3K9me2_only	0
	MH11g0151400	H3K9me2_only	0
	MH11g0169100	H3K9me2_only	0
	MH11g0183900	H3K9me2_only	0
	MH11g0184000	H3K9me2_only	0.338837
	MH11g0184300	H3K9me2_only	0
	MH11g0188700	H3K9me2_only	0
	MH11g0210100	H3K9me2_only	0
	MH11g0210200	H3K9me2_only	0
	MH11g0210300	H3K9me2_only	0
	MH11g0221200	H3K9me2_only	0
	MH11g0222600	H3K9me2_only	0.0836559
	MH11g0223900	H3K9me2_only	0
	MH11g0228700	H3K9me2_only	0
	MH11g0234000	H3K9me2_only	0
	MH11g0235700	H3K9me2_only	0
	MH11g0235800	H3K9me2_only	0
	MH11g0235900	H3K9me2_only	0
	MH11g0237100	H3K9me2_only	0
	MH11g0247500	H3K9me2_only	0
	MH11g0249000	H3K9me2_only	0.437563
	MH11g0249100	H3K9me2_only	0
	MH11g0249200	H3K9me2_only	0
	MH11g0250200	H3K9me2_only	0.0722053
	MH11g0250300	H3K9me2_only	0.0411124
	MH11g0250700	H3K9me2_only	0
	MH11g0256400	H3K9me2_only	0
	MH11g0266800	H3K9me2_only	0
	MH11g0268400	H3K9me2_only	0
	MH11g0284600	H3K9me2_only	1.0076
	MH11g0287800	H3K9me2_only	0
	MH11g0304800	H3K9me2_only	0
	MH11g0305400	H3K9me2_only	0.0303119
	MH11g0305500	H3K9me2_only	0
	MH11g0305800	H3K9me2_only	0
	MH11g0310800	H3K9me2_only	0.0827229
	MH11g0310900	H3K9me2_only	0
	MH11g0312400	H3K9me2_only	0
	MH11g0312500	H3K9me2_only	0
	MH11g0313000	H3K9me2_only	0
	MH11g0342500	H3K9me2_only	3.70471
	MH11g0343100	H3K9me2_only	0
	MH11g0343200	H3K9me2_only	0
	MH11g0345600	H3K9me2_only	0
	MH11g0345700	H3K9me2_only	0
	MH11g0365900	H3K9me2_only	0
	MH11g0366300	H3K9me2_only	0
	MH11g0372400	H3K9me2_only	0
	MH11g0372500	H3K9me2_only	0
	MH11g0376700	H3K9me2_only	0
	MH11g0378000	H3K9me2_only	0
	MH11g0379600	H3K9me2_only	0
	MH11g0379700	H3K9me2_only	0
	MH11g0382300	H3K9me2_only	0
	MH11g0387400	H3K9me2_only	0
	MH11g0387500	H3K9me2_only	0
	MH11g0389300	H3K9me2_only	0
	MH11g0393700	H3K9me2_only	0
	MH11g0396600	H3K9me2_only	0.271169
	MH11g0403500	H3K9me2_only	0
	MH11g0403600	H3K9me2_only	0
	MH11g0403900	H3K9me2_only	0
	MH11g0404000	H3K9me2_only	0
	MH11g0410100	H3K9me2_only	0
	MH11g0410200	H3K9me2_only	0
	MH11g0413800	H3K9me2_only	0
	MH11g0415400	H3K9me2_only	0
	MH11g0418100	H3K9me2_only	0
	MH11g0418200	H3K9me2_only	0.420874
	MH11g0418600	H3K9me2_only	0
	MH11g0419700	H3K9me2_only	0
	MH11g0419900	H3K9me2_only	0
	MH11g0420900	H3K9me2_only	0
	MH11g0423900	H3K9me2_only	0
	MH11g0424000	H3K9me2_only	0
	MH11g0424200	H3K9me2_only	0
	MH11g0424300	H3K9me2_only	0
	MH11g0424400	H3K9me2_only	0
	MH11g0426300	H3K9me2_only	5.40758
	MH11g0437900	H3K9me2_only	0
	MH11g0440400	H3K9me2_only	0
	MH11g0441100	H3K9me2_only	0
	MH11g0441200	H3K9me2_only	0
	MH11g0441700	H3K9me2_only	0
	MH11g0453400	H3K9me2_only	0
	MH11g0464300	H3K9me2_only	0
	MH11g0467700	H3K9me2_only	0
	MH11g0479900	H3K9me2_only	0.0848347
	MH11g0480000	H3K9me2_only	0
	MH11g0486900	H3K9me2_only	0
	MH11g0487000	H3K9me2_only	0
	MH11g0487100	H3K9me2_only	0
	MH11g0529900	H3K9me2_only	3.55585
	MH11g0535100	H3K9me2_only	0
	MH11g0535200	H3K9me2_only	0
	MH11g0535400	H3K9me2_only	0
	MH11g0538200	H3K9me2_only	2.69333
	MH11g0539800	H3K9me2_only	0
	MH11g0539900	H3K9me2_only	0.0220392
	MH11g0565000	H3K9me2_only	0.116142
	MH11g0567500	H3K9me2_only	0
	MH11g0567600	H3K9me2_only	0
	MH11g0567700	H3K9me2_only	0
	MH11g0567800	H3K9me2_only	0.0214701
	MH11g0574100	H3K9me2_only	0.17614
	MH11g0575500	H3K9me2_only	0.432811
	MH11g0589400	H3K9me2_only	0
	MH11g0589500	H3K9me2_only	0
	MH11g0589600	H3K9me2_only	0
	MH11g0600000	H3K9me2_only	0
	MH11g0600100	H3K9me2_only	0.222696
	MH11g0602700	H3K9me2_only	0
	MH11g0648400	H3K9me2_only	0
	MH11g0648500	H3K9me2_only	0
	MH11g0648600	H3K9me2_only	0
	MH11g0651500	H3K9me2_only	0
	MH11g0651700	H3K9me2_only	0
	MH12g0013100	H3K9me2_only	0
	MH12g0016200	H3K9me2_only	0
	MH12g0016300	H3K9me2_only	0
	MH12g0016400	H3K9me2_only	0
	MH12g0016500	H3K9me2_only	0
	MH12g0036100	H3K9me2_only	0
	MH12g0040700	H3K9me2_only	0
	MH12g0040800	H3K9me2_only	0
	MH12g0053100	H3K9me2_only	0.453136
	MH12g0053200	H3K9me2_only	0
	MH12g0061800	H3K9me2_only	0
	MH12g0066100	H3K9me2_only	1.33185
	MH12g0070000	H3K9me2_only	0
	MH12g0070800	H3K9me2_only	0
	MH12g0070900	H3K9me2_only	0
	MH12g0084500	H3K9me2_only	0
	MH12g0084800	H3K9me2_only	0
	MH12g0104500	H3K9me2_only	0
	MH12g0107900	H3K9me2_only	0
	MH12g0111900	H3K9me2_only	0
	MH12g0118000	H3K9me2_only	0.0628028
	MH12g0120900	H3K9me2_only	0
	MH12g0124600	H3K9me2_only	0
	MH12g0124700	H3K9me2_only	0
	MH12g0124800	H3K9me2_only	0
	MH12g0125000	H3K9me2_only	0
	MH12g0125900	H3K9me2_only	0
	MH12g0129800	H3K9me2_only	0
	MH12g0130300	H3K9me2_only	0
	MH12g0130400	H3K9me2_only	0
	MH12g0130500	H3K9me2_only	0
	MH12g0134900	H3K9me2_only	0
	MH12g0135000	H3K9me2_only	0
	MH12g0138700	H3K9me2_only	2.19986
	MH12g0143400	H3K9me2_only	0.0782863
	MH12g0143500	H3K9me2_only	0.0691917
	MH12g0149100	H3K9me2_only	0
	MH12g0152800	H3K9me2_only	0
	MH12g0167300	H3K9me2_only	0
	MH12g0168800	H3K9me2_only	0
	MH12g0168900	H3K9me2_only	0
	MH12g0172200	H3K9me2_only	0
	MH12g0173300	H3K9me2_only	0
	MH12g0179900	H3K9me2_only	0
	MH12g0180000	H3K9me2_only	2.66463
	MH12g0180500	H3K9me2_only	0
	MH12g0180600	H3K9me2_only	0
	MH12g0184000	H3K9me2_only	0
	MH12g0184100	H3K9me2_only	0
	MH12g0184200	H3K9me2_only	0
	MH12g0185200	H3K9me2_only	0
	MH12g0192200	H3K9me2_only	0
	MH12g0198900	H3K9me2_only	0
	MH12g0202500	H3K9me2_only	0
	MH12g0202600	H3K9me2_only	0
	MH12g0202700	H3K9me2_only	0
	MH12g0202800	H3K9me2_only	0.850856
	MH12g0207600	H3K9me2_only	0
	MH12g0207800	H3K9me2_only	0
	MH12g0209100	H3K9me2_only	0
	MH12g0210800	H3K9me2_only	0
	MH12g0210900	H3K9me2_only	0
	MH12g0214000	H3K9me2_only	0
	MH12g0214200	H3K9me2_only	0
	MH12g0214700	H3K9me2_only	0.0176998
	MH12g0236700	H3K9me2_only	0
	MH12g0236800	H3K9me2_only	0
	MH12g0236900	H3K9me2_only	0
	MH12g0237900	H3K9me2_only	0
	MH12g0243400	H3K9me2_only	0
	MH12g0244600	H3K9me2_only	0
	MH12g0247400	H3K9me2_only	0
	MH12g0248100	H3K9me2_only	0
	MH12g0250700	H3K9me2_only	0
	MH12g0253800	H3K9me2_only	0
	MH12g0255500	H3K9me2_only	0
	MH12g0255600	H3K9me2_only	0
	MH12g0255700	H3K9me2_only	0
	MH12g0262600	H3K9me2_only	0
	MH12g0280200	H3K9me2_only	0
	MH12g0281100	H3K9me2_only	0
	MH12g0297400	H3K9me2_only	0
	MH12g0298600	H3K9me2_only	0
	MH12g0302800	H3K9me2_only	0
	MH12g0305200	H3K9me2_only	0
	MH12g0307000	H3K9me2_only	0
	MH12g0310400	H3K9me2_only	0
	MH12g0314700	H3K9me2_only	0
	MH12g0316400	H3K9me2_only	0.015121
	MH12g0316700	H3K9me2_only	0
	MH12g0316800	H3K9me2_only	0
	MH12g0320200	H3K9me2_only	0
	MH12g0324400	H3K9me2_only	0
	MH12g0352200	H3K9me2_only	0
	MH12g0387200	H3K9me2_only	0
	MH12g0387300	H3K9me2_only	0.0417532
	MH12g0395300	H3K9me2_only	0.841596
	MH12g0395400	H3K9me2_only	0.539965
	MH12g0395500	H3K9me2_only	0.880302
	MH12g0396600	H3K9me2_only	0
	MH12g0396700	H3K9me2_only	0
	MH12g0398900	H3K9me2_only	0
	MH12g0406600	H3K9me2_only	0
	MH12g0424700	H3K9me2_only	0
	MH12g0425600	H3K9me2_only	0
	MH12g0429200	H3K9me2_only	0
	MH12g0451100	H3K9me2_only	0
	MH01g0013100	no_H3K4me1_H3K9me2	1.79514
	MH01g0029600	no_H3K4me1_H3K9me2	0.0223455
	MH01g0039200	no_H3K4me1_H3K9me2	0
	MH01g0039700	no_H3K4me1_H3K9me2	0.056251
	MH01g0051200	no_H3K4me1_H3K9me2	3.20473
	MH01g0054800	no_H3K4me1_H3K9me2	2.29212
	MH01g0060100	no_H3K4me1_H3K9me2	0.204469
	MH01g0062600	no_H3K4me1_H3K9me2	3.60283
	MH01g0068700	no_H3K4me1_H3K9me2	0
	MH01g0080800	no_H3K4me1_H3K9me2	0
	MH01g0088400	no_H3K4me1_H3K9me2	1.6536
	MH01g0090600	no_H3K4me1_H3K9me2	0
	MH01g0115100	no_H3K4me1_H3K9me2	0.625221
	MH01g0115700	no_H3K4me1_H3K9me2	0
	MH01g0123900	no_H3K4me1_H3K9me2	2.51187
	MH01g0125100	no_H3K4me1_H3K9me2	6.01012
	MH01g0125600	no_H3K4me1_H3K9me2	0
	MH01g0138600	no_H3K4me1_H3K9me2	2.12761
	MH01g0142500	no_H3K4me1_H3K9me2	0
	MH01g0142600	no_H3K4me1_H3K9me2	0
	MH01g0171500	no_H3K4me1_H3K9me2	0
	MH01g0174300	no_H3K4me1_H3K9me2	0
	MH01g0177100	no_H3K4me1_H3K9me2	3.77279
	MH01g0185000	no_H3K4me1_H3K9me2	0
	MH01g0185400	no_H3K4me1_H3K9me2	0
	MH01g0192200	no_H3K4me1_H3K9me2	0
	MH01g0225400	no_H3K4me1_H3K9me2	3.64922
	MH01g0226900	no_H3K4me1_H3K9me2	0
	MH01g0241700	no_H3K4me1_H3K9me2	0
	MH01g0242500	no_H3K4me1_H3K9me2	0.164916
	MH01g0244800	no_H3K4me1_H3K9me2	0
	MH01g0246800	no_H3K4me1_H3K9me2	0
	MH01g0247900	no_H3K4me1_H3K9me2	0
	MH01g0248400	no_H3K4me1_H3K9me2	0
	MH01g0252100	no_H3K4me1_H3K9me2	0
	MH01g0253900	no_H3K4me1_H3K9me2	1.37441
	MH01g0258500	no_H3K4me1_H3K9me2	0.644485
	MH01g0267900	no_H3K4me1_H3K9me2	0
	MH01g0268000	no_H3K4me1_H3K9me2	0
	MH01g0268400	no_H3K4me1_H3K9me2	0
	MH01g0269900	no_H3K4me1_H3K9me2	0
	MH01g0273600	no_H3K4me1_H3K9me2	0
	MH01g0276400	no_H3K4me1_H3K9me2	0
	MH01g0277800	no_H3K4me1_H3K9me2	0
	MH01g0280100	no_H3K4me1_H3K9me2	0
	MH01g0280900	no_H3K4me1_H3K9me2	0
	MH01g0281500	no_H3K4me1_H3K9me2	0
	MH01g0288100	no_H3K4me1_H3K9me2	0
	MH01g0288400	no_H3K4me1_H3K9me2	0
	MH01g0291500	no_H3K4me1_H3K9me2	0
[truncated: 1,347 more rows]

## Sheet: Fig.2n
Figure 2n
	geneID	histone modification	tissue number
	MH01g0035000	H3K4me1_only	8
	MH01g0095200	H3K4me1_only	19
	MH01g0110500	H3K4me1_only	14
	MH01g0225800	H3K4me1_only	20
	MH01g0258500	H3K4me1_only	8
	MH01g0307600	H3K4me1_only	18
	MH01g0362500	H3K4me1_only	14
	MH01g0380300	H3K4me1_only	20
	MH01g0382100	H3K4me1_only	17
	MH01g0384500	H3K4me1_only	19
	MH01g0389000	H3K4me1_only	19
	MH01g0391700	H3K4me1_only	15
	MH01g0512000	H3K4me1_only	20
	MH01g0532000	H3K4me1_only	19
	MH01g0542900	H3K4me1_only	6
	MH01g0565200	H3K4me1_only	7
	MH01g0592600	H3K4me1_only	20
	MH01g0592900	H3K4me1_only	18
	MH01g0721200	H3K4me1_only	0
	MH01g0734500	H3K4me1_only	15
	MH01g0751700	H3K4me1_only	19
	MH01g0758100	H3K4me1_only	20
	MH01g0758700	H3K4me1_only	19
	MH02g0025100	H3K4me1_only	13
	MH02g0039300	H3K4me1_only	20
	MH02g0048200	H3K4me1_only	8
	MH02g0054100	H3K4me1_only	18
	MH02g0057600	H3K4me1_only	12
	MH02g0073300	H3K4me1_only	13
	MH02g0083700	H3K4me1_only	20
	MH02g0119900	H3K4me1_only	9
	MH02g0143700	H3K4me1_only	20
	MH02g0161700	H3K4me1_only	20
	MH02g0215600	H3K4me1_only	20
	MH02g0237500	H3K4me1_only	19
	MH02g0288100	H3K4me1_only	18
	MH02g0297400	H3K4me1_only	3
	MH02g0304700	H3K4me1_only	20
	MH02g0334700	H3K4me1_only	19
	MH02g0338500	H3K4me1_only	0
	MH02g0344400	H3K4me1_only	19
	MH02g0409400	H3K4me1_only	20
	MH02g0440700	H3K4me1_only	18
	MH02g0446600	H3K4me1_only	20
	MH02g0626900	H3K4me1_only	18
	MH02g0643900	H3K4me1_only	19
	MH02g0670600	H3K4me1_only	19
	MH02g0675700	H3K4me1_only	19
	MH02g0695900	H3K4me1_only	20
	MH02g0697900	H3K4me1_only	20
	MH03g0024000	H3K4me1_only	20
	MH03g0042500	H3K4me1_only	18
	MH03g0177500	H3K4me1_only	19
	MH03g0226500	H3K4me1_only	18
	MH03g0234700	H3K4me1_only	19
	MH03g0276400	H3K4me1_only	19
	MH03g0342100	H3K4me1_only	20
	MH03g0343600	H3K4me1_only	20
	MH03g0371600	H3K4me1_only	20
	MH03g0383400	H3K4me1_only	19
	MH03g0443400	H3K4me1_only	0
	MH03g0534300	H3K4me1_only	0
	MH03g0544000	H3K4me1_only	18
	MH03g0571600	H3K4me1_only	19
	MH03g0596000	H3K4me1_only	19
	MH03g0627200	H3K4me1_only	15
	MH03g0702200	H3K4me1_only	20
	MH03g0736600	H3K4me1_only	19
	MH03g0758300	H3K4me1_only	20
	MH04g0054500	H3K4me1_only	20
	MH04g0054600	H3K4me1_only	5
	MH04g0102200	H3K4me1_only	4
	MH04g0106800	H3K4me1_only	20
	MH04g0126600	H3K4me1_only	16
	MH04g0207400	H3K4me1_only	19
	MH04g0212600	H3K4me1_only	19
	MH04g0221500	H3K4me1_only	20
	MH04g0314200	H3K4me1_only	5
	MH04g0436500	H3K4me1_only	14
	MH04g0465800	H3K4me1_only	17
	MH04g0503700	H3K4me1_only	19
	MH04g0518600	H3K4me1_only	12
	MH04g0537500	H3K4me1_only	15
	MH04g0555900	H3K4me1_only	17
	MH04g0603100	H3K4me1_only	0
	MH04g0626400	H3K4me1_only	20
	MH05g0017600	H3K4me1_only	19
	MH05g0039300	H3K4me1_only	20
	MH05g0063200	H3K4me1_only	20
	MH05g0071900	H3K4me1_only	16
	MH05g0103800	H3K4me1_only	2
	MH05g0254400	H3K4me1_only	15
	MH05g0302200	H3K4me1_only	19
	MH05g0377000	H3K4me1_only	20
	MH05g0420300	H3K4me1_only	18
	MH05g0510200	H3K4me1_only	20
	MH06g0081700	H3K4me1_only	20
	MH06g0082000	H3K4me1_only	20
	MH06g0236800	H3K4me1_only	11
	MH06g0236900	H3K4me1_only	9
	MH06g0354500	H3K4me1_only	16
	MH06g0442400	H3K4me1_only	11
	MH06g0443800	H3K4me1_only	20
	MH06g0490400	H3K4me1_only	19
	MH06g0523800	H3K4me1_only	17
	MH06g0531900	H3K4me1_only	4
	MH06g0590200	H3K4me1_only	0
	MH06g0590300	H3K4me1_only	1
	MH07g0044000	H3K4me1_only	20
	MH07g0078400	H3K4me1_only	20
	MH07g0115700	H3K4me1_only	20
	MH07g0382100	H3K4me1_only	0
	MH07g0382200	H3K4me1_only	5
	MH07g0398000	H3K4me1_only	19
	MH07g0483000	H3K4me1_only	18
	MH07g0513700	H3K4me1_only	1
	MH07g0513800	H3K4me1_only	0
	MH07g0514000	H3K4me1_only	1
	MH07g0521500	H3K4me1_only	19
	MH07g0528900	H3K4me1_only	20
	MH08g0062000	H3K4me1_only	20
	MH08g0090800	H3K4me1_only	18
	MH08g0311300	H3K4me1_only	20
	MH08g0326700	H3K4me1_only	19
	MH08g0354800	H3K4me1_only	17
	MH08g0432900	H3K4me1_only	4
	MH08g0488200	H3K4me1_only	20
	MH08g0529200	H3K4me1_only	18
	MH08g0558300	H3K4me1_only	19
	MH09g0023400	H3K4me1_only	4
	MH09g0032000	H3K4me1_only	18
	MH09g0065600	H3K4me1_only	18
	MH09g0180300	H3K4me1_only	19
	MH09g0199400	H3K4me1_only	14
	MH09g0290400	H3K4me1_only	2
	MH09g0471000	H3K4me1_only	18
	MH10g0026100	H3K4me1_only	3
	MH10g0037400	H3K4me1_only	20
	MH10g0043200	H3K4me1_only	6
	MH10g0068100	H3K4me1_only	0
	MH10g0199000	H3K4me1_only	20
	MH10g0223100	H3K4me1_only	15
	MH10g0229600	H3K4me1_only	8
	MH10g0256000	H3K4me1_only	19
	MH10g0328700	H3K4me1_only	5
	MH10g0349500	H3K4me1_only	18
	MH10g0350600	H3K4me1_only	17
	MH10g0360100	H3K4me1_only	20
	MH10g0391400	H3K4me1_only	1
	MH10g0398800	H3K4me1_only	20
	MH10g0431300	H3K4me1_only	20
	MH10g0444300	H3K4me1_only	20
	MH10g0447500	H3K4me1_only	20
	MH10g0447600	H3K4me1_only	19
	MH11g0040000	H3K4me1_only	20
	MH11g0089900	H3K4me1_only	2
	MH11g0125600	H3K4me1_only	5
	MH11g0149700	H3K4me1_only	18
	MH11g0267700	H3K4me1_only	19
	MH11g0303400	H3K4me1_only	20
	MH11g0313700	H3K4me1_only	20
	MH11g0373700	H3K4me1_only	5
	MH11g0433800	H3K4me1_only	19
	MH11g0577400	H3K4me1_only	6
	MH11g0577600	H3K4me1_only	8
	MH11g0601900	H3K4me1_only	3
	MH12g0021500	H3K4me1_only	0
	MH12g0107000	H3K4me1_only	17
	MH12g0118000	H3K4me1_only	0
	MH12g0127700	H3K4me1_only	0
	MH12g0127800	H3K4me1_only	5
	MH12g0185400	H3K4me1_only	19
	MH12g0187800	H3K4me1_only	19
	MH12g0189400	H3K4me1_only	17
	MH12g0194700	H3K4me1_only	20
	MH12g0232300	H3K4me1_only	20
	MH12g0256500	H3K4me1_only	10
	MH12g0324500	H3K4me1_only	17
	MH12g0325300	H3K4me1_only	20
	MH12g0328100	H3K4me1_only	16
	MH12g0391800	H3K4me1_only	15
	MH01g0012400	H3K9me2_only	0
	MH01g0017600	H3K9me2_only	0
	MH01g0030800	H3K9me2_only	2
	MH01g0030900	H3K9me2_only	0
	MH01g0032400	H3K9me2_only	2
	MH01g0032500	H3K9me2_only	0
	MH01g0032600	H3K9me2_only	0
	MH01g0032700	H3K9me2_only	0
	MH01g0039300	H3K9me2_only	0
	MH01g0039400	H3K9me2_only	8
	MH01g0060900	H3K9me2_only	0
	MH01g0061000	H3K9me2_only	0
	MH01g0072100	H3K9me2_only	0
	MH01g0115400	H3K9me2_only	0
	MH01g0120100	H3K9me2_only	0
	MH01g0120900	H3K9me2_only	0
	MH01g0125300	H3K9me2_only	0
	MH01g0138700	H3K9me2_only	0
	MH01g0142700	H3K9me2_only	1
	MH01g0171400	H3K9me2_only	0
	MH01g0176900	H3K9me2_only	1
	MH01g0177000	H3K9me2_only	2
	MH01g0178200	H3K9me2_only	0
	MH01g0178300	H3K9me2_only	0
	MH01g0181600	H3K9me2_only	0
	MH01g0185400	H3K9me2_only	2
	MH01g0185500	H3K9me2_only	0
	MH01g0216900	H3K9me2_only	0
	MH01g0220600	H3K9me2_only	0
	MH01g0220700	H3K9me2_only	0
	MH01g0220800	H3K9me2_only	0
	MH01g0240300	H3K9me2_only	0
	MH01g0242200	H3K9me2_only	0
	MH01g0242300	H3K9me2_only	0
	MH01g0242400	H3K9me2_only	0
	MH01g0249600	H3K9me2_only	3
	MH01g0251200	H3K9me2_only	0
	MH01g0251300	H3K9me2_only	0
	MH01g0252100	H3K9me2_only	0
	MH01g0254000	H3K9me2_only	0
	MH01g0259100	H3K9me2_only	0
	MH01g0268000	H3K9me2_only	0
	MH01g0268100	H3K9me2_only	0
	MH01g0268500	H3K9me2_only	0
	MH01g0268600	H3K9me2_only	0
	MH01g0269600	H3K9me2_only	0
	MH01g0269700	H3K9me2_only	0
	MH01g0269800	H3K9me2_only	0
	MH01g0270600	H3K9me2_only	0
	MH01g0270700	H3K9me2_only	0
	MH01g0273800	H3K9me2_only	0
	MH01g0277800	H3K9me2_only	0
	MH01g0281000	H3K9me2_only	0
	MH01g0281100	H3K9me2_only	0
	MH01g0283600	H3K9me2_only	0
	MH01g0283700	H3K9me2_only	0
	MH01g0294100	H3K9me2_only	0
	MH01g0294200	H3K9me2_only	0
	MH01g0298200	H3K9me2_only	4
	MH01g0310100	H3K9me2_only	0
	MH01g0311000	H3K9me2_only	0
	MH01g0312900	H3K9me2_only	0
	MH01g0313000	H3K9me2_only	0
	MH01g0313300	H3K9me2_only	0
	MH01g0316500	H3K9me2_only	0
	MH01g0317800	H3K9me2_only	0
	MH01g0321200	H3K9me2_only	0
	MH01g0321700	H3K9me2_only	0
	MH01g0324600	H3K9me2_only	0
	MH01g0326700	H3K9me2_only	0
	MH01g0326800	H3K9me2_only	0
	MH01g0326900	H3K9me2_only	0
	MH01g0327000	H3K9me2_only	2
	MH01g0328000	H3K9me2_only	0
	MH01g0328100	H3K9me2_only	0
	MH01g0329000	H3K9me2_only	4
	MH01g0329100	H3K9me2_only	1
	MH01g0329200	H3K9me2_only	0
	MH01g0340200	H3K9me2_only	0
	MH01g0341800	H3K9me2_only	0
	MH01g0341900	H3K9me2_only	0
	MH01g0344100	H3K9me2_only	0
	MH01g0347300	H3K9me2_only	0
	MH01g0360800	H3K9me2_only	0
	MH01g0364400	H3K9me2_only	0
	MH01g0365000	H3K9me2_only	0
	MH01g0369900	H3K9me2_only	0
	MH01g0373400	H3K9me2_only	0
	MH01g0373900	H3K9me2_only	0
	MH01g0374000	H3K9me2_only	0
	MH01g0377200	H3K9me2_only	0
	MH01g0382200	H3K9me2_only	0
	MH01g0382300	H3K9me2_only	0
	MH01g0386100	H3K9me2_only	0
	MH01g0387100	H3K9me2_only	0
	MH01g0387200	H3K9me2_only	0
	MH01g0388500	H3K9me2_only	0
	MH01g0390700	H3K9me2_only	0
	MH01g0390800	H3K9me2_only	1
	MH01g0394600	H3K9me2_only	0
	MH01g0401100	H3K9me2_only	0
	MH01g0405500	H3K9me2_only	0
	MH01g0406500	H3K9me2_only	0
	MH01g0406600	H3K9me2_only	0
	MH01g0417600	H3K9me2_only	1
	MH01g0417700	H3K9me2_only	0
	MH01g0417800	H3K9me2_only	0
	MH01g0425800	H3K9me2_only	0
	MH01g0426700	H3K9me2_only	0
	MH01g0431500	H3K9me2_only	0
	MH01g0442800	H3K9me2_only	0
	MH01g0473000	H3K9me2_only	0
	MH01g0473100	H3K9me2_only	0
	MH01g0473200	H3K9me2_only	0
	MH01g0473300	H3K9me2_only	0
	MH01g0477800	H3K9me2_only	0
	MH01g0479800	H3K9me2_only	2
	MH01g0481000	H3K9me2_only	0
	MH01g0481100	H3K9me2_only	0
	MH01g0481200	H3K9me2_only	0
	MH01g0489200	H3K9me2_only	0
	MH01g0489300	H3K9me2_only	0
	MH01g0496700	H3K9me2_only	0
	MH01g0496800	H3K9me2_only	0
	MH01g0505900	H3K9me2_only	0
	MH01g0515400	H3K9me2_only	0
	MH01g0548200	H3K9me2_only	0
	MH01g0549100	H3K9me2_only	1
	MH01g0569100	H3K9me2_only	0
	MH01g0569200	H3K9me2_only	0
	MH01g0569800	H3K9me2_only	0
	MH01g0585100	H3K9me2_only	0
	MH01g0588100	H3K9me2_only	0
	MH01g0588200	H3K9me2_only	0
	MH01g0588300	H3K9me2_only	0
	MH01g0606500	H3K9me2_only	0
	MH01g0606600	H3K9me2_only	0
	MH01g0654100	H3K9me2_only	0
	MH01g0654800	H3K9me2_only	9
	MH01g0669600	H3K9me2_only	0
	MH01g0669700	H3K9me2_only	0
	MH01g0675700	H3K9me2_only	0
	MH01g0677600	H3K9me2_only	0
	MH01g0749300	H3K9me2_only	0
	MH01g0754300	H3K9me2_only	0
	MH01g0754400	H3K9me2_only	0
	MH01g0761200	H3K9me2_only	0
	MH01g0788400	H3K9me2_only	0
	MH01g0788500	H3K9me2_only	0
	MH01g0794000	H3K9me2_only	0
	MH01g0794200	H3K9me2_only	0
	MH01g0795200	H3K9me2_only	0
	MH01g0795300	H3K9me2_only	1
	MH01g0800500	H3K9me2_only	0
	MH01g0806600	H3K9me2_only	0
	MH01g0816200	H3K9me2_only	2
	MH01g0816300	H3K9me2_only	0
	MH02g0022700	H3K9me2_only	0
	MH02g0030500	H3K9me2_only	0
	MH02g0047800	H3K9me2_only	0
	MH02g0051000	H3K9me2_only	0
	MH02g0054700	H3K9me2_only	0
	MH02g0054800	H3K9me2_only	0
	MH02g0054900	H3K9me2_only	0
	MH02g0055000	H3K9me2_only	0
	MH02g0066000	H3K9me2_only	1
	MH02g0066100	H3K9me2_only	1
	MH02g0067800	H3K9me2_only	2
	MH02g0068000	H3K9me2_only	0
	MH02g0094100	H3K9me2_only	0
	MH02g0094200	H3K9me2_only	0
	MH02g0098200	H3K9me2_only	0
	MH02g0098300	H3K9me2_only	0
	MH02g0117700	H3K9me2_only	0
	MH02g0117800	H3K9me2_only	3
	MH02g0117900	H3K9me2_only	0
	MH02g0140500	H3K9me2_only	0
	MH02g0142000	H3K9me2_only	0
	MH02g0145900	H3K9me2_only	0
	MH02g0161800	H3K9me2_only	0
	MH02g0161900	H3K9me2_only	0
	MH02g0173300	H3K9me2_only	0
	MH02g0174200	H3K9me2_only	0
	MH02g0174400	H3K9me2_only	0
	MH02g0174500	H3K9me2_only	0
	MH02g0174800	H3K9me2_only	0
	MH02g0174900	H3K9me2_only	0
	MH02g0191500	H3K9me2_only	0
	MH02g0191600	H3K9me2_only	0
	MH02g0201300	H3K9me2_only	0
	MH02g0201400	H3K9me2_only	0
	MH02g0202900	H3K9me2_only	0
	MH02g0203000	H3K9me2_only	0
	MH02g0204700	H3K9me2_only	0
	MH02g0204800	H3K9me2_only	0
	MH02g0204900	H3K9me2_only	1
	MH02g0205700	H3K9me2_only	0
	MH02g0205800	H3K9me2_only	0
	MH02g0206000	H3K9me2_only	1
	MH02g0206100	H3K9me2_only	0
	MH02g0215800	H3K9me2_only	0
	MH02g0217700	H3K9me2_only	19
	MH02g0218800	H3K9me2_only	0
	MH02g0221300	H3K9me2_only	0
	MH02g0227300	H3K9me2_only	0
	MH02g0229500	H3K9me2_only	0
	MH02g0229600	H3K9me2_only	0
	MH02g0233200	H3K9me2_only	0
	MH02g0235700	H3K9me2_only	0
	MH02g0237300	H3K9me2_only	0
	MH02g0245700	H3K9me2_only	0
	MH02g0247900	H3K9me2_only	0
	MH02g0262100	H3K9me2_only	0
	MH02g0269100	H3K9me2_only	0
	MH02g0269900	H3K9me2_only	0
	MH02g0271700	H3K9me2_only	0
	MH02g0273500	H3K9me2_only	0
	MH02g0273600	H3K9me2_only	0
	MH02g0276500	H3K9me2_only	0
	MH02g0277000	H3K9me2_only	0
	MH02g0278300	H3K9me2_only	0
	MH02g0278400	H3K9me2_only	0
	MH02g0282700	H3K9me2_only	0
	MH02g0282800	H3K9me2_only	0
	MH02g0289200	H3K9me2_only	0
	MH02g0289300	H3K9me2_only	0
	MH02g0300800	H3K9me2_only	0
	MH02g0300900	H3K9me2_only	1
	MH02g0302500	H3K9me2_only	2
	MH02g0302600	H3K9me2_only	0
	MH02g0306400	H3K9me2_only	0
	MH02g0306500	H3K9me2_only	0
	MH02g0313900	H3K9me2_only	0
	MH02g0317500	H3K9me2_only	0
	MH02g0317600	H3K9me2_only	0
	MH02g0330700	H3K9me2_only	2
	MH02g0330800	H3K9me2_only	0
	MH02g0330900	H3K9me2_only	0
	MH02g0332200	H3K9me2_only	0
	MH02g0332300	H3K9me2_only	0
	MH02g0332400	H3K9me2_only	0
	MH02g0332500	H3K9me2_only	0
	MH02g0338500	H3K9me2_only	0
	MH02g0341600	H3K9me2_only	0
	MH02g0341700	H3K9me2_only	0
	MH02g0341800	H3K9me2_only	0
	MH02g0343000	H3K9me2_only	0
	MH02g0361400	H3K9me2_only	0
	MH02g0364500	H3K9me2_only	0
	MH02g0392900	H3K9me2_only	3
	MH02g0393000	H3K9me2_only	0
	MH02g0393100	H3K9me2_only	0
	MH02g0396900	H3K9me2_only	0
	MH02g0397700	H3K9me2_only	0
	MH02g0401000	H3K9me2_only	0
	MH02g0401100	H3K9me2_only	0
	MH02g0401200	H3K9me2_only	0
	MH02g0405400	H3K9me2_only	0
	MH02g0405600	H3K9me2_only	0
	MH02g0405700	H3K9me2_only	0
	MH02g0423600	H3K9me2_only	0
	MH02g0439700	H3K9me2_only	0
	MH02g0439800	H3K9me2_only	0
	MH02g0459500	H3K9me2_only	0
	MH02g0464300	H3K9me2_only	0
	MH02g0485500	H3K9me2_only	0
	MH02g0494400	H3K9me2_only	3
	MH02g0496800	H3K9me2_only	0
	MH02g0511100	H3K9me2_only	0
	MH02g0514200	H3K9me2_only	0
	MH02g0519300	H3K9me2_only	0
	MH02g0522000	H3K9me2_only	1
	MH02g0528100	H3K9me2_only	20
	MH02g0544700	H3K9me2_only	0
	MH02g0544800	H3K9me2_only	0
	MH02g0544900	H3K9me2_only	0
	MH02g0549200	H3K9me2_only	0
	MH02g0556600	H3K9me2_only	0
	MH02g0591400	H3K9me2_only	0
	MH02g0594300	H3K9me2_only	0
	MH02g0594500	H3K9me2_only	0
	MH02g0594600	H3K9me2_only	0
	MH02g0601100	H3K9me2_only	0
	MH02g0608600	H3K9me2_only	0
	MH02g0608700	H3K9me2_only	0
	MH02g0611700	H3K9me2_only	18
	MH02g0622600	H3K9me2_only	0
	MH02g0622700	H3K9me2_only	9
	MH02g0623100	H3K9me2_only	0
	MH02g0626100	H3K9me2_only	1
	MH02g0626200	H3K9me2_only	1
	MH02g0640700	H3K9me2_only	6
	MH02g0641600	H3K9me2_only	0
	MH02g0673400	H3K9me2_only	0
	MH02g0676400	H3K9me2_only	0
	MH02g0676500	H3K9me2_only	0
	MH03g0037800	H3K9me2_only	0
	MH03g0045000	H3K9me2_only	0
	MH03g0045100	H3K9me2_only	0
	MH03g0045200	H3K9me2_only	0
	MH03g0064900	H3K9me2_only	0
	MH03g0067000	H3K9me2_only	0
	MH03g0116800	H3K9me2_only	1
	MH03g0123900	H3K9me2_only	0
	MH03g0124000	H3K9me2_only	0
	MH03g0124100	H3K9me2_only	0
	MH03g0124200	H3K9me2_only	0
	MH03g0133000	H3K9me2_only	0
	MH03g0136200	H3K9me2_only	12
	MH03g0140300	H3K9me2_only	0
	MH03g0143800	H3K9me2_only	0
	MH03g0144200	H3K9me2_only	0
	MH03g0144300	H3K9me2_only	4
	MH03g0152600	H3K9me2_only	0
	MH03g0166700	H3K9me2_only	1
	MH03g0167800	H3K9me2_only	0
	MH03g0193300	H3K9me2_only	0
	MH03g0193400	H3K9me2_only	0
	MH03g0193500	H3K9me2_only	0
	MH03g0214100	H3K9me2_only	0
	MH03g0217700	H3K9me2_only	0
	MH03g0219000	H3K9me2_only	0
	MH03g0220400	H3K9me2_only	14
	MH03g0222600	H3K9me2_only	0
	MH03g0230100	H3K9me2_only	0
	MH03g0230200	H3K9me2_only	0
	MH03g0230300	H3K9me2_only	0
	MH03g0258600	H3K9me2_only	19
	MH03g0259800	H3K9me2_only	0
	MH03g0263900	H3K9me2_only	0
	MH03g0268500	H3K9me2_only	0
	MH03g0268600	H3K9me2_only	1
	MH03g0274700	H3K9me2_only	0
	MH03g0274800	H3K9me2_only	0
	MH03g0276400	H3K9me2_only	19
	MH03g0277400	H3K9me2_only	0
	MH03g0283200	H3K9me2_only	0
	MH03g0283300	H3K9me2_only	0
	MH03g0283400	H3K9me2_only	0
	MH03g0285600	H3K9me2_only	0
	MH03g0285800	H3K9me2_only	0
	MH03g0291500	H3K9me2_only	0
	MH03g0303300	H3K9me2_only	1
	MH03g0304600	H3K9me2_only	0
	MH03g0304700	H3K9me2_only	0
	MH03g0305300	H3K9me2_only	1
	MH03g0307300	H3K9me2_only	0
	MH03g0319600	H3K9me2_only	0
	MH03g0321100	H3K9me2_only	1
	MH03g0323400	H3K9me2_only	0
	MH03g0324600	H3K9me2_only	0
	MH03g0324800	H3K9me2_only	0
	MH03g0324900	H3K9me2_only	0
	MH03g0331000	H3K9me2_only	0
	MH03g0332600	H3K9me2_only	0
	MH03g0332700	H3K9me2_only	0
	MH03g0332800	H3K9me2_only	0
	MH03g0334800	H3K9me2_only	0
	MH03g0334900	H3K9me2_only	0
	MH03g0341200	H3K9me2_only	0
	MH03g0341300	H3K9me2_only	0
	MH03g0342200	H3K9me2_only	0
	MH03g0357400	H3K9me2_only	0
	MH03g0357500	H3K9me2_only	0
	MH03g0359700	H3K9me2_only	0
	MH03g0359800	H3K9me2_only	1
	MH03g0360800	H3K9me2_only	0
	MH03g0361300	H3K9me2_only	0
	MH03g0364300	H3K9me2_only	0
	MH03g0364400	H3K9me2_only	0
	MH03g0369000	H3K9me2_only	0
	MH03g0372100	H3K9me2_only	0
	MH03g0372200	H3K9me2_only	0
	MH03g0372300	H3K9me2_only	0
	MH03g0374700	H3K9me2_only	0
	MH03g0375900	H3K9me2_only	0
	MH03g0377000	H3K9me2_only	0
	MH03g0378100	H3K9me2_only	0
	MH03g0378200	H3K9me2_only	0
	MH03g0381600	H3K9me2_only	0
	MH03g0382100	H3K9me2_only	0
	MH03g0383000	H3K9me2_only	13
	MH03g0383100	H3K9me2_only	0
	MH03g0398100	H3K9me2_only	4
	MH03g0400900	H3K9me2_only	0
	MH03g0403800	H3K9me2_only	0
	MH03g0406200	H3K9me2_only	0
	MH03g0406800	H3K9me2_only	0
	MH03g0407600	H3K9me2_only	0
	MH03g0409000	H3K9me2_only	0
	MH03g0410200	H3K9me2_only	0
	MH03g0410400	H3K9me2_only	0
	MH03g0413000	H3K9me2_only	0
	MH03g0413100	H3K9me2_only	0
	MH03g0413200	H3K9me2_only	0
	MH03g0414400	H3K9me2_only	0
	MH03g0414900	H3K9me2_only	0
	MH03g0417100	H3K9me2_only	0
	MH03g0419800	H3K9me2_only	0
	MH03g0420400	H3K9me2_only	0
	MH03g0425300	H3K9me2_only	0
	MH03g0433100	H3K9me2_only	0
	MH03g0439100	H3K9me2_only	0
	MH03g0440400	H3K9me2_only	0
	MH03g0443400	H3K9me2_only	0
	MH03g0444800	H3K9me2_only	0
	MH03g0448400	H3K9me2_only	0
	MH03g0448500	H3K9me2_only	0
	MH03g0451600	H3K9me2_only	0
	MH03g0458300	H3K9me2_only	0
	MH03g0474200	H3K9me2_only	0
	MH03g0474300	H3K9me2_only	0
	MH03g0474400	H3K9me2_only	0
	MH03g0474500	H3K9me2_only	0
	MH03g0475900	H3K9me2_only	0
	MH03g0477000	H3K9me2_only	0
	MH03g0477100	H3K9me2_only	0
	MH03g0477200	H3K9me2_only	0
	MH03g0494900	H3K9me2_only	0
	MH03g0495200	H3K9me2_only	0
	MH03g0496100	H3K9me2_only	0
	MH03g0499400	H3K9me2_only	0
	MH03g0499500	H3K9me2_only	0
	MH03g0499600	H3K9me2_only	0
	MH03g0505400	H3K9me2_only	0
	MH03g0507600	H3K9me2_only	0
	MH03g0513100	H3K9me2_only	0
	MH03g0520900	H3K9me2_only	0
	MH03g0521000	H3K9me2_only	0
	MH03g0521100	H3K9me2_only	0
	MH03g0521200	H3K9me2_only	0
	MH03g0521300	H3K9me2_only	0
	MH03g0521400	H3K9me2_only	0
	MH03g0540900	H3K9me2_only	0
	MH03g0541000	H3K9me2_only	0
	MH03g0545400	H3K9me2_only	0
	MH03g0548100	H3K9me2_only	0
	MH03g0550300	H3K9me2_only	0
	MH03g0550400	H3K9me2_only	0
	MH03g0550500	H3K9me2_only	0
	MH03g0552000	H3K9me2_only	0
	MH03g0564700	H3K9me2_only	0
	MH03g0565100	H3K9me2_only	0
	MH03g0565200	H3K9me2_only	0
	MH03g0568700	H3K9me2_only	1
	MH03g0568800	H3K9me2_only	2
	MH03g0598500	H3K9me2_only	0
	MH03g0598600	H3K9me2_only	0
	MH03g0625900	H3K9me2_only	0
	MH03g0649500	H3K9me2_only	0
	MH03g0649600	H3K9me2_only	0
	MH03g0649700	H3K9me2_only	0
	MH03g0649800	H3K9me2_only	0
	MH03g0649900	H3K9me2_only	0
	MH03g0650000	H3K9me2_only	0
	MH03g0657400	H3K9me2_only	2
	MH03g0657500	H3K9me2_only	0
	MH03g0680200	H3K9me2_only	0
	MH03g0691400	H3K9me2_only	0
	MH03g0691500	H3K9me2_only	0
	MH03g0712700	H3K9me2_only	0
	MH03g0713300	H3K9me2_only	3
	MH03g0713400	H3K9me2_only	0
	MH03g0738700	H3K9me2_only	0
	MH03g0738800	H3K9me2_only	0
	MH03g0738900	H3K9me2_only	0
	MH03g0744300	H3K9me2_only	3
	MH03g0749300	H3K9me2_only	2
	MH03g0756800	H3K9me2_only	0
	MH03g0762400	H3K9me2_only	0
	MH04g0012600	H3K9me2_only	0
	MH04g0026900	H3K9me2_only	0
	MH04g0031700	H3K9me2_only	0
	MH04g0033300	H3K9me2_only	5
	MH04g0038600	H3K9me2_only	1
	MH04g0040700	H3K9me2_only	2
	MH04g0043200	H3K9me2_only	0
	MH04g0048100	H3K9me2_only	0
	MH04g0048200	H3K9me2_only	0
	MH04g0049200	H3K9me2_only	0
	MH04g0060500	H3K9me2_only	0
	MH04g0063000	H3K9me2_only	5
	MH04g0063100	H3K9me2_only	0
	MH04g0063200	H3K9me2_only	0
	MH04g0063300	H3K9me2_only	0
	MH04g0063400	H3K9me2_only	2
	MH04g0079600	H3K9me2_only	0
	MH04g0081800	H3K9me2_only	0
	MH04g0082500	H3K9me2_only	0
	MH04g0087600	H3K9me2_only	0
	MH04g0087900	H3K9me2_only	0
	MH04g0101200	H3K9me2_only	0
	MH04g0108600	H3K9me2_only	0
	MH04g0109800	H3K9me2_only	0
	MH04g0109900	H3K9me2_only	0
	MH04g0110400	H3K9me2_only	0
	MH04g0112800	H3K9me2_only	0
	MH04g0118300	H3K9me2_only	0
	MH04g0123100	H3K9me2_only	0
	MH04g0123200	H3K9me2_only	0
	MH04g0123300	H3K9me2_only	0
	MH04g0128900	H3K9me2_only	0
	MH04g0129000	H3K9me2_only	0
	MH04g0129100	H3K9me2_only	0
	MH04g0129200	H3K9me2_only	0
	MH04g0129300	H3K9me2_only	6
	MH04g0130200	H3K9me2_only	2
	MH04g0130800	H3K9me2_only	0
	MH04g0131400	H3K9me2_only	0
	MH04g0131500	H3K9me2_only	0
	MH04g0138200	H3K9me2_only	0
	MH04g0141800	H3K9me2_only	0
	MH04g0145900	H3K9me2_only	0
	MH04g0146000	H3K9me2_only	0
	MH04g0146100	H3K9me2_only	0
	MH04g0146400	H3K9me2_only	0
	MH04g0149600	H3K9me2_only	0
	MH04g0149900	H3K9me2_only	0
	MH04g0150000	H3K9me2_only	13
	MH04g0150100	H3K9me2_only	0
	MH04g0150200	H3K9me2_only	0
	MH04g0172200	H3K9me2_only	0
	MH04g0172300	H3K9me2_only	0
	MH04g0174400	H3K9me2_only	0
	MH04g0187200	H3K9me2_only	0
	MH04g0187700	H3K9me2_only	0
	MH04g0187800	H3K9me2_only	0
	MH04g0187900	H3K9me2_only	0
	MH04g0190400	H3K9me2_only	0
	MH04g0190500	H3K9me2_only	0
	MH04g0190600	H3K9me2_only	0
	MH04g0196900	H3K9me2_only	0
	MH04g0197000	H3K9me2_only	0
	MH04g0203300	H3K9me2_only	0
	MH04g0203400	H3K9me2_only	0
	MH04g0204300	H3K9me2_only	0
	MH04g0204400	H3K9me2_only	0
	MH04g0204800	H3K9me2_only	1
	MH04g0204900	H3K9me2_only	1
	MH04g0205000	H3K9me2_only	0
	MH04g0205200	H3K9me2_only	0
	MH04g0207900	H3K9me2_only	0
	MH04g0210200	H3K9me2_only	0
	MH04g0210300	H3K9me2_only	0
	MH04g0210900	H3K9me2_only	0
	MH04g0211300	H3K9me2_only	0
	MH04g0211400	H3K9me2_only	0
	MH04g0216600	H3K9me2_only	0
	MH04g0216700	H3K9me2_only	1
	MH04g0219000	H3K9me2_only	11
	MH04g0219100	H3K9me2_only	0
	MH04g0219200	H3K9me2_only	0
	MH04g0219300	H3K9me2_only	0
	MH04g0219400	H3K9me2_only	0
	MH04g0222000	H3K9me2_only	0
	MH04g0222100	H3K9me2_only	0
	MH04g0222600	H3K9me2_only	0
	MH04g0223500	H3K9me2_only	0
	MH04g0223600	H3K9me2_only	0
	MH04g0223700	H3K9me2_only	0
	MH04g0223800	H3K9me2_only	0
	MH04g0232600	H3K9me2_only	0
	MH04g0232700	H3K9me2_only	0
	MH04g0232800	H3K9me2_only	0
	MH04g0233100	H3K9me2_only	0
	MH04g0235800	H3K9me2_only	0
	MH04g0235900	H3K9me2_only	0
	MH04g0238600	H3K9me2_only	0
	MH04g0254100	H3K9me2_only	0
	MH04g0294800	H3K9me2_only	0
	MH04g0301400	H3K9me2_only	0
	MH04g0301500	H3K9me2_only	0
	MH04g0301600	H3K9me2_only	0
	MH04g0302100	H3K9me2_only	0
	MH04g0304300	H3K9me2_only	0
	MH04g0304500	H3K9me2_only	0
	MH04g0311100	H3K9me2_only	0
	MH04g0356600	H3K9me2_only	0
	MH04g0357300	H3K9me2_only	0
	MH04g0357400	H3K9me2_only	0
	MH04g0357500	H3K9me2_only	7
	MH04g0357600	H3K9me2_only	0
	MH04g0360600	H3K9me2_only	0
	MH04g0360700	H3K9me2_only	3
	MH04g0392200	H3K9me2_only	0
	MH04g0392400	H3K9me2_only	5
	MH04g0392500	H3K9me2_only	0
	MH04g0400800	H3K9me2_only	0
	MH04g0401000	H3K9me2_only	0
	MH04g0401100	H3K9me2_only	0
	MH04g0402400	H3K9me2_only	0
	MH04g0409600	H3K9me2_only	0
	MH04g0468400	H3K9me2_only	0
	MH04g0469300	H3K9me2_only	0
	MH04g0512800	H3K9me2_only	0
	MH04g0512900	H3K9me2_only	0
	MH04g0513000	H3K9me2_only	0
	MH04g0513100	H3K9me2_only	0
	MH04g0516000	H3K9me2_only	0
	MH04g0532200	H3K9me2_only	0
	MH04g0555900	H3K9me2_only	17
	MH04g0561500	H3K9me2_only	0
	MH04g0586400	H3K9me2_only	0
	MH04g0586500	H3K9me2_only	0
	MH04g0587100	H3K9me2_only	0
	MH04g0589300	H3K9me2_only	0
	MH04g0589500	H3K9me2_only	0
	MH04g0620400	H3K9me2_only	3
	MH04g0628600	H3K9me2_only	14
	MH04g0628700	H3K9me2_only	0
	MH04g0628800	H3K9me2_only	12
	MH04g0634300	H3K9me2_only	0
	MH04g0634400	H3K9me2_only	3
	MH04g0653500	H3K9me2_only	0
	MH04g0653600	H3K9me2_only	0
	MH04g0661100	H3K9me2_only	0
	MH04g0661300	H3K9me2_only	0
	MH04g0661400	H3K9me2_only	0
	MH04g0667500	H3K9me2_only	0
	MH04g0671400	H3K9me2_only	0
	MH04g0671500	H3K9me2_only	0
	MH04g0671600	H3K9me2_only	0
	MH04g0685400	H3K9me2_only	0
	MH04g0685500	H3K9me2_only	0
	MH04g0685600	H3K9me2_only	2
	MH04g0689500	H3K9me2_only	0
	MH04g0689600	H3K9me2_only	0
	MH05g0021700	H3K9me2_only	2
	MH05g0021800	H3K9me2_only	7
	MH05g0040200	H3K9me2_only	0
	MH05g0050900	H3K9me2_only	0
	MH05g0061300	H3K9me2_only	0
	MH05g0067900	H3K9me2_only	0
	MH05g0068000	H3K9me2_only	0
	MH05g0072300	H3K9me2_only	0
	MH05g0077100	H3K9me2_only	0
	MH05g0083100	H3K9me2_only	0
	MH05g0083200	H3K9me2_only	0
	MH05g0083900	H3K9me2_only	0
	MH05g0085100	H3K9me2_only	0
	MH05g0085300	H3K9me2_only	0
	MH05g0088500	H3K9me2_only	0
	MH05g0095700	H3K9me2_only	0
	MH05g0101200	H3K9me2_only	0
	MH05g0101300	H3K9me2_only	0
	MH05g0101700	H3K9me2_only	0
	MH05g0102500	H3K9me2_only	0
	MH05g0107400	H3K9me2_only	0
	MH05g0119100	H3K9me2_only	0
	MH05g0119900	H3K9me2_only	0
	MH05g0121900	H3K9me2_only	0
	MH05g0122000	H3K9me2_only	0
	MH05g0122800	H3K9me2_only	0
	MH05g0122900	H3K9me2_only	0
	MH05g0129500	H3K9me2_only	0
	MH05g0131000	H3K9me2_only	0
	MH05g0147100	H3K9me2_only	0
	MH05g0147200	H3K9me2_only	0
	MH05g0151000	H3K9me2_only	0
	MH05g0151100	H3K9me2_only	0
	MH05g0151200	H3K9me2_only	0
	MH05g0152000	H3K9me2_only	3
	MH05g0159900	H3K9me2_only	0
	MH05g0160600	H3K9me2_only	0
	MH05g0160700	H3K9me2_only	0
	MH05g0176300	H3K9me2_only	0
	MH05g0176400	H3K9me2_only	0
	MH05g0177200	H3K9me2_only	0
	MH05g0183400	H3K9me2_only	0
	MH05g0185900	H3K9me2_only	0
	MH05g0191800	H3K9me2_only	0
	MH05g0207000	H3K9me2_only	0
	MH05g0207300	H3K9me2_only	0
	MH05g0210000	H3K9me2_only	20
	MH05g0210600	H3K9me2_only	0
	MH05g0214000	H3K9me2_only	0
	MH05g0225200	H3K9me2_only	0
	MH05g0225300	H3K9me2_only	0
	MH05g0225400	H3K9me2_only	0
	MH05g0226300	H3K9me2_only	0
	MH05g0226400	H3K9me2_only	0
	MH05g0229300	H3K9me2_only	0
	MH05g0235400	H3K9me2_only	0
	MH05g0235500	H3K9me2_only	0
	MH05g0236700	H3K9me2_only	4
	MH05g0237500	H3K9me2_only	0
	MH05g0252100	H3K9me2_only	20
	MH05g0253700	H3K9me2_only	0
	MH05g0254200	H3K9me2_only	0
	MH05g0254300	H3K9me2_only	0
	MH05g0257600	H3K9me2_only	0
	MH05g0267400	H3K9me2_only	2
	MH05g0271200	H3K9me2_only	0
	MH05g0271600	H3K9me2_only	20
	MH05g0271700	H3K9me2_only	0
	MH05g0271800	H3K9me2_only	0
	MH05g0272200	H3K9me2_only	0
	MH05g0272300	H3K9me2_only	0
	MH05g0274100	H3K9me2_only	0
	MH05g0274200	H3K9me2_only	0
	MH05g0277200	H3K9me2_only	0
	MH05g0277300	H3K9me2_only	0
	MH05g0277400	H3K9me2_only	0
	MH05g0279100	H3K9me2_only	0
	MH05g0279200	H3K9me2_only	0
	MH05g0288800	H3K9me2_only	0
	MH05g0290200	H3K9me2_only	0
	MH05g0300800	H3K9me2_only	0
	MH05g0301000	H3K9me2_only	0
	MH05g0306100	H3K9me2_only	0
	MH05g0306200	H3K9me2_only	0
	MH05g0319500	H3K9me2_only	0
	MH05g0330400	H3K9me2_only	0
	MH05g0346000	H3K9me2_only	0
	MH05g0346100	H3K9me2_only	0
	MH05g0350200	H3K9me2_only	0
	MH05g0350300	H3K9me2_only	1
	MH05g0350400	H3K9me2_only	2
	MH05g0356400	H3K9me2_only	0
	MH05g0360500	H3K9me2_only	0
	MH05g0364800	H3K9me2_only	0
	MH05g0364900	H3K9me2_only	0
	MH05g0371700	H3K9me2_only	0
	MH05g0371900	H3K9me2_only	0
	MH05g0372100	H3K9me2_only	0
	MH05g0376600	H3K9me2_only	0
	MH05g0386600	H3K9me2_only	0
	MH05g0386700	H3K9me2_only	0
	MH05g0386800	H3K9me2_only	0
	MH05g0406600	H3K9me2_only	0
	MH05g0409000	H3K9me2_only	0
	MH05g0412800	H3K9me2_only	0
	MH05g0413500	H3K9me2_only	0
	MH05g0423700	H3K9me2_only	0
	MH05g0438900	H3K9me2_only	0
	MH05g0439000	H3K9me2_only	0
	MH05g0459500	H3K9me2_only	0
	MH05g0467700	H3K9me2_only	0
	MH05g0470300	H3K9me2_only	0
	MH05g0475500	H3K9me2_only	0
	MH05g0497200	H3K9me2_only	0
	MH05g0497300	H3K9me2_only	0
	MH05g0497400	H3K9me2_only	0
	MH05g0497500	H3K9me2_only	0
	MH05g0509100	H3K9me2_only	2
	MH05g0521000	H3K9me2_only	0
	MH05g0523300	H3K9me2_only	0
	MH05g0523400	H3K9me2_only	0
	MH05g0523500	H3K9me2_only	0
	MH05g0533000	H3K9me2_only	0
	MH05g0538300	H3K9me2_only	0
	MH05g0538400	H3K9me2_only	0
	MH05g0541400	H3K9me2_only	0
	MH05g0563000	H3K9me2_only	0
	MH05g0569100	H3K9me2_only	0
	MH05g0569800	H3K9me2_only	0
	MH06g0024600	H3K9me2_only	2
	MH06g0024700	H3K9me2_only	0
	MH06g0058100	H3K9me2_only	0
	MH06g0059800	H3K9me2_only	0
	MH06g0088000	H3K9me2_only	0
	MH06g0088500	H3K9me2_only	0
	MH06g0090900	H3K9me2_only	1
	MH06g0091000	H3K9me2_only	0
	MH06g0094100	H3K9me2_only	0
	MH06g0100600	H3K9me2_only	0
	MH06g0134300	H3K9me2_only	17
	MH06g0197000	H3K9me2_only	0
	MH06g0197100	H3K9me2_only	0
	MH06g0197400	H3K9me2_only	0
	MH06g0198700	H3K9me2_only	0
	MH06g0199800	H3K9me2_only	0
	MH06g0220800	H3K9me2_only	2
	MH06g0220900	H3K9me2_only	3
	MH06g0222700	H3K9me2_only	0
	MH06g0222800	H3K9me2_only	0
	MH06g0223000	H3K9me2_only	0
	MH06g0228800	H3K9me2_only	0
	MH06g0230600	H3K9me2_only	0
	MH06g0230800	H3K9me2_only	0
	MH06g0235400	H3K9me2_only	0
	MH06g0235500	H3K9me2_only	0
	MH06g0241100	H3K9me2_only	0
	MH06g0241600	H3K9me2_only	0
	MH06g0243800	H3K9me2_only	0
	MH06g0243900	H3K9me2_only	0
	MH06g0245300	H3K9me2_only	0
	MH06g0245500	H3K9me2_only	0
	MH06g0252400	H3K9me2_only	0
	MH06g0252500	H3K9me2_only	0
	MH06g0266200	H3K9me2_only	0
	MH06g0272900	H3K9me2_only	0
	MH06g0277000	H3K9me2_only	0
	MH06g0282800	H3K9me2_only	0
	MH06g0282900	H3K9me2_only	0
	MH06g0285100	H3K9me2_only	0
	MH06g0286000	H3K9me2_only	0
	MH06g0286300	H3K9me2_only	0
	MH06g0307700	H3K9me2_only	0
	MH06g0307800	H3K9me2_only	0
	MH06g0309200	H3K9me2_only	0
	MH06g0312500	H3K9me2_only	0
	MH06g0330600	H3K9me2_only	0
	MH06g0332300	H3K9me2_only	3
	MH06g0337800	H3K9me2_only	19
	MH06g0348900	H3K9me2_only	0
	MH06g0350100	H3K9me2_only	0
	MH06g0350200	H3K9me2_only	0
	MH06g0350300	H3K9me2_only	0
	MH06g0350400	H3K9me2_only	0
	MH06g0350500	H3K9me2_only	0
	MH06g0350600	H3K9me2_only	0
	MH06g0351900	H3K9me2_only	0
	MH06g0352000	H3K9me2_only	0
	MH06g0352200	H3K9me2_only	0
	MH06g0357900	H3K9me2_only	0
	MH06g0358000	H3K9me2_only	0
	MH06g0358100	H3K9me2_only	0
	MH06g0358200	H3K9me2_only	0
	MH06g0358500	H3K9me2_only	0
	MH06g0359500	H3K9me2_only	0
	MH06g0359700	H3K9me2_only	0
	MH06g0359900	H3K9me2_only	0
	MH06g0362100	H3K9me2_only	0
	MH06g0362500	H3K9me2_only	18
	MH06g0362900	H3K9me2_only	0
	MH06g0363500	H3K9me2_only	0
	MH06g0376800	H3K9me2_only	0
	MH06g0377700	H3K9me2_only	0
	MH06g0381500	H3K9me2_only	0
	MH06g0382800	H3K9me2_only	0
	MH06g0383400	H3K9me2_only	0
	MH06g0383600	H3K9me2_only	0
	MH06g0384000	H3K9me2_only	0
	MH06g0384100	H3K9me2_only	0
	MH06g0394800	H3K9me2_only	0
	MH06g0395500	H3K9me2_only	0
	MH06g0395600	H3K9me2_only	0
	MH06g0398200	H3K9me2_only	0
	MH06g0398800	H3K9me2_only	0
	MH06g0403400	H3K9me2_only	11
	MH06g0406000	H3K9me2_only	0
	MH06g0407400	H3K9me2_only	14
	MH06g0407500	H3K9me2_only	10
	MH06g0407600	H3K9me2_only	2
	MH06g0410500	H3K9me2_only	0
	MH06g0410600	H3K9me2_only	0
	MH06g0412200	H3K9me2_only	0
	MH06g0442400	H3K9me2_only	11
	MH06g0454200	H3K9me2_only	0
	MH06g0455900	H3K9me2_only	0
	MH06g0486000	H3K9me2_only	0
	MH06g0486100	H3K9me2_only	0
	MH06g0488500	H3K9me2_only	0
	MH06g0488900	H3K9me2_only	0
	MH06g0489000	H3K9me2_only	0
	MH06g0489100	H3K9me2_only	0
	MH06g0491700	H3K9me2_only	0
	MH06g0493800	H3K9me2_only	0
	MH06g0494100	H3K9me2_only	3
	MH06g0508700	H3K9me2_only	0
	MH06g0508800	H3K9me2_only	0
	MH06g0508900	H3K9me2_only	0
	MH06g0510900	H3K9me2_only	0
	MH06g0528700	H3K9me2_only	0
	MH06g0528800	H3K9me2_only	0
	MH06g0529900	H3K9me2_only	0
	MH06g0537200	H3K9me2_only	0
	MH06g0550900	H3K9me2_only	0
	MH06g0572100	H3K9me2_only	0
	MH06g0572200	H3K9me2_only	0
	MH06g0572300	H3K9me2_only	0
	MH06g0590200	H3K9me2_only	0
	MH06g0590300	H3K9me2_only	1
	MH06g0596900	H3K9me2_only	0
	MH06g0597000	H3K9me2_only	0
	MH06g0597600	H3K9me2_only	2
	MH06g0597800	H3K9me2_only	0
	MH06g0597900	H3K9me2_only	0
	MH06g0613300	H3K9me2_only	0
	MH06g0613400	H3K9me2_only	0
	MH06g0623300	H3K9me2_only	0
	MH06g0638900	H3K9me2_only	0
	MH06g0639000	H3K9me2_only	0
	MH06g0639100	H3K9me2_only	0
	MH06g0670400	H3K9me2_only	1
	MH06g0674500	H3K9me2_only	0
	MH06g0674600	H3K9me2_only	0
	MH06g0675200	H3K9me2_only	0
	MH06g0675300	H3K9me2_only	0
	MH06g0686700	H3K9me2_only	0
	MH06g0687300	H3K9me2_only	0
	MH06g0687400	H3K9me2_only	0
	MH06g0710200	H3K9me2_only	0
	MH07g0011800	H3K9me2_only	0
	MH07g0011900	H3K9me2_only	0
	MH07g0012200	H3K9me2_only	0
	MH07g0012500	H3K9me2_only	0
	MH07g0023900	H3K9me2_only	0
	MH07g0034000	H3K9me2_only	0
	MH07g0049600	H3K9me2_only	0
	MH07g0049700	H3K9me2_only	0
	MH07g0049800	H3K9me2_only	0
	MH07g0049900	H3K9me2_only	0
	MH07g0077700	H3K9me2_only	0
	MH07g0077800	H3K9me2_only	0
	MH07g0077900	H3K9me2_only	0
	MH07g0080200	H3K9me2_only	2
	MH07g0094000	H3K9me2_only	0
	MH07g0094100	H3K9me2_only	0
	MH07g0097500	H3K9me2_only	0
	MH07g0100100	H3K9me2_only	0
	MH07g0100200	H3K9me2_only	0
	MH07g0121900	H3K9me2_only	0
	MH07g0124200	H3K9me2_only	0
	MH07g0125500	H3K9me2_only	0
	MH07g0133200	H3K9me2_only	0
	MH07g0134500	H3K9me2_only	0
	MH07g0134600	H3K9me2_only	0
	MH07g0138500	H3K9me2_only	0
	MH07g0143000	H3K9me2_only	1
	MH07g0143100	H3K9me2_only	0
	MH07g0148900	H3K9me2_only	0
	MH07g0149000	H3K9me2_only	0
	MH07g0149100	H3K9me2_only	0
	MH07g0149200	H3K9me2_only	0
	MH07g0149300	H3K9me2_only	0
	MH07g0153600	H3K9me2_only	0
	MH07g0173500	H3K9me2_only	0
	MH07g0173600	H3K9me2_only	0
	MH07g0173700	H3K9me2_only	0
	MH07g0177400	H3K9me2_only	0
	MH07g0177500	H3K9me2_only	0
	MH07g0178700	H3K9me2_only	0
	MH07g0178800	H3K9me2_only	0
	MH07g0178900	H3K9me2_only	0
	MH07g0181700	H3K9me2_only	0
	MH07g0181800	H3K9me2_only	0
	MH07g0181900	H3K9me2_only	0
	MH07g0182600	H3K9me2_only	0
	MH07g0182700	H3K9me2_only	0
	MH07g0182800	H3K9me2_only	0
	MH07g0183100	H3K9me2_only	0
	MH07g0183200	H3K9me2_only	0
	MH07g0191300	H3K9me2_only	0
	MH07g0191400	H3K9me2_only	0
	MH07g0191500	H3K9me2_only	0
	MH07g0192500	H3K9me2_only	0
	MH07g0192600	H3K9me2_only	0
	MH07g0195400	H3K9me2_only	0
	MH07g0195500	H3K9me2_only	0
	MH07g0195600	H3K9me2_only	0
	MH07g0195700	H3K9me2_only	0
	MH07g0195800	H3K9me2_only	0
	MH07g0195900	H3K9me2_only	0
	MH07g0196800	H3K9me2_only	1
	MH07g0196900	H3K9me2_only	0
	MH07g0197000	H3K9me2_only	0
	MH07g0222000	H3K9me2_only	0
	MH07g0226700	H3K9me2_only	0
	MH07g0229700	H3K9me2_only	0
	MH07g0232200	H3K9me2_only	0
	MH07g0233200	H3K9me2_only	0
	MH07g0233300	H3K9me2_only	0
	MH07g0239200	H3K9me2_only	0
	MH07g0239800	H3K9me2_only	0
	MH07g0239900	H3K9me2_only	0
	MH07g0240400	H3K9me2_only	0
	MH07g0240600	H3K9me2_only	0
	MH07g0241600	H3K9me2_only	5
	MH07g0243400	H3K9me2_only	0
	MH07g0243700	H3K9me2_only	0
	MH07g0244200	H3K9me2_only	0
	MH07g0244300	H3K9me2_only	0
	MH07g0244400	H3K9me2_only	0
	MH07g0265300	H3K9me2_only	0
	MH07g0265400	H3K9me2_only	0
	MH07g0266400	H3K9me2_only	0
	MH07g0266500	H3K9me2_only	0
	MH07g0266900	H3K9me2_only	0
	MH07g0269600	H3K9me2_only	0
	MH07g0269700	H3K9me2_only	0
	MH07g0271300	H3K9me2_only	0
	MH07g0271400	H3K9me2_only	0
	MH07g0271900	H3K9me2_only	0
	MH07g0273100	H3K9me2_only	0
	MH07g0273500	H3K9me2_only	0
	MH07g0274500	H3K9me2_only	4
	MH07g0282200	H3K9me2_only	0
	MH07g0284300	H3K9me2_only	3
	MH07g0286500	H3K9me2_only	0
	MH07g0287000	H3K9me2_only	0
	MH07g0300500	H3K9me2_only	0
	MH07g0300800	H3K9me2_only	0
	MH07g0302900	H3K9me2_only	0
	MH07g0303000	H3K9me2_only	0
	MH07g0305500	H3K9me2_only	0
	MH07g0306700	H3K9me2_only	0
	MH07g0307800	H3K9me2_only	1
	MH07g0308100	H3K9me2_only	0
	MH07g0309900	H3K9me2_only	0
	MH07g0314800	H3K9me2_only	0
	MH07g0315400	H3K9me2_only	0
	MH07g0315600	H3K9me2_only	0
	MH07g0321600	H3K9me2_only	0
	MH07g0322700	H3K9me2_only	0
	MH07g0325300	H3K9me2_only	0
	MH07g0325400	H3K9me2_only	0
	MH07g0332200	H3K9me2_only	0
	MH07g0334900	H3K9me2_only	0
	MH07g0335300	H3K9me2_only	0
	MH07g0337200	H3K9me2_only	0
	MH07g0338200	H3K9me2_only	0
	MH07g0367000	H3K9me2_only	0
	MH07g0381800	H3K9me2_only	6
	MH07g0382100	H3K9me2_only	0
	MH07g0382200	H3K9me2_only	5
	MH07g0385900	H3K9me2_only	18
	MH07g0390900	H3K9me2_only	0
	MH07g0402700	H3K9me2_only	0
	MH07g0402800	H3K9me2_only	0
	MH07g0424300	H3K9me2_only	1
	MH07g0431100	H3K9me2_only	0
	MH07g0431200	H3K9me2_only	0
	MH07g0431300	H3K9me2_only	0
	MH07g0431400	H3K9me2_only	0
	MH07g0432000	H3K9me2_only	0
	MH07g0443700	H3K9me2_only	0
	MH07g0460900	H3K9me2_only	0
	MH07g0461500	H3K9me2_only	0
	MH07g0461600	H3K9me2_only	0
	MH07g0471400	H3K9me2_only	0
	MH07g0471600	H3K9me2_only	0
	MH07g0471700	H3K9me2_only	0
	MH07g0474400	H3K9me2_only	1
	MH07g0474500	H3K9me2_only	3
	MH07g0478800	H3K9me2_only	0
	MH07g0479000	H3K9me2_only	0
	MH07g0479100	H3K9me2_only	0
	MH07g0484200	H3K9me2_only	0
	MH07g0504500	H3K9me2_only	0
	MH07g0515800	H3K9me2_only	0
	MH07g0525800	H3K9me2_only	0
	MH08g0023800	H3K9me2_only	0
	MH08g0053500	H3K9me2_only	0
	MH08g0053600	H3K9me2_only	0
	MH08g0079600	H3K9me2_only	0
	MH08g0083000	H3K9me2_only	0
	MH08g0088700	H3K9me2_only	0
	MH08g0104500	H3K9me2_only	0
	MH08g0108800	H3K9me2_only	0
	MH08g0108900	H3K9me2_only	0
	MH08g0109000	H3K9me2_only	0
	MH08g0114300	H3K9me2_only	0
	MH08g0118200	H3K9me2_only	11
	MH08g0120500	H3K9me2_only	0
	MH08g0120600	H3K9me2_only	0
	MH08g0121100	H3K9me2_only	0
	MH08g0126300	H3K9me2_only	0
	MH08g0131400	H3K9me2_only	0
	MH08g0131700	H3K9me2_only	0
	MH08g0131800	H3K9me2_only	0
	MH08g0175000	H3K9me2_only	0
	MH08g0175100	H3K9me2_only	0
	MH08g0176600	H3K9me2_only	1
	MH08g0176700	H3K9me2_only	0
	MH08g0181200	H3K9me2_only	9
	MH08g0181300	H3K9me2_only	0
	MH08g0181900	H3K9me2_only	5
	MH08g0195500	H3K9me2_only	0
	MH08g0197600	H3K9me2_only	0
	MH08g0208600	H3K9me2_only	0
	MH08g0211200	H3K9me2_only	0
	MH08g0217200	H3K9me2_only	0
	MH08g0219600	H3K9me2_only	0
	MH08g0219700	H3K9me2_only	0
	MH08g0219900	H3K9me2_only	0
	MH08g0222000	H3K9me2_only	0
	MH08g0226600	H3K9me2_only	0
	MH08g0228300	H3K9me2_only	0
	MH08g0228400	H3K9me2_only	0
	MH08g0228500	H3K9me2_only	5
	MH08g0242100	H3K9me2_only	0
	MH08g0246200	H3K9me2_only	0
	MH08g0254700	H3K9me2_only	0
	MH08g0263300	H3K9me2_only	0
	MH08g0271600	H3K9me2_only	0
	MH08g0274800	H3K9me2_only	0
	MH08g0275000	H3K9me2_only	0
	MH08g0278200	H3K9me2_only	0
	MH08g0278300	H3K9me2_only	0
	MH08g0295300	H3K9me2_only	0
	MH08g0297700	H3K9me2_only	0
	MH08g0311700	H3K9me2_only	0
	MH08g0311800	H3K9me2_only	0
	MH08g0313700	H3K9me2_only	0
	MH08g0327200	H3K9me2_only	2
	MH08g0329700	H3K9me2_only	0
	MH08g0334500	H3K9me2_only	0
	MH08g0334600	H3K9me2_only	0
	MH08g0334700	H3K9me2_only	0
	MH08g0334800	H3K9me2_only	1
	MH08g0338500	H3K9me2_only	0
	MH08g0338900	H3K9me2_only	0
	MH08g0339600	H3K9me2_only	0
	MH08g0342900	H3K9me2_only	3
	MH08g0343500	H3K9me2_only	0
	MH08g0343600	H3K9me2_only	0
	MH08g0358000	H3K9me2_only	0
	MH08g0358300	H3K9me2_only	9
	MH08g0360200	H3K9me2_only	0
	MH08g0360300	H3K9me2_only	0
	MH08g0366500	H3K9me2_only	0
	MH08g0369000	H3K9me2_only	0
	MH08g0369100	H3K9me2_only	0
	MH08g0373600	H3K9me2_only	0
	MH08g0375300	H3K9me2_only	0
	MH08g0375400	H3K9me2_only	0
	MH08g0375500	H3K9me2_only	0
	MH08g0380900	H3K9me2_only	0
	MH08g0381000	H3K9me2_only	0
	MH08g0381100	H3K9me2_only	0
	MH08g0381200	H3K9me2_only	0
	MH08g0382600	H3K9me2_only	0
	MH08g0383900	H3K9me2_only	0
	MH08g0386400	H3K9me2_only	0
	MH08g0390800	H3K9me2_only	0
	MH08g0395000	H3K9me2_only	0
	MH08g0396800	H3K9me2_only	0
	MH08g0396900	H3K9me2_only	0
	MH08g0397000	H3K9me2_only	0
	MH08g0397100	H3K9me2_only	0
	MH08g0407900	H3K9me2_only	0
	MH08g0410700	H3K9me2_only	0
	MH08g0410800	H3K9me2_only	0
	MH08g0412200	H3K9me2_only	0
	MH08g0412300	H3K9me2_only	0
	MH08g0418300	H3K9me2_only	0
	MH08g0418800	H3K9me2_only	0
	MH08g0421100	H3K9me2_only	0
	MH08g0423800	H3K9me2_only	0
	MH08g0428300	H3K9me2_only	0
	MH08g0430300	H3K9me2_only	0
	MH08g0432400	H3K9me2_only	12
	MH08g0434000	H3K9me2_only	0
	MH08g0434100	H3K9me2_only	0
	MH08g0434200	H3K9me2_only	0
	MH08g0442000	H3K9me2_only	0
	MH08g0442100	H3K9me2_only	0
	MH08g0447000	H3K9me2_only	0
	MH08g0447800	H3K9me2_only	0
	MH08g0447900	H3K9me2_only	0
	MH08g0448000	H3K9me2_only	0
	MH08g0448100	H3K9me2_only	0
	MH08g0460600	H3K9me2_only	0
	MH08g0461000	H3K9me2_only	0
	MH08g0462500	H3K9me2_only	0
	MH08g0462900	H3K9me2_only	0
	MH08g0463500	H3K9me2_only	0
	MH08g0477200	H3K9me2_only	0
	MH08g0477300	H3K9me2_only	0
	MH08g0482300	H3K9me2_only	1
	MH08g0486300	H3K9me2_only	0
	MH08g0486400	H3K9me2_only	0
	MH08g0491600	H3K9me2_only	0
	MH08g0507500	H3K9me2_only	2
	MH08g0508100	H3K9me2_only	0
	MH08g0508200	H3K9me2_only	0
	MH08g0508300	H3K9me2_only	0
	MH08g0514000	H3K9me2_only	0
	MH08g0543700	H3K9me2_only	0
	MH09g0012600	H3K9me2_only	0
	MH09g0023700	H3K9me2_only	0
	MH09g0024000	H3K9me2_only	0
	MH09g0024100	H3K9me2_only	0
	MH09g0026600	H3K9me2_only	0
	MH09g0027200	H3K9me2_only	0
	MH09g0028300	H3K9me2_only	0
	MH09g0028400	H3K9me2_only	0
	MH09g0030800	H3K9me2_only	2
	MH09g0033400	H3K9me2_only	0
	MH09g0033500	H3K9me2_only	0
	MH09g0033600	H3K9me2_only	0
	MH09g0038300	H3K9me2_only	0
	MH09g0039200	H3K9me2_only	0
	MH09g0040000	H3K9me2_only	0
	MH09g0040100	H3K9me2_only	0
	MH09g0044700	H3K9me2_only	0
	MH09g0044900	H3K9me2_only	0
	MH09g0045300	H3K9me2_only	0
	MH09g0045700	H3K9me2_only	1
	MH09g0045800	H3K9me2_only	12
	MH09g0046500	H3K9me2_only	0
	MH09g0057500	H3K9me2_only	0
	MH09g0060100	H3K9me2_only	1
	MH09g0066100	H3K9me2_only	0
	MH09g0066200	H3K9me2_only	0
	MH09g0066300	H3K9me2_only	0
	MH09g0070800	H3K9me2_only	0
	MH09g0070900	H3K9me2_only	0
	MH09g0088100	H3K9me2_only	0
	MH09g0088600	H3K9me2_only	0
	MH09g0089400	H3K9me2_only	0
	MH09g0089700	H3K9me2_only	0
	MH09g0090600	H3K9me2_only	0
	MH09g0091300	H3K9me2_only	0
	MH09g0091400	H3K9me2_only	0
	MH09g0091700	H3K9me2_only	0
	MH09g0094300	H3K9me2_only	0
	MH09g0095500	H3K9me2_only	0
	MH09g0097700	H3K9me2_only	0
	MH09g0098400	H3K9me2_only	0
	MH09g0098500	H3K9me2_only	0
	MH09g0100200	H3K9me2_only	1
	MH09g0100300	H3K9me2_only	2
	MH09g0100700	H3K9me2_only	0
	MH09g0100800	H3K9me2_only	0
	MH09g0101800	H3K9me2_only	0
	MH09g0102000	H3K9me2_only	0
	MH09g0103600	H3K9me2_only	14
	MH09g0104500	H3K9me2_only	0
	MH09g0106200	H3K9me2_only	0
	MH09g0108800	H3K9me2_only	0
	MH09g0123100	H3K9me2_only	0
	MH09g0136700	H3K9me2_only	0
	MH09g0140800	H3K9me2_only	0
	MH09g0142600	H3K9me2_only	0
	MH09g0142800	H3K9me2_only	0
	MH09g0147500	H3K9me2_only	0
	MH09g0147600	H3K9me2_only	0
	MH09g0147700	H3K9me2_only	0
	MH09g0148500	H3K9me2_only	0
	MH09g0150200	H3K9me2_only	0
	MH09g0157000	H3K9me2_only	0
	MH09g0169600	H3K9me2_only	0
	MH09g0169700	H3K9me2_only	0
	MH09g0180300	H3K9me2_only	19
	MH09g0182800	H3K9me2_only	0
	MH09g0187400	H3K9me2_only	0
	MH09g0188700	H3K9me2_only	0
	MH09g0198700	H3K9me2_only	0
	MH09g0201200	H3K9me2_only	0
	MH09g0201300	H3K9me2_only	0
	MH09g0201400	H3K9me2_only	2
	MH09g0213100	H3K9me2_only	0
	MH09g0217100	H3K9me2_only	0
	MH09g0220200	H3K9me2_only	0
	MH09g0220300	H3K9me2_only	0
	MH09g0223200	H3K9me2_only	0
	MH09g0223400	H3K9me2_only	0
	MH09g0223700	H3K9me2_only	0
	MH09g0225400	H3K9me2_only	0
	MH09g0232100	H3K9me2_only	12
	MH09g0232200	H3K9me2_only	0
	MH09g0237500	H3K9me2_only	1
	MH09g0242500	H3K9me2_only	0
	MH09g0243800	H3K9me2_only	0
	MH09g0245200	H3K9me2_only	0
	MH09g0246500	H3K9me2_only	0
	MH09g0248600	H3K9me2_only	0
	MH09g0250200	H3K9me2_only	0
	MH09g0250300	H3K9me2_only	0
	MH09g0250400	H3K9me2_only	0
	MH09g0266100	H3K9me2_only	0
	MH09g0266200	H3K9me2_only	0
	MH09g0267400	H3K9me2_only	0
	MH09g0267500	H3K9me2_only	0
	MH09g0267600	H3K9me2_only	0
	MH09g0273700	H3K9me2_only	0
	MH09g0273800	H3K9me2_only	0
	MH09g0290200	H3K9me2_only	0
	MH09g0295500	H3K9me2_only	0
	MH09g0295600	H3K9me2_only	0
	MH09g0299800	H3K9me2_only	19
	MH09g0313000	H3K9me2_only	0
	MH09g0313600	H3K9me2_only	0
	MH09g0350500	H3K9me2_only	0
	MH09g0350600	H3K9me2_only	0
	MH09g0350700	H3K9me2_only	0
	MH09g0357600	H3K9me2_only	0
	MH09g0357700	H3K9me2_only	0
	MH09g0359000	H3K9me2_only	0
	MH09g0379700	H3K9me2_only	0
	MH09g0435200	H3K9me2_only	0
	MH09g0441200	H3K9me2_only	1
	MH09g0441300	H3K9me2_only	0
	MH09g0445400	H3K9me2_only	0
	MH09g0445500	H3K9me2_only	0
	MH09g0462000	H3K9me2_only	0
	MH09g0462200	H3K9me2_only	0
	MH09g0462400	H3K9me2_only	0
	MH09g0462600	H3K9me2_only	0
	MH10g0011600	H3K9me2_only	0
	MH10g0011700	H3K9me2_only	0
	MH10g0011800	H3K9me2_only	0
	MH10g0013600	H3K9me2_only	0
	MH10g0015700	H3K9me2_only	0
	MH10g0017300	H3K9me2_only	0
	MH10g0017400	H3K9me2_only	0
	MH10g0019200	H3K9me2_only	0
	MH10g0023300	H3K9me2_only	0
	MH10g0023900	H3K9me2_only	0
	MH10g0026100	H3K9me2_only	3
	MH10g0026200	H3K9me2_only	0
	MH10g0026300	H3K9me2_only	0
	MH10g0026500	H3K9me2_only	0
	MH10g0027000	H3K9me2_only	0
	MH10g0027900	H3K9me2_only	0
	MH10g0028600	H3K9me2_only	0
	MH10g0028700	H3K9me2_only	0
	MH10g0028800	H3K9me2_only	0
	MH10g0035300	H3K9me2_only	0
	MH10g0035500	H3K9me2_only	0
	MH10g0037200	H3K9me2_only	0
	MH10g0044300	H3K9me2_only	0
	MH10g0044400	H3K9me2_only	0
	MH10g0044500	H3K9me2_only	1
	MH10g0051300	H3K9me2_only	0
	MH10g0053600	H3K9me2_only	0
	MH10g0076400	H3K9me2_only	0
	MH10g0079000	H3K9me2_only	0
	MH10g0104100	H3K9me2_only	0
	MH10g0105300	H3K9me2_only	0
	MH10g0109500	H3K9me2_only	0
	MH10g0109600	H3K9me2_only	0
	MH10g0109700	H3K9me2_only	0
	MH10g0114600	H3K9me2_only	0
	MH10g0116100	H3K9me2_only	0
	MH10g0121900	H3K9me2_only	0
	MH10g0122300	H3K9me2_only	0
	MH10g0126100	H3K9me2_only	0
	MH10g0126200	H3K9me2_only	0
	MH10g0127000	H3K9me2_only	0
	MH10g0130200	H3K9me2_only	0
	MH10g0130300	H3K9me2_only	0
	MH10g0134300	H3K9me2_only	5
	MH10g0134600	H3K9me2_only	0
	MH10g0136600	H3K9me2_only	3
	MH10g0136900	H3K9me2_only	0
	MH10g0140000	H3K9me2_only	0
	MH10g0145300	H3K9me2_only	0
	MH10g0148000	H3K9me2_only	0
	MH10g0149100	H3K9me2_only	0
	MH10g0151400	H3K9me2_only	0
	MH10g0151500	H3K9me2_only	0
	MH10g0167200	H3K9me2_only	0
	MH10g0174500	H3K9me2_only	1
	MH10g0185800	H3K9me2_only	0
	MH10g0188000	H3K9me2_only	0
	MH10g0188100	H3K9me2_only	0
	MH10g0188800	H3K9me2_only	0
	MH10g0190000	H3K9me2_only	0
	MH10g0194000	H3K9me2_only	0
	MH10g0197900	H3K9me2_only	0
	MH10g0198700	H3K9me2_only	0
	MH10g0198800	H3K9me2_only	0
	MH10g0200500	H3K9me2_only	6
	MH10g0203900	H3K9me2_only	0
	MH10g0216600	H3K9me2_only	0
	MH10g0219500	H3K9me2_only	0
	MH10g0224300	H3K9me2_only	0
	MH10g0224400	H3K9me2_only	0
	MH10g0224500	H3K9me2_only	0
	MH10g0228400	H3K9me2_only	0
	MH10g0228500	H3K9me2_only	0
	MH10g0234500	H3K9me2_only	0
	MH10g0249000	H3K9me2_only	0
	MH10g0249400	H3K9me2_only	0
	MH10g0256000	H3K9me2_only	19
	MH10g0260100	H3K9me2_only	0
	MH10g0260200	H3K9me2_only	0
	MH10g0262600	H3K9me2_only	0
	MH10g0262800	H3K9me2_only	0
	MH10g0311100	H3K9me2_only	0
	MH10g0311200	H3K9me2_only	0
	MH10g0312300	H3K9me2_only	0
	MH10g0312400	H3K9me2_only	0
	MH10g0312500	H3K9me2_only	0
	MH10g0315100	H3K9me2_only	0
	MH10g0316500	H3K9me2_only	0
	MH10g0317100	H3K9me2_only	0
	MH10g0335600	H3K9me2_only	0
	MH10g0348300	H3K9me2_only	0
	MH10g0348400	H3K9me2_only	0
	MH10g0352100	H3K9me2_only	0
	MH10g0354600	H3K9me2_only	0
	MH10g0357400	H3K9me2_only	1
	MH10g0359900	H3K9me2_only	0
	MH10g0363100	H3K9me2_only	0
	MH10g0378700	H3K9me2_only	0
	MH10g0381900	H3K9me2_only	0
	MH10g0382000	H3K9me2_only	0
	MH10g0391500	H3K9me2_only	0
	MH10g0392100	H3K9me2_only	0
	MH10g0392200	H3K9me2_only	0
	MH10g0392300	H3K9me2_only	0
	MH10g0424700	H3K9me2_only	1
	MH10g0438600	H3K9me2_only	0
	MH10g0442900	H3K9me2_only	0
	MH10g0448000	H3K9me2_only	0
	MH11g0017600	H3K9me2_only	0
	MH11g0017700	H3K9me2_only	0
	MH11g0017800	H3K9me2_only	0
	MH11g0017900	H3K9me2_only	0
	MH11g0018600	H3K9me2_only	1
	MH11g0020400	H3K9me2_only	0
	MH11g0029600	H3K9me2_only	0
	MH11g0029700	H3K9me2_only	0
	MH11g0029800	H3K9me2_only	0
	MH11g0029900	H3K9me2_only	0
	MH11g0030000	H3K9me2_only	0
	MH11g0030200	H3K9me2_only	0
	MH11g0030800	H3K9me2_only	0
	MH11g0030900	H3K9me2_only	0
	MH11g0031800	H3K9me2_only	0
	MH11g0037500	H3K9me2_only	0
	MH11g0037600	H3K9me2_only	0
	MH11g0040400	H3K9me2_only	0
	MH11g0044900	H3K9me2_only	9
	MH11g0052000	H3K9me2_only	1
	MH11g0052100	H3K9me2_only	2
	MH11g0059700	H3K9me2_only	2
	MH11g0062600	H3K9me2_only	2
	MH11g0077100	H3K9me2_only	0
	MH11g0078100	H3K9me2_only	0
	MH11g0078300	H3K9me2_only	0
	MH11g0078600	H3K9me2_only	0
	MH11g0091300	H3K9me2_only	0
	MH11g0102800	H3K9me2_only	1
	MH11g0110800	H3K9me2_only	1
	MH11g0112200	H3K9me2_only	20
	MH11g0120500	H3K9me2_only	0
	MH11g0121200	H3K9me2_only	1
	MH11g0121700	H3K9me2_only	0
	MH11g0121800	H3K9me2_only	0
	MH11g0150200	H3K9me2_only	0
	MH11g0151400	H3K9me2_only	0
	MH11g0169100	H3K9me2_only	0
	MH11g0183900	H3K9me2_only	0
	MH11g0184000	H3K9me2_only	0
	MH11g0184300	H3K9me2_only	0
	MH11g0188700	H3K9me2_only	0
	MH11g0210100	H3K9me2_only	0
	MH11g0210200	H3K9me2_only	0
	MH11g0210300	H3K9me2_only	0
	MH11g0221200	H3K9me2_only	0
	MH11g0222600	H3K9me2_only	0
	MH11g0223900	H3K9me2_only	0
	MH11g0228700	H3K9me2_only	0
	MH11g0234000	H3K9me2_only	0
	MH11g0235700	H3K9me2_only	0
	MH11g0235800	H3K9me2_only	0
	MH11g0235900	H3K9me2_only	0
	MH11g0237100	H3K9me2_only	0
	MH11g0247500	H3K9me2_only	0
	MH11g0249000	H3K9me2_only	6
	MH11g0249100	H3K9me2_only	0
	MH11g0249200	H3K9me2_only	0
	MH11g0250200	H3K9me2_only	3
	MH11g0250300	H3K9me2_only	1
	MH11g0250700	H3K9me2_only	0
	MH11g0256400	H3K9me2_only	15
	MH11g0266800	H3K9me2_only	0
	MH11g0268400	H3K9me2_only	0
	MH11g0284600	H3K9me2_only	5
	MH11g0287800	H3K9me2_only	0
	MH11g0304800	H3K9me2_only	0
	MH11g0305400	H3K9me2_only	0
	MH11g0305500	H3K9me2_only	0
	MH11g0305800	H3K9me2_only	0
	MH11g0310800	H3K9me2_only	0
	MH11g0310900	H3K9me2_only	1
	MH11g0312400	H3K9me2_only	0
	MH11g0312500	H3K9me2_only	0
	MH11g0313000	H3K9me2_only	0
	MH11g0342500	H3K9me2_only	15
	MH11g0343100	H3K9me2_only	0
	MH11g0343200	H3K9me2_only	0
	MH11g0345600	H3K9me2_only	0
	MH11g0345700	H3K9me2_only	0
	MH11g0365900	H3K9me2_only	0
	MH11g0366300	H3K9me2_only	0
	MH11g0372400	H3K9me2_only	0
	MH11g0372500	H3K9me2_only	0
	MH11g0376700	H3K9me2_only	0
	MH11g0378000	H3K9me2_only	0
	MH11g0379600	H3K9me2_only	0
	MH11g0379700	H3K9me2_only	1
	MH11g0382300	H3K9me2_only	0
	MH11g0387400	H3K9me2_only	0
	MH11g0387500	H3K9me2_only	0
	MH11g0389300	H3K9me2_only	0
	MH11g0393700	H3K9me2_only	0
	MH11g0396600	H3K9me2_only	0
	MH11g0403500	H3K9me2_only	0
	MH11g0403600	H3K9me2_only	0
	MH11g0403900	H3K9me2_only	0
	MH11g0404000	H3K9me2_only	0
	MH11g0410100	H3K9me2_only	0
	MH11g0410200	H3K9me2_only	0
	MH11g0413800	H3K9me2_only	0
	MH11g0415400	H3K9me2_only	0
	MH11g0418100	H3K9me2_only	2
	MH11g0418200	H3K9me2_only	10
	MH11g0418600	H3K9me2_only	0
	MH11g0419700	H3K9me2_only	0
	MH11g0419900	H3K9me2_only	0
	MH11g0420900	H3K9me2_only	0
	MH11g0423900	H3K9me2_only	0
	MH11g0424000	H3K9me2_only	0
	MH11g0424200	H3K9me2_only	0
	MH11g0424300	H3K9me2_only	0
	MH11g0424400	H3K9me2_only	0
	MH11g0426300	H3K9me2_only	20
	MH11g0437900	H3K9me2_only	0
	MH11g0440400	H3K9me2_only	0
	MH11g0441100	H3K9me2_only	0
	MH11g0441200	H3K9me2_only	0
	MH11g0441700	H3K9me2_only	1
	MH11g0453400	H3K9me2_only	0
	MH11g0464300	H3K9me2_only	0
	MH11g0467700	H3K9me2_only	0
	MH11g0479900	H3K9me2_only	0
	MH11g0480000	H3K9me2_only	0
	MH11g0486900	H3K9me2_only	0
	MH11g0487000	H3K9me2_only	0
	MH11g0487100	H3K9me2_only	0
	MH11g0529900	H3K9me2_only	18
	MH11g0535100	H3K9me2_only	0
	MH11g0535200	H3K9me2_only	0
	MH11g0535400	H3K9me2_only	0
	MH11g0538200	H3K9me2_only	6
	MH11g0539800	H3K9me2_only	0
	MH11g0539900	H3K9me2_only	0
	MH11g0565000	H3K9me2_only	0
	MH11g0567500	H3K9me2_only	0
	MH11g0567600	H3K9me2_only	0
	MH11g0567700	H3K9me2_only	0
	MH11g0567800	H3K9me2_only	0
	MH11g0574100	H3K9me2_only	0
	MH11g0575500	H3K9me2_only	6
	MH11g0589400	H3K9me2_only	0
	MH11g0589500	H3K9me2_only	0
	MH11g0589600	H3K9me2_only	0
	MH11g0600000	H3K9me2_only	0
	MH11g0600100	H3K9me2_only	0
	MH11g0602700	H3K9me2_only	0
	MH11g0648400	H3K9me2_only	0
	MH11g0648500	H3K9me2_only	0
	MH11g0648600	H3K9me2_only	0
	MH11g0651500	H3K9me2_only	0
	MH11g0651700	H3K9me2_only	0
	MH12g0013100	H3K9me2_only	1
	MH12g0016200	H3K9me2_only	0
	MH12g0016300	H3K9me2_only	0
	MH12g0016400	H3K9me2_only	0
	MH12g0016500	H3K9me2_only	0
	MH12g0036100	H3K9me2_only	0
	MH12g0040700	H3K9me2_only	0
	MH12g0040800	H3K9me2_only	0
	MH12g0053100	H3K9me2_only	0
	MH12g0053200	H3K9me2_only	0
	MH12g0061800	H3K9me2_only	0
	MH12g0066100	H3K9me2_only	7
	MH12g0070000	H3K9me2_only	0
	MH12g0070800	H3K9me2_only	0
	MH12g0070900	H3K9me2_only	0
	MH12g0084500	H3K9me2_only	14
	MH12g0084800	H3K9me2_only	0
	MH12g0104500	H3K9me2_only	0
	MH12g0107900	H3K9me2_only	0
	MH12g0111900	H3K9me2_only	0
	MH12g0118000	H3K9me2_only	0
	MH12g0120900	H3K9me2_only	0
	MH12g0124600	H3K9me2_only	0
	MH12g0124700	H3K9me2_only	0
	MH12g0124800	H3K9me2_only	0
	MH12g0125000	H3K9me2_only	0
	MH12g0125900	H3K9me2_only	0
	MH12g0129800	H3K9me2_only	0
	MH12g0130300	H3K9me2_only	0
	MH12g0130400	H3K9me2_only	0
	MH12g0130500	H3K9me2_only	0
	MH12g0134900	H3K9me2_only	0
	MH12g0135000	H3K9me2_only	0
	MH12g0138700	H3K9me2_only	12
	MH12g0143400	H3K9me2_only	0
	MH12g0143500	H3K9me2_only	4
	MH12g0149100	H3K9me2_only	0
	MH12g0152800	H3K9me2_only	0
	MH12g0167300	H3K9me2_only	0
	MH12g0168800	H3K9me2_only	0
	MH12g0168900	H3K9me2_only	0
	MH12g0172200	H3K9me2_only	0
	MH12g0173300	H3K9me2_only	0
	MH12g0179900	H3K9me2_only	0
	MH12g0180000	H3K9me2_only	19
	MH12g0180500	H3K9me2_only	0
	MH12g0180600	H3K9me2_only	0
	MH12g0184000	H3K9me2_only	0
	MH12g0184100	H3K9me2_only	0
	MH12g0184200	H3K9me2_only	0
	MH12g0185200	H3K9me2_only	0
	MH12g0192200	H3K9me2_only	0
	MH12g0198900	H3K9me2_only	0
	MH12g0202500	H3K9me2_only	0
	MH12g0202600	H3K9me2_only	0
	MH12g0202700	H3K9me2_only	0
	MH12g0202800	H3K9me2_only	5
	MH12g0207600	H3K9me2_only	0
	MH12g0207800	H3K9me2_only	0
	MH12g0209100	H3K9me2_only	0
	MH12g0210800	H3K9me2_only	0
	MH12g0210900	H3K9me2_only	0
	MH12g0214000	H3K9me2_only	0
	MH12g0214200	H3K9me2_only	0
	MH12g0214700	H3K9me2_only	0
	MH12g0236700	H3K9me2_only	0
	MH12g0236800	H3K9me2_only	0
	MH12g0236900	H3K9me2_only	0
	MH12g0237900	H3K9me2_only	0
	MH12g0243400	H3K9me2_only	0
	MH12g0244600	H3K9me2_only	0
	MH12g0247400	H3K9me2_only	0
	MH12g0248100	H3K9me2_only	0
	MH12g0250700	H3K9me2_only	0
	MH12g0253800	H3K9me2_only	0
	MH12g0255500	H3K9me2_only	0
	MH12g0255600	H3K9me2_only	0
	MH12g0255700	H3K9me2_only	0
	MH12g0262600	H3K9me2_only	0
	MH12g0280200	H3K9me2_only	0
	MH12g0281100	H3K9me2_only	0
	MH12g0297400	H3K9me2_only	0
	MH12g0298600	H3K9me2_only	0
	MH12g0302800	H3K9me2_only	0
	MH12g0305200	H3K9me2_only	0
	MH12g0307000	H3K9me2_only	0
	MH12g0310400	H3K9me2_only	0
	MH12g0314700	H3K9me2_only	0
	MH12g0316400	H3K9me2_only	0
	MH12g0316700	H3K9me2_only	0
	MH12g0316800	H3K9me2_only	0
	MH12g0320200	H3K9me2_only	0
	MH12g0324400	H3K9me2_only	0
	MH12g0352200	H3K9me2_only	0
	MH12g0387200	H3K9me2_only	0
	MH12g0387300	H3K9me2_only	0
	MH12g0395300	H3K9me2_only	0
	MH12g0395400	H3K9me2_only	0
	MH12g0395500	H3K9me2_only	0
	MH12g0396600	H3K9me2_only	0
	MH12g0396700	H3K9me2_only	0
	MH12g0398900	H3K9me2_only	0
	MH12g0406600	H3K9me2_only	0
	MH12g0424700	H3K9me2_only	0
	MH12g0425600	H3K9me2_only	0
	MH12g0429200	H3K9me2_only	0
	MH12g0451100	H3K9me2_only	0
	MH01g0120500	E13	20
	MH01g0144200	E13	7
	MH01g0258500	E13	8
	MH01g0378200	E13	16
	MH01g0378300	E13	0
	MH01g0378400	E13	3
	MH01g0380300	E13	20
	MH01g0384500	E13	19
	MH01g0496800	E13	0
	MH01g0496900	E13	0
	MH01g0582300	E13	4
	MH01g0734300	E13	14
	MH02g0039300	E13	20
	MH02g0089500	E13	19
	MH02g0094500	E13	19
	MH02g0114300	E13	2
	MH02g0143700	E13	20
	MH02g0161700	E13	20
	MH02g0217700	E13	19
	MH02g0288100	E13	18
	MH02g0297400	E13	3
	MH02g0297500	E13	0
	MH02g0297600	E13	11
	MH02g0334700	E13	19
	MH02g0344400	E13	19
	MH02g0446600	E13	20
	MH02g0446700	E13	0
	MH02g0446800	E13	0
	MH02g0511300	E13	0
	MH02g0524500	E13	20
	MH02g0626900	E13	18
	MH02g0670600	E13	19
	MH02g0697900	E13	20
	MH03g0042500	E13	18
	MH03g0178800	E13	16
	MH03g0342100	E13	20
	MH03g0534600	E13	0
	MH03g0544000	E13	18
	MH03g0736600	E13	19
	MH03g0748600	E13	0
	MH03g0756400	E13	1
	MH04g0221500	E13	20
	MH04g0221700	E13	18
	MH04g0314200	E13	5
	MH04g0379100	E13	9
	MH04g0465800	E13	17
	MH04g0555900	E13	17
	MH04g0641500	E13	2
	MH04g0641600	E13	2
	MH05g0050100	E13	18
	MH05g0351100	E13	11
	MH06g0073700	E13	20
	MH06g0082000	E13	20
	MH06g0088700	E13	1
	MH06g0088800	E13	2
	MH06g0247000	E13	0
	MH06g0304900	E13	2
	MH06g0305000	E13	0
	MH06g0305100	E13	4
	MH06g0337800	E13	19
	MH06g0408500	E13	6
	MH06g0408600	E13	1
	MH06g0408700	E13	14
	MH06g0442200	E13	13
	MH06g0442300	E13	5
	MH06g0523800	E13	17
	MH06g0628200	E13	0
	MH07g0233300	E13	0
	MH07g0335300	E13	0
	MH07g0366700	E13	19
	MH07g0446800	E13	1
	MH07g0513700	E13	1
	MH07g0513800	E13	0
	MH07g0514100	E13	0
	MH07g0514200	E13	0
	MH07g0538300	E13	20
	MH07g0546900	E13	19
	MH08g0062000	E13	20
	MH08g0062100	E13	3
	MH08g0326700	E13	19
	MH08g0432900	E13	4
	MH08g0529200	E13	18
	MH09g0032000	E13	18
	MH09g0065600	E13	18
	MH09g0180300	E13	19
	MH09g0290400	E13	2
	MH09g0295600	E13	0
	MH10g0043200	E13	6
	MH10g0108900	E13	2
	MH10g0109000	E13	1
	MH10g0199000	E13	20
	MH10g0256000	E13	19
	MH10g0327500	E13	8
	MH10g0360100	E13	20
	MH10g0398800	E13	20
	MH10g0431300	E13	20
	MH10g0432500	E13	0
	MH11g0040300	E13	1
	MH11g0267700	E13	19
	MH11g0577600	E13	8
	MH11g0577700	E13	0
	MH11g0657600	E13	0
	MH11g0657700	E13	0
	MH11g0657800	E13	0
	MH12g0021500	E13	0
	MH12g0189400	E13	17
	MH12g0232300	E13	20
	MH12g0391800	E13	15
	MH01g0013100	no_H3K4me1_H3K9me2	14
	MH01g0029600	no_H3K4me1_H3K9me2	0
	MH01g0039200	no_H3K4me1_H3K9me2	5
	MH01g0039700	no_H3K4me1_H3K9me2	0
	MH01g0051200	no_H3K4me1_H3K9me2	15
	MH01g0054800	no_H3K4me1_H3K9me2	16
	MH01g0060100	no_H3K4me1_H3K9me2	1
	MH01g0062600	no_H3K4me1_H3K9me2	16
	MH01g0068700	no_H3K4me1_H3K9me2	3
	MH01g0080800	no_H3K4me1_H3K9me2	0
	MH01g0088400	no_H3K4me1_H3K9me2	9
	MH01g0090600	no_H3K4me1_H3K9me2	0
	MH01g0115100	no_H3K4me1_H3K9me2	7
	MH01g0115700	no_H3K4me1_H3K9me2	8
	MH01g0123900	no_H3K4me1_H3K9me2	9
	MH01g0125100	no_H3K4me1_H3K9me2	14
	MH01g0125600	no_H3K4me1_H3K9me2	1
	MH01g0138600	no_H3K4me1_H3K9me2	8
	MH01g0142500	no_H3K4me1_H3K9me2	0
	MH01g0142600	no_H3K4me1_H3K9me2	0
	MH01g0171500	no_H3K4me1_H3K9me2	0
	MH01g0174300	no_H3K4me1_H3K9me2	0
	MH01g0177100	no_H3K4me1_H3K9me2	20
	MH01g0185000	no_H3K4me1_H3K9me2	0
	MH01g0185400	no_H3K4me1_H3K9me2	2
	MH01g0192200	no_H3K4me1_H3K9me2	1
	MH01g0225400	no_H3K4me1_H3K9me2	20
	MH01g0226900	no_H3K4me1_H3K9me2	0
	MH01g0241700	no_H3K4me1_H3K9me2	0
	MH01g0242500	no_H3K4me1_H3K9me2	2
	MH01g0244800	no_H3K4me1_H3K9me2	0
	MH01g0246800	no_H3K4me1_H3K9me2	0
	MH01g0247900	no_H3K4me1_H3K9me2	0
	MH01g0248400	no_H3K4me1_H3K9me2	0
	MH01g0252100	no_H3K4me1_H3K9me2	0
	MH01g0253900	no_H3K4me1_H3K9me2	9
	MH01g0258500	no_H3K4me1_H3K9me2	8
	MH01g0267900	no_H3K4me1_H3K9me2	0
	MH01g0268000	no_H3K4me1_H3K9me2	0
	MH01g0268400	no_H3K4me1_H3K9me2	0
	MH01g0269900	no_H3K4me1_H3K9me2	0
	MH01g0273600	no_H3K4me1_H3K9me2	0
	MH01g0276400	no_H3K4me1_H3K9me2	0
	MH01g0277800	no_H3K4me1_H3K9me2	0
	MH01g0280100	no_H3K4me1_H3K9me2	0
	MH01g0280900	no_H3K4me1_H3K9me2	0
	MH01g0281500	no_H3K4me1_H3K9me2	0
	MH01g0288100	no_H3K4me1_H3K9me2	0
	MH01g0288400	no_H3K4me1_H3K9me2	0
	MH01g0291500	no_H3K4me1_H3K9me2	0
[truncated: 1,347 more rows]

## Sheet: Fig.3b
Figure 3b
	rep1	rep2	rep3
MH07t0100900
FL	191.94	204.599	210.85
Δ500	191.709	179.552	202.827
ΔK4me3	3.47871	3.073	4.10348
FaireK4me3	210.302	195.342	175.688
ΔFaire	4.3847	5.09621	5.1811
Empty vector	0.944712	1.06149	0.993797

## Sheet: Fig.3d
Figure 3d
	geneID	log2(FPKM+1)	overlap gene type
	MH03g0015000	2.54024	reChIP
	MH03g0641000	4.9383	reChIP
	MH02g0512300	3.4763	reChIP
	MH04g0332900	2.73145	reChIP
	MH12g0018700	2.5211	eChIP
	MH12g0059500	0.832592	reChIP
	MH07g0022300	1.23915	reChIP
	MH08g0401800	6.75045	reChIP
	MH03g0108500	3.71707	reChIP
	MH01g0172700	6.31865	reChIP
	MH12g0049300	4.69141	reChIP
	MH05g0525400	3.66836	reChIP
	MH07g0040600	3.09368	reChIP
	MH11g0229600	4.46558	reChIP
	MH11g0125900	4.17413	reChIP
	MH11g0427700	4.38346	reChIP
	MH01g0189900	3.95014	reChIP
	MH08g0557900	6.48377	reChIP
	MH01g0054600	0.848793	eChIP
	MH02g0670100	6.9558	reChIP
	MH01g0258700	5.26979	reChIP
	MH03g0676700	4.05015	reChIP
	MH11g0034000	2.83229	reChIP
	MH08g0281000	0.848529	reChIP
	MH10g0335400	3.65769	eChIP
	MH12g0433800	4.16285	reChIP
	MH05g0040000	2.73481	reChIP
	MH07g0399000	5.82548	reChIP
	MH04g0557800	4.25534	eChIP
	MH01g0373300	3.58679	reChIP
	MH02g0445900	4.05616	reChIP
	MH05g0361100	1.23665	reChIP
	MH02g0181000	0.159071	eChIP
	MH09g0249400	4.95445	reChIP
	MH10g0073400	2.30427	reChIP
	MH12g0043500	0.595117	reChIP
	MH03g0220100	7.08824	reChIP
	MH09g0359500	3.05953	reChIP
	MH01g0692200	2.3808	reChIP
	MH08g0061600	3.15599	reChIP
	MH05g0449800	4.37801	reChIP
	MH11g0429600	4.76916	reChIP
	MH03g0733300	3.48854	reChIP
	MH02g0621500	4.45073	reChIP
	MH04g0613300	4.57072	reChIP
	MH02g0089500	5.64713	reChIP
	MH03g0095700	4.06741	reChIP
	MH07g0063300	3.27163	reChIP
	MH01g0674600	2.96794	eChIP
	MH11g0029200	1.69797	reChIP
	MH10g0356800	3.80522	reChIP
	MH07g0157700	0.0411827	eChIP
	MH11g0416400	0.560954	reChIP
	MH06g0198900	1.95759	eChIP
	MH08g0573500	4.10706	reChIP
	MH06g0106300	3.02226	reChIP
	MH04g0705300	2.10061	reChIP
	MH07g0439600	7.80968	reChIP
	MH04g0607400	4.68317	reChIP
	MH06g0270500	5.15118	reChIP
	MH01g0421500	1.525	reChIP
	MH06g0053900	4.66408	reChIP
	MH06g0099200	5.9507	reChIP
	MH02g0087800	5.38707	reChIP
	MH10g0384300	1.22709	reChIP
	MH10g0429200	0.747114	reChIP
	MH04g0269300	2.51075	reChIP
	MH01g0722700	4.40932	reChIP
	MH01g0092700	1.96599	reChIP
	MH09g0406400	2.82431	reChIP
	MH12g0322200	0	eChIP
	MH01g0119900	5.49947	reChIP
	MH02g0297600	3.08074	reChIP
	MH03g0284700	0	reChIP
	MH01g0661600	3.87198	reChIP
	MH05g0435800	1.31951	reChIP
	MH04g0497200	5.38817	reChIP
	MH06g0238400	3.5743	reChIP
	MH06g0107600	4.97375	reChIP
	MH01g0150800	0	reChIP
	MH03g0687800	4.5041	reChIP
	MH10g0064400	0.257095	eChIP
	MH08g0558600	3.09927	reChIP
	MH03g0682000	3.06295	reChIP
	MH03g0441400	7.52247	reChIP
	MH08g0245700	1.47842	eChIP
	MH01g0548000	2.54099	reChIP
	MH03g0673800	2.26014	reChIP
	MH06g0644500	1.86792	reChIP
	MH12g0400200	3.03033	reChIP
	MH03g0612200	8.54072	reChIP
	MH08g0020800	8.50681	reChIP
	MH10g0230300	2.38684	reChIP
	MH08g0409900	5.32969	reChIP
	MH06g0509100	1.79691	reChIP
	MH02g0093900	3.68793	reChIP
	MH03g0219800	0	eChIP
	MH03g0671400	1.89812	reChIP
	MH08g0179200	3.41012	reChIP
	MH12g0367200	5.40714	reChIP
	MH02g0124200	4.15962	reChIP
	MH10g0382800	4.32084	reChIP
	MH12g0252400	4.24396	reChIP
	MH06g0305400	3.77341	reChIP
	MH03g0729800	0.773912	reChIP
	MH04g0498000	4.43097	reChIP
	MH08g0552200	7.53508	reChIP
	MH12g0459500	3.85494	reChIP
	MH02g0712600	5.14107	reChIP
	MH05g0547000	3.97278	reChIP
	MH07g0330400	0.986429	reChIP
	MH11g0118400	3.714	reChIP
	MH03g0655200	4.39092	reChIP
	MH03g0090500	0	reChIP
	MH01g0535000	3.97234	reChIP
	MH03g0550800	5.09874	reChIP
	MH02g0697600	2.3442	reChIP
	MH07g0085600	0.0610584	reChIP
	MH07g0313200	3.34795	reChIP
	MH01g0187000	3.68704	reChIP
	MH06g0078800	0.311545	eChIP
	MH03g0126100	0.219742	reChIP
	MH10g0444400	9.70061	reChIP
	MH06g0170000	0.947235	eChIP
	MH05g0098200	1.47845	reChIP
	MH04g0410700	2.16212	reChIP
	MH11g0021600	2.17033	reChIP
	MH01g0482500	1.78365	reChIP
	MH08g0243000	5.30476	reChIP
	MH03g0749900	4.52438	reChIP
	MH08g0528200	2.59771	reChIP
	MH06g0451800	0	reChIP
	MH01g0755200	2.1195	reChIP
	MH10g0357200	3.12455	reChIP
	MH08g0014300	2.59096	reChIP
	MH01g0262100	2.54164	reChIP
	MH01g0530700	0.184977	eChIP
	MH02g0403800	2.36497	reChIP
	MH01g0528900	5.32253	reChIP
	MH02g0545100	1.14441	eChIP
	MH03g0624800	4.96683	reChIP
	MH06g0534800	0	reChIP
	MH10g0348800	4.66713	reChIP
	MH02g0687900	3.45384	reChIP
	MH02g0486300	4.89913	reChIP
	MH03g0191000	3.31718	reChIP
	MH11g0396500	0.224203	reChIP
	MH03g0624500	3.63224	reChIP
	MH01g0034500	1.69557	reChIP
	MH05g0514500	5.03875	reChIP
	MH05g0429200	5.34146	reChIP
	MH07g0139300	2.75793	reChIP
	MH12g0391900	4.50932	reChIP
	MH06g0016800	4.45307	reChIP
	MH10g0291700	1.32847	eChIP
	MH12g0106300	1.6753	reChIP
	MH06g0133700	3.28158	reChIP
	MH05g0327300	4.41618	reChIP
	MH07g0364500	5.35021	reChIP
	MH07g0404000	2.65837	reChIP
	MH07g0397800	3.46404	eChIP
	MH04g0058800	0	reChIP
	MH10g0253500	4.29261	reChIP
	MH12g0010600	4.02098	reChIP
	MH07g0436500	3.6851	reChIP
	MH07g0048100	1.44636	reChIP
	MH06g0166600	0	eChIP
	MH01g0708800	5.66555	reChIP
	MH01g0222300	6.44246	reChIP
	MH04g0394700	5.31072	reChIP
	MH09g0338000	3.48271	reChIP
	MH07g0258100	2.96151	reChIP
	MH03g0231100	5.27565	reChIP
	MH01g0374800	4.13337	reChIP
	MH11g0561600	1.86195	reChIP
	MH02g0056000	3.91326	reChIP
	MH02g0665600	5.33421	reChIP
	MH05g0292400	0	eChIP
	MH08g0021000	1.4259	reChIP
	MH07g0539500	3.63147	reChIP
	MH04g0702100	3.41984	reChIP
	MH03g0144900	4.06171	reChIP
	MH08g0523700	7.10887	reChIP
	MH06g0695400	2.75548	reChIP
	MH02g0539300	5.24667	reChIP
	MH12g0231700	5.49559	reChIP
	MH11g0016600	0.0560144	reChIP
	MH07g0335000	3.20888	reChIP
	MH03g0720600	0.415548	eChIP
	MH07g0117700	0.0632945	reChIP
	MH02g0287600	3.81232	reChIP
	MH10g0333400	5.76863	reChIP
	MH04g0625800	4.44077	reChIP
	MH05g0412300	3.39381	reChIP
	MH07g0428600	3.27941	reChIP
	MH02g0612400	4.7385	reChIP
	MH01g0526100	5.5215	reChIP
	MH05g0456800	0	eChIP
	MH06g0708700	5.20188	reChIP
	MH01g0307500	0.314004	reChIP
	MH08g0428400	3.43158	reChIP
	MH11g0040600	3.78273	reChIP
	MH12g0452200	0.955124	reChIP
	MH03g0613500	4.89478	reChIP
	MH08g0079200	4.34751	reChIP
	MH11g0120400	2.03635	reChIP
	MH06g0644300	3.70813	reChIP
	MH08g0021400	6.02126	reChIP
	MH10g0023700	1.97148	reChIP
	MH08g0470900	2.49874	reChIP
	MH10g0138300	2.71007	reChIP
	MH02g0498800	1.63393	reChIP
	MH08g0516000	5.16875	reChIP
	MH02g0036600	4.00491	reChIP
	MH06g0168500	3.6001	reChIP
	MH04g0416300	1.94905	reChIP
	MH02g0159700	4.78912	reChIP
	MH10g0385300	4.94812	reChIP
	MH10g0389300	3.60793	reChIP
	MH08g0158200	4.57432	reChIP
	MH03g0140000	6.09887	reChIP
	MH10g0227100	2.57585	eChIP
	MH05g0481900	0.811529	reChIP
	MH04g0651600	2.58346	reChIP
	MH06g0616700	4.82101	reChIP
	MH04g0494800	4.55514	reChIP
	MH11g0183000	0	eChIP
	MH02g0177200	0.0418258	eChIP
	MH01g0522100	5.03342	reChIP
	MH08g0049600	5.49845	reChIP
	MH05g0424400	4.74483	reChIP
	MH01g0597400	0	reChIP
	MH12g0340300	3.09844	reChIP
	MH07g0388300	0	reChIP
	MH06g0053600	1.311	reChIP
	MH02g0617200	5.17116	reChIP
	MH08g0520200	5.03235	reChIP
	MH05g0126300	1.45341	reChIP
	MH01g0466200	1.45594	reChIP
	MH02g0103400	4.28443	reChIP
	MH02g0146200	3.44932	reChIP
	MH12g0355400	3.59505	reChIP
	MH01g0240700	4.78243	reChIP
	MH08g0467600	3.27324	reChIP
	MH03g0744100	4.17004	reChIP
	MH04g0109000	1.19076	reChIP
	MH01g0034200	1.89519	eChIP
	MH06g0197800	1.15936	reChIP
	MH05g0381000	4.51949	reChIP
	MH03g0182700	4.58804	reChIP
	MH06g0685000	5.29747	reChIP
	MH03g0215800	0	reChIP
	MH08g0216000	5.39168	reChIP
	MH04g0106100	5.78092	reChIP
	MH03g0379700	7.32424	reChIP
	MH05g0542300	4.49745	eChIP
	MH03g0036900	5.19625	reChIP
	MH02g0604700	0.511876	reChIP
	MH06g0151400	2.20333	reChIP
	MH04g0553700	5.85876	reChIP
	MH07g0531600	1.44598	reChIP
	MH12g0088300	0	reChIP
	MH07g0384800	0.220932	eChIP
	MH07g0466400	1.76902	reChIP
	MH06g0100200	5.54079	reChIP
	MH12g0115400	0.609466	eChIP
	MH07g0268800	1.76771	reChIP
	MH09g0377200	1.42659	reChIP
	MH03g0266300	2.01132	reChIP
	MH02g0014000	3.9081	reChIP
	MH05g0054300	4.67525	reChIP
	MH04g0704900	1.74775	reChIP
	MH01g0178900	0	reChIP
	MH09g0325800	2.72124	reChIP
	MH11g0019500	4.86763	reChIP
	MH05g0359300	0	reChIP
	MH01g0752100	0	reChIP
	MH04g0510400	0	reChIP
	MH03g0522400	3.35616	reChIP
	MH04g0666900	4.50011	reChIP
	MH03g0127200	4.18149	reChIP
	MH12g0085400	2.75177	reChIP
	MH09g0353100	4.02067	reChIP
	MH09g0058400	0	reChIP
	MH02g0518900	0.150578	reChIP
	MH01g0429000	0	reChIP
	MH05g0430800	4.22816	reChIP
	MH02g0034300	3.50862	reChIP
	MH02g0392800	6.91276	reChIP
	MH01g0507700	0.053694	eChIP
	MH04g0223900	0.0680877	reChIP
	MH12g0200600	0.106729	eChIP
	MH06g0046800	1.69453	reChIP
	MH07g0390600	2.56519	eChIP
	MH05g0519600	1.94974	reChIP
	MH09g0217400	4.20528	reChIP
	MH09g0059500	5.4643	reChIP
	MH02g0700100	3.08715	reChIP
	MH01g0759300	4.3995	reChIP
	MH02g0561900	6.82236	reChIP
	MH02g0122200	2.90077	reChIP
	MH07g0088200	0.223033	reChIP
	MH11g0498600	5.56437	reChIP
	MH04g0649000	5.26162	reChIP
	MH04g0703600	2.54442	reChIP
	MH11g0426800	0	reChIP
	MH03g0134500	4.16209	reChIP
	MH10g0403200	4.5652	reChIP
	MH05g0290700	0.875303	reChIP
	MH06g0592800	2.76498	reChIP
	MH06g0489200	0	reChIP
	MH01g0511900	0	eChIP
	MH06g0281300	2.64822	reChIP
	MH05g0059600	2.78902	reChIP
	MH03g0137000	1.25545	eChIP
	MH04g0462600	0.281057	reChIP
	MH01g0058100	4.16045	reChIP
	MH10g0253200	2.55265	reChIP
	MH06g0046200	5.45615	reChIP
	MH08g0085700	2.29934	reChIP
	MH10g0032000	4.8351	reChIP
	MH01g0461500	0	reChIP
	MH10g0386800	2.81333	reChIP
	MH06g0100400	2.01519	reChIP
	MH06g0459500	0.299052	reChIP
	MH08g0390500	0.137913	eChIP
	MH03g0233400	2.09466	reChIP
	MH06g0621400	3.45273	reChIP
	MH05g0020000	0.365815	reChIP
	MH07g0458800	0	eChIP
	MH09g0366600	0.579951	reChIP
	MH08g0222500	4.83463	reChIP
	MH09g0026800	1.93721	reChIP
	MH07g0318400	0	eChIP
	MH08g0482200	2.10058	reChIP
	MH01g0392200	0.724642	reChIP
	MH06g0012200	4.12396	reChIP
	MH08g0047600	3.13437	reChIP
	MH01g0687600	4.24161	eChIP
	MH05g0344800	0.164315	reChIP
	MH10g0036200	0.629662	eChIP
	MH05g0511100	0.144249	reChIP
	MH08g0030100	3.87205	reChIP
	MH08g0551900	4.97515	reChIP
	MH01g0726500	2.87385	reChIP
	MH06g0250000	3.42818	reChIP
	MH01g0493500	0.899288	reChIP
	MH12g0229500	1.70276	reChIP
	MH06g0643900	5.37607	reChIP
	MH03g0746800	1.50743	reChIP
	MH01g0736300	1.88178	reChIP
	MH01g0169200	1.25445	reChIP
	MH06g0016200	0.194121	reChIP
	MH04g0276200	3.24456	reChIP
	MH09g0461000	5.44205	reChIP
	MH08g0483800	2.96482	reChIP
	MH11g0124900	5.33415	reChIP
	MH02g0641700	2.54126	reChIP
	MH01g0544000	3.55275	reChIP
	MH03g0689100	6.37026	reChIP
	MH07g0307900	0.602789	reChIP
	MH03g0747300	4.43255	reChIP
	MH03g0701900	0.540062	reChIP
	MH02g0031500	0.627763	reChIP
	MH12g0051500	3.34181	reChIP
	MH03g0656300	2.08135	reChIP
	MH09g0476200	6.73398	reChIP
	MH09g0153200	4.13582	reChIP
	MH03g0730700	0	reChIP
	MH02g0472700	4.46346	reChIP
	MH01g0746100	4.49151	reChIP
	MH10g0446300	0	reChIP
	MH06g0589500	3.1415	reChIP
	MH10g0026000	1.61174	reChIP
	MH04g0471500	9.48269	reChIP
	MH11g0540800	3.67817	reChIP
	MH03g0739900	4.65697	reChIP
	MH04g0485700	4.35212	reChIP
	MH05g0330100	0	reChIP
	MH10g0360000	4.21193	reChIP
	MH08g0528300	3.92322	reChIP
	MH10g0430000	3.22583	reChIP
	MH12g0323200	4.76818	reChIP
	MH07g0446400	4.38045	reChIP
	MH01g0740700	1.96422	reChIP
	MH07g0499100	3.5119	reChIP
	MH01g0280000	0.417321	reChIP
	MH02g0443000	0.664155	reChIP
	MH03g0139900	7.54216	reChIP
	MH04g0507300	4.26547	reChIP
	MH01g0818400	7.05729	reChIP
	MH07g0128200	2.52532	reChIP
	MH11g0059500	1.97202	reChIP
	MH04g0623800	3.63608	reChIP
	MH03g0713000	4.03866	reChIP
	MH03g0144500	6.07164	eChIP
	MH04g0470300	5.07017	eChIP
	MH06g0641000	1.34882	reChIP
	MH06g0670000	4.87638	reChIP
	MH07g0141900	1.89957	reChIP
	MH09g0323000	8.04339	reChIP
	MH07g0357800	1.7495	reChIP
	MH07g0379500	4.46363	reChIP
	MH03g0133600	2.96065	reChIP
	MH11g0039600	2.86799	reChIP
	MH11g0440800	4.30122	reChIP
	MH08g0393400	3.40643	reChIP
	MH05g0480700	4.37532	reChIP
	MH02g0461000	4.19017	reChIP
	MH05g0230600	0	reChIP
	MH01g0402000	3.18892	reChIP
	MH09g0086800	0.175348	reChIP
	MH11g0102100	1.08045	reChIP
	MH03g0596400	0.340041	reChIP
	MH02g0143400	5.72957	reChIP
	MH11g0449700	0.41059	reChIP
	MH11g0027100	0.989275	reChIP
	MH06g0010300	0	reChIP
	MH06g0011600	0.501748	reChIP
	MH01g0495600	3.66061	reChIP
	MH04g0581100	3.78193	reChIP
	MH03g0120300	5.04191	reChIP
	MH11g0249300	0	reChIP
	MH12g0055400	2.50533	reChIP
	MH06g0663300	2.08401	eChIP
	MH02g0090600	3.03943	reChIP
	MH05g0511700	0	reChIP
	MH05g0529700	2.37517	reChIP
	MH03g0113100	5.94058	reChIP
	MH06g0596400	0.570819	reChIP
	MH06g0081000	0	reChIP
	MH03g0053100	0.0255143	eChIP
	MH05g0020400	7.01327	reChIP
	MH07g0472800	1.55262	reChIP
	MH03g0016800	4.49174	reChIP
	MH03g0648100	3.09224	reChIP
	MH05g0515800	2.13941	reChIP
	MH06g0060200	3.61074	reChIP
	MH06g0162200	1.59263	reChIP
	MH03g0041000	6.07531	reChIP
	MH02g0096400	5.67699	eChIP
	MH04g0380700	0	reChIP
	MH06g0417200	4.57423	reChIP
	MH05g0460700	1.63532	reChIP
	MH09g0432200	2.62326	reChIP
	MH02g0410100	1.15181	reChIP
	MH02g0691400	0.574687	reChIP
	MH08g0113700	0.354167	reChIP
	MH01g0723900	1.92305	reChIP
	MH07g0494300	3.9028	reChIP
	MH07g0474200	5.96014	reChIP
	MH11g0047600	0.107331	eChIP
	MH09g0467600	4.37406	reChIP
	MH07g0335200	1.0647	reChIP
	MH08g0217100	2.88227	reChIP
	MH02g0070200	0.973987	reChIP
	MH03g0046000	5.35408	reChIP
	MH03g0726600	5.17327	reChIP
	MH05g0567500	1.27112	reChIP
	MH10g0222900	0	reChIP
	MH05g0041800	5.93758	reChIP
	MH06g0054300	4.81967	reChIP
	MH12g0354200	2.12511	reChIP
	MH08g0080800	0.528679	reChIP
	MH03g0047200	5.48954	reChIP
	MH04g0574300	5.61658	reChIP
	MH03g0674500	3.80992	reChIP
	MH09g0439200	4.58225	reChIP
	MH04g0399900	0	reChIP
	MH02g0085000	0	reChIP
	MH01g0388600	0.187646	reChIP
	MH03g0371400	0	reChIP
	MH05g0386900	3.9829	reChIP
	MH03g0434000	4.6106	reChIP
	MH11g0070000	4.22381	reChIP
	MH03g0087300	0	reChIP
	MH01g0685700	4.99731	reChIP
	MH06g0587000	3.58873	reChIP
	MH07g0272700	5.65339	reChIP
	MH05g0508200	2.02455	reChIP
	MH01g0595500	5.34128	reChIP
	MH11g0363200	7.73444	reChIP
	MH07g0519400	4.24686	reChIP
	MH12g0329300	4.3773	reChIP
	MH11g0499900	2.27473	reChIP
	MH12g0415700	4.98019	reChIP
	MH04g0701500	6.09139	reChIP
	MH07g0550300	2.12625	reChIP
	MH04g0396900	2.4491	reChIP
	MH10g0286100	1.63639	reChIP
	MH01g0013300	0.515827	eChIP
	MH03g0745300	3.69404	reChIP
	MH03g0594200	0.572943	reChIP
	MH03g0569300	4.4214	reChIP
	MH04g0657800	4.46772	reChIP
	MH01g0086200	0	reChIP
	MH10g0438900	4.5571	reChIP
	MH06g0046300	5.97153	reChIP
	MH02g0542900	5.06333	reChIP
	MH02g0043800	1.11213	reChIP
	MH12g0411300	5.4069	reChIP
	MH12g0298500	6.39023	reChIP
	MH01g0123100	0.187936	reChIP
	MH04g0359100	6.42314	reChIP
	MH03g0428600	3.55585	reChIP
	MH01g0034900	3.22577	eChIP
	MH06g0186400	2.05039	reChIP
	MH03g0225300	3.10857	reChIP
	MH06g0163600	3.27613	reChIP
	MH04g0056500	0	reChIP
	MH01g0807100	0.215414	reChIP
	MH02g0090400	4.79449	reChIP
	MH10g0428000	2.86985	reChIP
	MH07g0011100	4.00588	reChIP
	MH06g0014700	1.696	reChIP
	MH06g0666400	3.37069	reChIP
	MH04g0506800	3.32697	reChIP
	MH07g0093100	5.52098	reChIP
	MH03g0020000	4.22206	reChIP
	MH01g0039500	0	eChIP
	MH02g0700700	4.61832	reChIP
	MH03g0190800	3.99686	reChIP
	MH05g0547500	5.14794	reChIP
	MH04g0555000	4.45807	reChIP
	MH06g0145400	2.8896	reChIP
	MH01g0126600	3.92348	reChIP
	MH10g0117400	5.32613	reChIP
	MH03g0435400	0.519392	reChIP
	MH11g0392100	1.81083	reChIP
	MH10g0020700	0.152969	reChIP
	MH10g0323200	5.04809	reChIP
	MH04g0227800	0	reChIP
	MH06g0148600	3.56111	reChIP
	MH04g0309400	4.50733	reChIP
	MH07g0432900	3.87242	reChIP
	MH11g0018800	1.05724	reChIP
	MH01g0183600	4.16629	eChIP
	MH04g0674500	1.87866	reChIP
	MH08g0311500	0.0705322	reChIP
	MH06g0012800	3.5909	reChIP
	MH05g0564600	0.77834	reChIP
	MH01g0315500	0	eChIP
	MH01g0142100	0	reChIP
	MH03g0727600	1.96622	reChIP
	MH06g0623900	2.31809	reChIP
	MH04g0492200	1.94522	reChIP
	MH01g0137800	2.75387	reChIP
	MH10g0432900	2.57714	reChIP
	MH03g0518900	0	reChIP
	MH01g0486000	4.49301	reChIP
	MH05g0566500	5.2001	reChIP
	MH09g0434800	0.945514	reChIP
	MH09g0465900	6.45015	reChIP
	MH03g0142400	0.690013	eChIP
	MH09g0377700	4.4766	reChIP
	MH02g0620500	3.62758	reChIP
	MH05g0020500	1.94475	reChIP
	MH02g0617000	7.90958	reChIP
	MH08g0444600	3.077	reChIP
	MH08g0178200	8.13994	reChIP
	MH03g0751100	4.01193	reChIP
	MH08g0385300	0.989874	reChIP
	MH01g0444100	0	eChIP
	MH02g0126600	3.7404	reChIP
	MH05g0013300	2.68753	reChIP
	MH02g0284700	1.18732	reChIP
	MH02g0362900	0	reChIP
	MH07g0387600	0	reChIP
	MH11g0436100	0	eChIP
	MH12g0462100	1.38662	reChIP
	MH03g0011800	5.23721	reChIP
	MH01g0809200	4.07593	reChIP
	MH05g0510300	6.60029	reChIP
	MH09g0407200	4.88114	reChIP
	MH07g0476500	2.19043	reChIP
	MH08g0513000	3.60716	reChIP
	MH01g0810100	2.66191	reChIP
	MH08g0179800	0.437447	reChIP
	MH01g0050400	0.775069	reChIP
	MH06g0412600	2.82834	reChIP
	MH10g0358100	5.73326	eChIP
	MH06g0187100	0	eChIP
	MH08g0419900	0.391573	reChIP
	MH01g0518900	0	reChIP
	MH01g0018800	0.8066	eChIP
	MH05g0066700	0	reChIP
	MH01g0178100	2.91429	reChIP
	MH07g0178700	0	eChIP
	MH10g0399200	3.14339	reChIP
	MH08g0161700	0	reChIP
	MH11g0308300	0.176175	reChIP
	MH03g0655700	3.76063	reChIP
	MH06g0708400	1.55203	reChIP
	MH01g0388800	2.92391	reChIP
	MH02g0262500	4.52812	reChIP
	MH08g0044800	3.84074	reChIP
	MH08g0481200	5.37054	reChIP
	MH03g0519100	5.41575	reChIP
	MH11g0661400	8.85109	reChIP
	MH06g0020500	0	eChIP
	MH03g0702600	2.92705	reChIP
	MH01g0258800	0.545005	reChIP
	MH04g0399100	4.55391	reChIP
	MH06g0291800	0.491255	eChIP
	MH03g0589600	0.0674346	reChIP
	MH06g0624200	4.52242	reChIP
	MH04g0464400	7.44241	reChIP
	MH07g0467500	3.20264	reChIP
	MH07g0459300	3.56617	reChIP
	MH07g0061200	0	reChIP
	MH03g0019800	3.82002	reChIP
	MH10g0378300	4.06325	reChIP
	MH12g0402000	4.81991	eChIP
	MH08g0479000	3.8558	reChIP
	MH04g0678800	2.47408	reChIP
	MH03g0656500	3.3454	reChIP
	MH05g0509900	1.03865	reChIP
	MH02g0499700	4.04986	reChIP
	MH06g0093700	0	eChIP
	MH11g0110000	2.95357	reChIP
	MH04g0598200	1.11283	reChIP
	MH03g0160100	4.30782	reChIP
	MH06g0690500	1.9713	reChIP
	MH10g0424200	0.43626	reChIP
	MH07g0522100	4.36601	reChIP
	MH07g0485000	2.35898	reChIP
	MH04g0575800	2.50963	reChIP
	MH08g0085600	4.79182	reChIP
	MH04g0412500	1.22507	reChIP
	MH01g0095000	6.20623	reChIP
	MH10g0135800	1.3482	reChIP
	MH07g0511800	1.44798	reChIP
	MH04g0433700	5.74257	reChIP
	MH04g0174700	4.06812	reChIP
	MH01g0658300	0.837911	reChIP
	MH01g0622600	4.24279	reChIP
	MH04g0516200	3.5962	reChIP
	MH11g0039500	0	reChIP
	MH08g0246800	1.57304	reChIP
	MH01g0018600	4.88468	reChIP
	MH06g0014200	2.70196	reChIP
	MH07g0121000	0.14568	eChIP
	MH04g0508800	2.35195	reChIP
	MH02g0503000	2.04688	reChIP
	MH04g0557000	5.63154	reChIP
	MH03g0542500	3.56784	reChIP
	MH08g0384800	5.44365	reChIP
	MH05g0517100	0.607708	reChIP
	MH10g0400600	6.83666	reChIP
	MH08g0329600	6.70487	reChIP
	MH01g0481700	3.78955	reChIP
	MH06g0026400	3.18682	eChIP
	MH08g0122900	3.74368	reChIP
	MH12g0394600	4.871	reChIP
	MH01g0588800	4.00859	reChIP
	MH11g0267300	1.3761	reChIP
	MH09g0383900	1.72224	reChIP
	MH04g0597700	2.35687	reChIP
	MH07g0501000	2.45529	eChIP
	MH03g0626000	0.527999	eChIP
	MH01g0296000	3.86788	reChIP
	MH03g0334000	0	reChIP
	MH10g0385500	3.23485	reChIP
	MH05g0358600	3.88852	reChIP
	MH12g0047000	2.52799	reChIP
	MH07g0546500	3.70898	reChIP
	MH03g0431300	0	reChIP
	MH10g0358600	6.39822	reChIP
	MH11g0387000	3.16364	reChIP
	MH04g0630300	1.01094	reChIP
	MH11g0082800	4.59534	reChIP
	MH11g0018100	0.739737	reChIP
	MH05g0104000	3.58987	reChIP
	MH03g0024000	5.35225	reChIP
	MH07g0041400	0	eChIP
	MH03g0761100	0.267392	eChIP
	MH02g0217500	0	reChIP
	MH03g0039100	2.30108	reChIP
	MH01g0535800	7.05071	reChIP
	MH09g0408600	0.142691	reChIP
	MH04g0428600	1.48461	reChIP
	MH02g0478500	5.14872	reChIP
	MH04g0471800	3.94248	reChIP
	MH05g0401400	2.65665	reChIP
	MH12g0359200	4.60501	reChIP
	MH08g0314600	2.56552	reChIP
	MH03g0193200	3.45722	reChIP
	MH05g0410700	3.16975	reChIP
	MH01g0422200	4.95096	reChIP
	MH11g0220800	3.47483	reChIP
	MH08g0295500	0.620112	reChIP
	MH02g0395700	0.0390068	reChIP
	MH06g0010000	4.66019	reChIP
	MH09g0336700	6.15493	reChIP
	MH04g0590700	3.77995	reChIP
	MH01g0780300	3.43025	reChIP
	MH09g0475700	2.85513	reChIP
	MH03g0720700	5.29054	reChIP
	MH06g0238800	1.36239	reChIP
	MH07g0521100	1.53133	reChIP
	MH11g0318400	4.05213	reChIP
	MH05g0117800	6.43269	reChIP
	MH10g0369200	2.942	reChIP
	MH08g0477100	1.90483	reChIP
	MH12g0152300	2.29144	reChIP
	MH02g0520400	0	reChIP
	MH09g0370400	2.31029	reChIP
	MH02g0213400	3.74269	eChIP
	MH04g0142600	4.56181	reChIP
	MH02g0042900	4.21032	reChIP
	MH04g0541300	4.50152	reChIP
	MH02g0227900	1.91777	reChIP
	MH03g0074000	3.79659	reChIP
	MH01g0415000	6.40964	reChIP
	MH01g0172100	1.7376	reChIP
	MH08g0375700	2.62672	reChIP
	MH07g0410700	0.116086	reChIP
	MH03g0267300	2.04919	reChIP
	MH03g0208200	0	reChIP
	MH05g0499700	2.15805	reChIP
	MH12g0341200	2.91235	reChIP
	MH05g0459200	3.72805	reChIP
	MH06g0049600	0.544684	reChIP
	MH05g0357000	4.42008	reChIP
	MH01g0584800	0.677146	reChIP
	MH01g0229100	5.85123	reChIP
	MH01g0173400	3.43082	reChIP
	MH04g0685000	5.1415	reChIP
	MH10g0298700	0	reChIP
	MH08g0061100	2.47623	reChIP
	MH03g0625400	2.06444	reChIP
	MH05g0012700	2.73589	reChIP
	MH10g0361300	0	reChIP
	MH05g0275000	0.182016	reChIP
	MH01g0598700	1.72326	reChIP
	MH12g0128300	2.79919	reChIP
	MH07g0261300	4.69102	reChIP
	MH06g0103400	4.99406	reChIP
	MH01g0627100	3.81213	reChIP
	MH12g0339700	1.40449	reChIP
	MH01g0372000	6.09522	reChIP
	MH10g0287200	2.57645	reChIP
	MH05g0506700	0.896214	reChIP
	MH04g0607600	2.09266	reChIP
	MH11g0439200	0	reChIP
	MH02g0015400	4.37003	reChIP
	MH02g0491100	3.85363	reChIP
	MH09g0148900	2.38887	reChIP
	MH06g0082400	0.158337	reChIP
	MH05g0235100	0	reChIP
	MH05g0454500	2.18661	reChIP
	MH04g0049300	3.9601	reChIP
	MH05g0098400	1.66144	reChIP
	MH06g0613500	1.65842	eChIP
	MH02g0707800	4.85902	reChIP
	MH06g0608400	4.90972	reChIP
	MH07g0545900	3.27188	reChIP
	MH12g0242900	0	reChIP
	MH08g0112300	8.6765	reChIP
	MH12g0109000	0.832743	eChIP
	MH10g0232200	2.58593	reChIP
	MH07g0312700	4.1381	reChIP
	MH06g0019000	1.54325	reChIP
	MH10g0163300	0	reChIP
	MH03g0318600	3.07053	reChIP
	MH11g0021200	3.99063	reChIP
	MH02g0626900	4.27317	reChIP
	MH10g0311800	6.72098	reChIP
	MH06g0196500	1.95519	reChIP
	MH01g0497200	5.6299	reChIP
	MH01g0790300	7.09327	eChIP
	MH05g0289300	2.56823	reChIP
	MH06g0611200	3.76345	reChIP
	MH01g0526300	3.62722	reChIP
	MH05g0062600	1.47753	reChIP
	MH01g0384600	2.15874	reChIP
	MH04g0508300	5.00712	reChIP
	MH03g0716100	4.624	reChIP
	MH08g0340600	4.1276	reChIP
	MH02g0179200	3.7505	reChIP
	MH02g0666800	5.68262	reChIP
	MH06g0612300	3.1869	reChIP
	MH02g0689800	5.97896	reChIP
	MH08g0550100	2.76136	reChIP
	MH09g0320800	3.94323	reChIP
	MH03g0597600	0.395328	reChIP
	MH11g0442200	2.26737	reChIP
	MH03g0263100	0.281309	reChIP
	MH02g0700600	3.82826	reChIP
	MH08g0278500	1.10695	reChIP
	MH10g0425900	1.663	reChIP
	MH03g0287100	1.15521	reChIP
	MH04g0598500	0.570444	reChIP
	MH04g0514900	5.19283	reChIP
	MH02g0612700	3.21316	reChIP
	MH11g0447100	1.85047	reChIP
	MH02g0355800	1.77703	reChIP
	MH11g0086100	1.48911	reChIP
	MH04g0538800	3.62981	reChIP
	MH11g0055000	2.29797	reChIP
	MH06g0686200	4.70184	reChIP
	MH01g0623600	4.48414	reChIP
	MH03g0177900	3.84103	reChIP
	MH05g0085700	2.40924	reChIP
	MH08g0061300	0	reChIP
	MH07g0161700	3.32784	reChIP
	MH06g0525500	5.12659	reChIP
	MH06g0580200	1.63099	reChIP
	MH11g0364300	3.04524	reChIP
	MH05g0562400	5.05342	eChIP
	MH03g0080900	1.8564	reChIP
	MH11g0655500	0.776234	reChIP
	MH04g0432200	1.60748	reChIP
	MH05g0263100	3.25879	reChIP
	MH03g0660600	1.94955	eChIP
	MH07g0493800	4.37329	reChIP
	MH12g0072600	0.667425	reChIP
	MH06g0674900	1.67796	reChIP
	MH03g0222200	3.84777	reChIP
	MH12g0016900	1.27601	reChIP
	MH01g0578300	3.67889	reChIP
	MH04g0498600	0.914781	reChIP
	MH01g0699200	5.16071	reChIP
	MH02g0489700	0	eChIP
	MH06g0105800	3.59627	reChIP
	MH02g0072400	6.8603	reChIP
	MH03g0513800	2.88282	reChIP
	MH07g0261900	0.543159	reChIP
	MH03g0181200	4.71544	reChIP
	MH05g0514000	3.52706	reChIP
	MH11g0104400	2.33242	reChIP
	MH03g0096400	0.0306762	reChIP
	MH07g0154900	0	reChIP
	MH04g0629000	2.35818	reChIP
	MH01g0684500	2.34712	reChIP
	MH01g0449300	4.48405	reChIP
	MH09g0152900	3.21008	reChIP
	MH05g0373300	0.0360958	eChIP
	MH11g0048900	0.934771	reChIP
	MH04g0675200	2.2686	reChIP
	MH11g0074600	0	reChIP
	MH09g0169000	1.07873	reChIP
	MH02g0422300	5.75798	reChIP
	MH05g0370800	3.98512	reChIP
	MH07g0525700	3.05267	reChIP
	MH11g0207800	4.74327	reChIP
	MH01g0083700	4.46701	reChIP
	MH02g0204100	2.77028	reChIP
	MH08g0509900	1.20832	reChIP
	MH03g0140600	1.06706	reChIP
	MH12g0323700	3.94061	reChIP
	MH02g0508600	3.88145	reChIP
	MH05g0068600	4.79082	reChIP
	MH06g0712000	4.85449	reChIP
	MH02g0085800	0	reChIP
	MH11g0492400	1.62905	reChIP
	MH02g0101200	2.63449	reChIP
	MH01g0176200	4.21142	reChIP
	MH06g0052700	0	reChIP
	MH07g0098300	4.87502	reChIP
	MH12g0314500	4.46527	reChIP
	MH05g0357100	0.575345	reChIP
	MH11g0048200	2.97947	reChIP
	MH03g0648600	0.164049	reChIP
	MH07g0417300	5.25329	reChIP
	MH11g0427900	5.79969	reChIP
	MH03g0672900	3.53374	reChIP
	MH07g0327900	2.77973	eChIP
	MH01g0175800	3.548	reChIP
	MH01g0778200	1.89012	reChIP
	MH04g0560000	2.45955	reChIP
	MH08g0505900	3.10415	reChIP
	MH03g0342000	3.16504	reChIP
	MH02g0014200	3.87836	reChIP
	MH03g0157300	5.35412	reChIP
	MH10g0374000	3.52145	reChIP
	MH01g0389700	0	reChIP
	MH03g0543200	0.477854	eChIP
	MH04g0147600	2.43378	reChIP
	MH07g0433000	2.34203	reChIP
	MH10g0258900	4.06674	reChIP
	MH04g0600500	4.23141	reChIP
	MH02g0386700	4.17942	reChIP
	MH02g0428200	0.555797	reChIP
	MH01g0321100	2.94188	eChIP
	MH11g0215200	0	eChIP
	MH08g0527900	4.69069	reChIP
	MH01g0779200	4.41461	reChIP
	MH01g0287300	1.99641	reChIP
	MH01g0517800	4.18409	reChIP
	MH06g0024500	2.43664	eChIP
	MH05g0531600	2.05747	reChIP
	MH06g0693900	4.71203	reChIP
	MH01g0121600	0.729951	eChIP
	MH04g0011800	5.9302	reChIP
	MH04g0638400	5.6156	reChIP
	MH03g0326700	4.00022	reChIP
	MH08g0111200	7.54445	reChIP
	MH05g0534300	0.053682	eChIP
	MH05g0118700	2.23869	reChIP
	MH07g0551000	5.51343	reChIP
	MH08g0180000	2.1	reChIP
	MH04g0635800	5.60824	reChIP
	MH05g0038700	0.182475	reChIP
	MH01g0566000	2.38876	reChIP
	MH11g0453500	6.18248	reChIP
	MH07g0184900	0	reChIP
	MH08g0058700	2.97031	reChIP
	MH11g0020700	3.2556	reChIP
	MH01g0591600	4.70084	reChIP
	MH05g0081900	5.81276	reChIP
	MH06g0046100	8.06575	reChIP
	MH06g0126400	2.77792	reChIP
	MH02g0691800	3.31615	reChIP
	MH04g0243900	4.48296	reChIP
	MH06g0683100	4.09642	reChIP
	MH03g0614400	0	reChIP
	MH04g0708000	3.60635	reChIP
	MH03g0431900	5.15042	reChIP
	MH01g0687300	4.56534	reChIP
	MH03g0443300	0	reChIP
	MH09g0410200	1.82308	reChIP
	MH08g0510100	0.96817	reChIP
	MH05g0500700	3.25101	reChIP
	MH02g0711700	3.69892	reChIP
	MH05g0453500	0	reChIP
	MH03g0188500	5.34043	reChIP
	MH06g0710300	2.33456	reChIP
	MH08g0018700	8.17701	reChIP
	MH10g0261200	4.82434	reChIP
	MH09g0372200	2.52743	reChIP
	MH05g0418300	0	reChIP
	MH06g0510800	4.03273	reChIP
	MH05g0433700	0.249	reChIP
	MH09g0378700	1.77306	reChIP
	MH05g0063900	1.23049	eChIP
	MH06g0238200	2.91235	reChIP
	MH03g0211600	3.91913	reChIP
	MH04g0702700	0.16687	reChIP
	MH05g0336700	3.75688	reChIP
	MH11g0602200	3.22637	eChIP
	MH03g0232100	6.78535	reChIP
	MH05g0418500	3.98418	reChIP
	MH03g0622100	5.35594	reChIP
	MH02g0596400	3.01526	reChIP
	MH05g0206600	0.0612691	eChIP
	MH02g0017700	3.29368	reChIP
	MH10g0406600	4.83049	reChIP
	MH07g0477000	3.7372	reChIP
	MH02g0026000	3.60331	reChIP
	MH10g0242500	1.95458	reChIP
	MH04g0556600	4.9056	reChIP
	MH05g0532600	2.40135	reChIP
	MH03g0648400	3.09237	reChIP
	MH02g0212700	1.55616	reChIP
	MH04g0268600	0	reChIP
	MH09g0370300	3.93003	reChIP
	MH11g0410000	0.0664344	reChIP
	MH04g0434300	1.74686	reChIP
	MH07g0517300	4.96563	reChIP
	MH03g0082300	5.45547	reChIP
	MH04g0703900	3.17165	reChIP
	MH10g0348200	3.57069	reChIP
	MH02g0025300	3.43193	reChIP
	MH04g0655100	1.40203	reChIP
	MH04g0393100	3.09541	eChIP
	MH01g0500900	4.69208	reChIP
	MH11g0167500	0	eChIP
	MH08g0411300	0	eChIP
	MH03g0230800	2.79619	reChIP
	MH02g0490100	0.393209	reChIP
	MH01g0299900	4.39374	reChIP
	MH03g0690900	3.47752	reChIP
	MH03g0742700	3.92533	reChIP
	MH05g0212400	2.43104	reChIP
	MH02g0459600	4.49849	reChIP
	MH01g0743900	4.54231	reChIP
	MH06g0102600	0.212029	reChIP
	MH01g0590700	3.27812	reChIP
	MH01g0543500	4.71782	reChIP
	MH03g0099600	4.61633	reChIP
	MH01g0070200	4.80453	reChIP
	MH03g0170200	4.04947	reChIP
	MH05g0085800	3.85461	reChIP
	MH03g0456100	0.688955	reChIP
	MH01g0015200	5.95888	reChIP
	MH10g0399300	5.23466	reChIP
	MH07g0485300	4.14779	reChIP
	MH05g0566100	3.71364	reChIP
	MH02g0481600	5.2358	reChIP
	MH03g0173300	1.15907	reChIP
	MH01g0403100	4.24011	reChIP
	MH01g0514300	2.78566	reChIP
	MH08g0373100	3.61702	reChIP
	MH03g0136000	3.4271	reChIP
	MH07g0242400	1.26381	reChIP
	MH05g0525700	5.97327	reChIP
	MH02g0043000	4.55295	reChIP
	MH05g0517700	5.57047	reChIP
	MH01g0745500	3.55873	eChIP
	MH01g0180100	5.67258	reChIP
	MH04g0707700	4.25303	reChIP
	MH08g0158900	5.36186	reChIP
	MH06g0608900	0	reChIP
	MH05g0360900	2.58857	reChIP
	MH12g0187900	3.66778	reChIP
	MH03g0277200	0.2324	reChIP
	MH02g0477400	0	eChIP
	MH11g0057200	5.75442	reChIP
	MH02g0608100	5.32883	reChIP
	MH02g0129700	6.03431	reChIP
	MH03g0630500	2.88055	reChIP
	MH04g0676300	4.51235	reChIP
	MH09g0064500	1.87998	reChIP
	MH06g0280400	0.696265	reChIP
	MH03g0084200	5.19049	reChIP
	MH08g0297900	0	eChIP
	MH06g0301800	5.95859	reChIP
	MH06g0679000	0	reChIP
	MH06g0641700	3.55931	reChIP
	MH03g0692300	3.93588	reChIP
	MH01g0123500	0	reChIP
	MH01g0056500	4.31131	reChIP
	MH06g0108000	1.13325	reChIP
	MH03g0174400	3.6448	reChIP
	MH03g0286800	6.09843	reChIP
	MH05g0092500	3.43424	reChIP
	MH03g0600700	0.0369296	reChIP
	MH05g0480000	1.99416	reChIP
	MH05g0239400	0.379638	reChIP
	MH01g0342200	3.3261	reChIP
	MH07g0134400	5.31654	reChIP
	MH07g0168500	6.37709	reChIP
	MH08g0520100	5.59965	reChIP
	MH03g0762000	2.77737	reChIP
	MH01g0629700	2.00099	reChIP
	MH07g0549500	2.78862	reChIP
	MH02g0403900	2.78828	reChIP
	MH04g0363300	1.97053	eChIP
	MH01g0535600	2.33195	reChIP
	MH06g0700100	6.98069	reChIP
	MH09g0058700	3.86566	reChIP
	MH09g0392600	4.41099	reChIP
	MH01g0315900	2.51238	reChIP
	MH03g0696700	4.9598	reChIP
	MH04g0227500	1.84205	reChIP
	MH01g0126900	0.0623167	eChIP
	MH05g0406700	1.54988	reChIP
	MH03g0621100	5.0301	reChIP
	MH05g0479600	2.63022	reChIP
	MH01g0662900	3.46562	reChIP
	MH06g0088900	5.02947	reChIP
	MH06g0672900	3.67439	reChIP
	MH02g0095500	0.917682	eChIP
	MH03g0325700	4.36986	reChIP
	MH01g0596100	3.39901	reChIP
	MH07g0495800	2.94111	reChIP
	MH04g0150000	6.11043	reChIP
	MH07g0327300	1.98593	reChIP
	MH02g0061900	0.248519	reChIP
	MH03g0265300	0	eChIP
	MH02g0204200	3.15367	reChIP
	MH09g0430400	4.09759	reChIP
	MH02g0383000	0.874984	reChIP
	MH02g0266900	1.38834	eChIP
	MH11g0313700	5.7716	reChIP
	MH07g0041000	0.198961	reChIP
	MH05g0544300	1.95832	reChIP
	MH12g0050400	0.283723	eChIP
	MH01g0374700	4.60803	reChIP
	MH05g0454000	5.347	reChIP
	MH03g0231700	5.53281	reChIP
	MH04g0235200	2.20778	reChIP
	MH05g0494600	3.18815	reChIP
	MH10g0279200	4.8744	reChIP
	MH07g0092900	0.978044	reChIP
	MH01g0315800	5.99078	reChIP
	MH06g0145300	0.199511	reChIP
	MH05g0472300	2.20493	reChIP
	MH04g0495500	5.27884	reChIP
	MH06g0167800	3.43909	reChIP
	MH01g0146000	3.88545	reChIP
	MH09g0366100	4.68581	reChIP
	MH03g0106400	1.04773	reChIP
[truncated: 18,440 more rows]

## Sheet: Fig.4c left
Figure 4c left
[truncated: 19,676 more rows]

[truncated: 37 more sheets: Fig.4c right, Fig.4d left, Fig.4d right, Fig.4e left, Fig.4e right, Fig.4f, Fig.4h, Fig.5c, Fig.5d, Fig.5e, Fig.5g, Fig.6a, Fig.6h, Fig.6i, Fig.6j, Fig.6l, Supplementary Fig.3, Supplementary Fig.4, Supplementary Fig.6d Gypsy, Supplementary Fig.6d Copia …]
